# Supplementary material for: Cyclophosphamide Exposure Causes Long-Term Detrimental Effect of Oocytes Developmental Competence Through Affecting the Epigenetic Modification and Maternal Factors’ Transcription During Oocyte Growth
Source: Front Cell Dev Biol. 2021 Jun 7;9:682060. doi: 10.3389/fcell.2021.682060 (PMC8215553; doi:10.3389/fcell.2021.682060)
Supplement: Supplementary file 3 [file Table_1.XLS]

## Sheet: mRNA_all
Row.names	baseMean	log2FoldChange	lfcSE	stat	pvalue	padj	CC1	CC11	CC12	CC13	CC14	CC15	CC16	CC17	CC18	CC2	CC7	CC10	CC3	CC4	CC5	CC6	CC8	CC9	CT12	CT14	CT17	CT2	CT9	CT15	CT16	CT1	CT10	CT11	CT13	CT3	CT4	CT5	CT6	CT7	CT8
Epb4.1	680.365	0.86379	0.072632	11.8927	1.29186e-32	1.84038e-28	832.518	843.011	892.53	728.108	950.33	875.689	677.043	828.525	901.214	733.209	972.456	846.777	871.558	954.356	842.751	847.258	838.753	808.944	777.428	841.897	551.738	478.621	499.121	440.781	354.227	457.732	528.442	665.801	462.885	477.484	347.264	424.525	469.19	322.618	467.974
Dnmt1	9345.52	1.00788	0.0881977	11.4275	3.0488e-30	1.06932e-26	13494.8	11365.4	12932.5	10237.3	9777.48	12877	9277.45	11144.6	11085	12204.2	12144.3	13260.6	13344.6	14156.9	13227.7	13582.7	12184.1	7955.05	11044	12942.8	4938.86	6757.53	7059.69	5439.37	6684.64	5162.83	7273.98	9092.07	6095.75	5055.71	4346.12	5774.75	5549.55	4146.84	5476.78
Gigyf2	447.593	1.57699	0.138219	11.4094	3.75305e-30	1.06932e-26	789.849	655.675	651.998	528.932	602.968	825.318	414.727	815.735	816.81	304.333	826.043	740.93	688.265	787.836	441.154	375.82	503.437	427.748	525.216	796.464	149.094	223.356	276.317	229.133	201.98	194.824	285.898	311.756	222.595	230.717	113.175	212.262	208.951	113.026	173.397
Gtf3c1	283.295	1.09116	0.0950101	11.4847	1.57569e-30	1.06932e-26	457.98	380.526	340.84	395.046	273.083	362.933	290.309	382.287	420.203	319.316	382.849	439.173	318.93	337.516	405.896	367.505	314.071	296.876	391.426	455.255	129.453	182.474	219.886	178.521	159.351	139.31	202.706	265.534	145.292	200.624	114.142	180.778	150.065	182.158	133.003
Mdc1	145.767	1.29953	0.113799	11.4195	3.34043e-30	1.06932e-26	237.998	254.074	213.921	194.217	196.62	187.279	163.817	241.594	201.48	186.346	179.059	244.191	180.544	171.892	221.007	108.09	218.002	129.993	149.158	232.727	87.4924	103.701	90.4839	69.0158	53.7938	70.1785	62.1007	87.5277	45.6366	81.2525	73.5155	106.639	106.375	71.327	80.7871
Pcnt	2370.82	1.07014	0.0943005	11.3482	7.56995e-30	1.79736e-26	3452.39	3430.59	3169.92	2887.64	2799.65	3199.24	2894.8	4007.62	3101.16	2123.78	3822.55	3125.28	3130.64	3271.31	3133.66	2813.66	2193.88	2746.54	2695.69	3141.35	1423.98	1880.58	1730.87	1806.37	1165.19	1194.08	1872.39	1926.59	1598.21	1549.82	1000.2	1174.04	1311.64	978.826	1224.61
Slc12a5	102.822	1.4179	0.127747	11.0992	1.2651e-28	2.57466e-25	177.313	147.527	157.626	103.307	149.65	204.069	81.9087	197.539	140.673	69.2944	142.455	142.987	127.389	127.128	129.852	118.899	99.7636	176.545	175.373	142.789	53.5668	37.8908	59.3497	55.2127	41.614	42.9451	45.6967	79.6601	52.1561	74.2307	49.3327	51.7961	56.9866	43.8935	42.364
Lamb1	4710.61	0.850259	0.0778373	10.9235	8.89671e-28	1.58428e-24	5961.32	5842.54	6577.29	5381.88	4414.12	6479.84	4683.31	6260.12	6099.76	4999.49	5810.99	5575.55	5743.49	5916.83	6023.09	7483.98	5698.53	5193.58	5861.45	6425.49	2269.45	2866.74	3462.71	3257.55	2524.25	3648.24	3754.16	4765.84	3037.16	3431.67	2964.8	3249.95	3591.11	2530.46	3084.69
Baz1b	1111.07	1.00917	0.093502	10.7931	3.71127e-27	5.87452e-24	1604.35	1550.2	1553.74	1203.32	1397.09	1832.75	1130.13	1524.88	1582.8	1114.33	1645.16	1624.85	1404.02	1224.73	1525.55	1304.56	1143.59	1068.93	1305.36	1592.93	856.176	901.403	871.759	795.983	494.294	646.271	817.854	867.41	695.725	610.899	515.576	710.926	695.237	421.378	653.194
Fxr2	248.51	1.5286	0.142337	10.7393	6.65433e-27	9.47975e-24	550.903	386.38	429.889	398.352	326.608	546.337	235.358	432.027	310.388	202.265	338.332	486.526	239.197	243.513	322.481	177.101	213.383	292.485	282.044	490.488	120.525	121.649	157.617	110.425	129.917	94.2697	125.373	155.386	69.8519	172.536	90.927	108.67	118.722	117.415	100.491
Wnk1	1138.98	1.38002	0.128643	10.7275	7.55821e-27	9.78856e-24	2007.34	1792.57	1764.59	1468.61	1439.7	2581.86	1289.8	1547.62	1632.71	1558.19	1676.82	1673.13	1228.98	679.509	1320.02	1071.75	1606.38	1368.44	1421.97	1817.31	504.42	628.19	725.817	551.206	720.633	512.198	767.471	1058.2	516.904	612.905	330.82	647.959	494.834	377.484	467.974
Kmt2c	1669.68	0.963545	0.0900394	10.7014	1.00279e-26	1.19048e-23	2309.81	2314.77	2579.33	1837.21	1706.23	2925.42	1841.39	2201.35	2382.36	1996.43	2283.24	2388.06	2085.87	1365.28	2189.43	1836.7	1853.94	1810.24	2064.7	2236.4	1057.05	1159.66	1200.61	1038	961.183	1056.87	1278.34	1630.57	1073.86	1093.4	793.193	1155.76	1080.85	695.713	955.653
Jag2	457.083	1.08381	0.101553	10.6723	1.37175e-26	1.4194e-23	518.665	645.138	691.916	617.363	551.629	605.75	515.299	615.354	618.961	442.922	669.738	715.861	554.461	521.046	674.2	617.775	453.555	535.783	550.528	701.89	284.797	355.974	407.664	312.872	185.741	275.477	248.403	378.631	196.517	391.216	191.527	258.98	276.385	194.229	221.672
Srrm2	993.762	1.18281	0.110846	10.6708	1.39489e-26	1.4194e-23	1664.09	1161.48	1440.13	1506.63	1548.93	1536.98	1183.01	1304.61	1579.17	986.04	1757.94	1468.86	1334.37	974.948	1240.05	686.786	1310.78	981.975	1088.4	1388.94	483.887	705.966	642.144	742.61	430.35	553.049	828.4	582.207	455.435	582.811	346.296	639.834	517.629	432.351	694.572
Nfe2l1	656.649	1.12496	0.107361	10.4783	1.08664e-25	1.03202e-22	984.23	819.594	990.791	842.159	837.82	909.27	601.355	1125.54	1089.08	529.072	833.958	1066.83	702.012	817.38	787.714	687.618	616.133	996.028	842.515	1024.56	400.858	413.808	523.445	522.68	479.069	303.758	336.281	488.778	298.966	508.581	273.748	368.666	350.468	271.043	338.912
Chd7	738.548	0.848912	0.0816401	10.3982	2.52589e-25	2.24899e-22	1035.43	899.212	931.425	842.159	882.606	1143.05	784.872	839.894	967.466	855.879	994.22	977.694	911.883	617.735	950.244	776.584	930.203	906.439	981.729	1021.77	535.668	473.635	632.415	495.074	452.68	430.498	624.522	768.08	467.542	551.715	404.335	479.367	486.286	384.068	412.803
Epb4.1l2	860.54	0.825905	0.0797589	10.355	3.97139e-25	3.32802e-22	1340.75	1222.37	1176.05	1069.43	1085.78	1192.13	1114.58	1158.23	1149.89	758.492	1150.53	1147.61	901.802	1068.06	1033.66	738.337	741.761	1047.85	905.794	1163.64	555.309	611.239	746.249	642.307	540.982	619.037	609.29	633.347	603.521	661.055	414.008	528.117	670.543	558.545	558.613
Ddit4	105.959	2.16947	0.212494	10.2096	1.79661e-24	1.42192e-21	339.455	133.477	125.896	132.233	242.498	183.404	98.4978	234.488	98.0172	52.439	221.597	143.915	144.801	230.084	111.793	104.764	106.23	199.381	95.8225	179.877	31.2473	40.8822	55.4579	57.9733	31.4643	21.9963	52.727	36.3879	15.8331	71.2214	10.6404	42.6556	21.8449	20.8494	18.719
Xpo7	184.922	1.35914	0.133321	10.1944	2.0994e-24	1.5741e-21	347.989	304.421	258.957	199.176	209.728	342.268	136.86	243.015	200.572	271.559	239.404	207.98	233.699	176.368	283.783	212.854	267.884	213.435	284.756	371.807	58.0307	90.7385	106.051	86.4998	98.4527	102.649	158.181	167.188	59.607	94.2931	59.9731	122.889	79.7813	97.6631	83.7428
Supt6	720.262	0.983162	0.096631	10.1744	2.58005e-24	1.83777e-21	1060.09	873.453	1008.19	935.549	830.174	1064.26	754.804	888.213	1089.99	660.169	1078.31	1174.53	901.802	808.428	1016.46	714.224	878.474	736.921	762.06	1041.24	520.491	530.471	606.145	469.308	485.159	480.775	385.493	688.42	508.522	481.497	329.852	385.931	394.158	285.308	380.291
Smarca4	358.8	0.96931	0.0956121	10.1379	3.74913e-24	2.54334e-21	443.757	490.586	472.877	522.32	375.763	455.927	352.518	450.502	485.548	452.286	529.261	482.812	460.982	359.003	443.734	602.809	414.758	342.549	422.162	518.304	222.302	301.132	321.072	233.734	202.995	172.828	340.968	297.004	182.546	226.705	178.952	234.606	205.152	163.503	196.057
Zfp341	92.9104	1.3733	0.135763	10.1155	4.71822e-24	3.05526e-21	148.867	110.06	155.579	102.481	161.665	164.03	52.8777	116.534	127.059	91.7682	89.0346	168.984	109.976	81.4695	180.589	93.955	129.323	173.91	127.462	135.371	31.2473	55.8391	51.5661	56.1329	37.5541	45.0399	69.131	62.9413	44.7052	58.1808	44.4962	41.64	39.8906	47.1856	45.3196
Axin2	492.139	1.12373	0.111814	10.05	9.18846e-24	5.69125e-21	777.523	640.454	749.234	533.891	613.892	738.782	482.121	731.887	744.205	525.326	659.845	820.78	553.545	595.354	617.444	388.292	557.937	879.21	467.361	738.978	262.477	366.943	392.097	377.287	248.669	233.579	235.514	402.234	203.968	397.235	208.939	328.042	260.239	211.786	279.799
Atxn1l	280.661	1.3374	0.133192	10.0412	1.00478e-23	5.9642e-21	510.131	358.28	530.196	322.318	442.395	502.423	245.726	457.607	344.875	230.357	414.506	450.315	278.605	269.476	441.154	335.91	290.977	441.801	316.395	392.205	217.838	138.601	200.427	150.915	108.602	124.645	221.453	203.576	156.468	182.567	71.5808	125.936	96.8773	113.026	134.974
Tsc22d4	360.999	1.14174	0.114202	9.99761	1.56123e-23	8.89653e-21	674.169	464.827	448.312	433.89	546.167	590.251	383.623	572.72	466.489	314.634	529.261	510.666	464.648	477.178	491.031	325.932	296.52	524.364	340.803	575.791	202.661	231.333	304.532	236.494	176.606	187.492	178.1	259.633	151.812	346.076	156.704	221.403	203.252	190.937	156.648
Tcof1	339.452	1.07775	0.107917	9.98685	1.74018e-23	9.53483e-21	421.948	373.501	346.981	390.914	516.674	511.464	368.071	501.663	445.615	342.726	389.774	428.96	518.719	551.486	460.073	572.876	297.443	507.676	416.738	402.405	227.659	213.385	265.614	265.021	192.846	186.444	321.049	246.848	188.135	242.755	121.881	168.591	160.512	126.194	188.175
Eif3m	1364.58	-0.412948	0.0413819	-9.97894	1.88464e-23	9.64412e-21	1164.39	1216.51	1252.82	1197.54	1279.12	1223.12	1114.58	1239.23	1107.23	1260.41	1230.66	1282.24	1019.11	1180.86	1144.59	1117.48	1173.15	1153.25	1355.98	1187.74	1455.23	1801.81	1385.47	1720.79	1769.1	1527.17	1602.9	1602.05	1513.46	1631.07	1577.68	1608.72	1475	1586.75	1602.93
Mapkbp1	182.74	1.03748	0.103973	9.97837	1.89552e-23	9.64412e-21	320.491	292.712	323.44	190.085	249.052	224.734	210.474	264.332	256.841	176.045	190.93	208.909	250.195	213.969	215.847	172.944	177.358	274.918	204.301	268.888	96.4202	134.612	117.726	142.633	115.707	138.262	83.1915	115.065	114.557	157.49	85.1232	97.4985	136.768	86.6897	87.6836
Akap1	1083.39	0.947327	0.0952802	9.94254	2.71813e-23	1.33526e-20	1506.69	1584.16	1537.36	1319.02	969.992	1799.17	1234.85	1391.3	1384.95	1191.11	1432.47	1618.35	1230.81	1007.18	1291.64	1237.21	1290.46	1212.98	1452.71	1608.69	583.878	679.043	776.411	690.158	667.855	606.468	868.238	1223.42	783.273	803.497	524.281	633.74	716.132	530.015	531.028
Wwc2	1227.55	1.18306	0.119461	9.90329	4.02782e-23	1.91268e-20	1929.58	1573.62	1728.77	1537.21	1650.52	2123.35	1083.48	1600.2	2044.75	1286.63	1998.33	1967.46	1535.08	965.1	1590.05	1222.25	1366.21	2103.61	1379.48	1611.47	745.471	736.877	999.215	724.206	572.447	619.037	799.107	1207.69	647.295	971.018	404.335	577.882	601.209	485.024	576.347
Kcnh1	1575.84	0.987813	0.0998047	9.89746	4.26992e-23	1.96224e-20	1980.79	1773.84	2345.96	1818.2	1920.32	2258.97	1332.31	1927.07	2110.09	1884.06	2507.81	2064.02	2152.78	1509.42	2159.33	2328.92	1959.25	1919.16	2035.78	2030.57	944.561	1047.98	1033.27	1009.47	1043.4	822.241	1472.84	1701.38	1123.22	1101.42	674.214	784.05	751.274	691.323	934.963
Myo10	984.077	1.16657	0.118025	9.88414	4.87766e-23	2.17147e-20	1586.34	1414.39	1423.75	1135.55	984.193	1983.86	946.615	1324.5	1170.76	1177.07	1358.27	1492.07	1469.09	846.029	1276.17	957.842	1393	902.925	1298.12	1676.38	322.293	688.018	666.468	731.568	588.686	395.933	851.834	738.577	490.826	520.618	413.041	731.239	500.533	433.449	552.702
Klhl18	350.108	1.03643	0.105561	9.81829	9.392e-23	4.0545e-20	412.466	506.978	468.783	495.047	389.963	369.391	325.561	555.666	464.674	305.27	485.733	496.739	455.483	597.144	468.673	581.191	271.579	410.181	434.817	477.508	180.341	265.236	281.181	254.898	240.549	209.488	213.251	264.55	186.272	318.991	146.064	174.685	176.659	166.795	201.968
Socs7	605.15	1.57202	0.161139	9.75567	1.74448e-22	7.30937e-20	1387.21	873.453	987.72	549.593	813.789	1285.12	420.948	834.21	890.323	602.112	874.518	936.84	750.585	541.638	936.485	547.101	824.897	1151.49	765.676	940.18	260.692	247.287	342.477	247.537	317.688	237.769	403.069	647.115	323.182	347.079	119.946	213.278	221.298	144.849	193.101
E2f1	216.986	1.54954	0.159319	9.72604	2.33514e-22	9.5047e-20	550.903	248.22	336.746	285.954	381.224	446.886	176.259	299.861	264.102	157.317	376.913	372.322	286.854	208.598	285.503	204.539	230.011	272.283	288.372	372.734	117.847	167.517	143.996	113.186	64.9585	83.7952	146.464	157.353	55.8815	135.421	54.1693	85.3112	75.0324	79.0084	68.9646
Sf3b2	941.719	0.605459	0.0624431	9.69618	3.12986e-22	1.20508e-19	1199.47	1065.47	1138.18	1035.55	1067.21	1241.21	1079.33	1102.81	1126.29	924.237	1186.14	1182.89	1105.26	1194.29	1190.17	1045.15	956.068	1084.74	964.553	1190.52	718.688	866.503	852.3	850.275	593.761	609.61	802.622	723.825	832.635	839.61	635.522	676.396	667.693	562.935	648.267
Ube2o	210.804	1.15037	0.118628	9.69727	3.09664e-22	1.20508e-19	363.16	358.28	294.781	303.309	218.467	353.892	222.916	223.119	310.388	271.559	293.814	298.043	176.878	132.5	356.019	259.416	247.562	255.595	249.5	325.447	118.74	132.618	178.049	108.585	134.992	95.3171	160.524	165.221	157.4	122.38	83.1885	104.608	93.0782	105.345	103.447
Dcaf5	300.981	0.933896	0.0965426	9.6734	3.91149e-22	1.4664e-19	438.068	436.727	509.725	344.632	367.024	485.633	318.303	332.547	368.472	272.495	316.568	360.252	428.906	312.449	405.036	384.135	288.206	431.261	387.81	376.443	186.591	191.448	285.073	221.771	202.995	216.82	241.373	273.401	133.184	191.596	179.919	157.419	161.462	149.238	177.338
Usp36	133.954	1.07791	0.111606	9.65821	4.53737e-22	1.65742e-19	196.277	197.873	148.414	154.547	111.418	184.695	178.333	201.802	200.572	124.543	215.662	220.051	174.128	201.435	156.511	166.292	117.315	143.168	163.622	204.911	112.49	83.7587	130.375	92.0211	82.2131	53.4195	69.131	93.4285	77.3028	85.265	57.0712	76.1707	69.3337	58.1589	86.6984
Chd4	753.091	1.29083	0.133719	9.65331	4.75928e-22	1.69502e-19	1317.05	941.363	1211.88	961.995	864.036	1531.81	718.515	1057.33	1089.99	883.035	1075.34	987.907	965.038	643.698	1109.33	844.764	1051.21	1008.33	903.082	1008.79	402.644	457.681	638.252	429.739	449.635	301.663	592.886	748.411	332.495	422.313	198.298	371.713	353.317	192.034	292.607
R3hdm2	491.723	0.852292	0.0886921	9.60957	7.28538e-22	2.5314e-19	713.994	641.625	611.056	539.676	530.874	759.447	390.881	663.673	623.498	530.945	644.017	669.437	535.216	604.306	709.458	577.034	575.488	583.212	490.865	764.939	258.013	281.19	386.259	296.308	358.287	418.976	251.918	450.424	234.703	355.104	299.866	349.37	396.057	365.414	348.764
Acacb	162.49	1.26268	0.131803	9.57999	9.70508e-22	3.29187e-19	309.113	252.903	211.874	176.862	146.373	233.775	143.081	184.748	191.497	220.056	244.351	246.977	216.286	155.777	218.427	286.854	226.316	222.218	191.645	252.198	54.4596	69.7989	93.4028	86.4998	94.3928	80.6529	125.373	177.022	96.8613	86.2681	42.5616	117.811	83.5804	89.9818	57.1421
Baz2a	730.371	0.989773	0.105555	9.3768	6.80024e-21	2.24531e-18	1076.21	924.971	1013.31	663.644	1031.16	1216.67	771.393	1202.29	975.634	718.227	967.509	1033.4	832.15	847.819	912.407	769.932	665.091	1113.72	837.091	986.54	560.666	643.147	534.147	555.808	420.2	517.436	329.251	590.075	449.846	458.425	292.127	449.915	519.528	245.804	437.433
Nfrkb	854.242	0.66868	0.0713279	9.37474	6.93485e-21	2.24531e-18	1286.71	828.961	1063.46	882.655	949.238	984.181	759.988	1090.01	1188	894.272	941.788	998.12	1078.68	1116.4	1133.41	1027.69	962.534	1083.86	1005.23	1037.54	570.486	602.265	662.576	664.392	605.941	730.066	718.259	789.717	708.764	623.939	451.733	721.082	620.205	482.829	633.489
Ap3d1	352.194	0.821911	0.0877985	9.36134	7.87355e-21	2.49259e-18	431.43	460.144	473.901	409.096	380.132	475.3	442.722	474.661	441.077	320.252	513.433	366.751	446.318	475.388	496.191	547.932	291.901	360.994	370.634	476.58	165.164	297.144	291.884	270.542	171.531	267.097	276.524	278.319	266.369	281.876	207.004	232.574	212.75	211.786	241.376
Ticrr	989.83	0.754403	0.0810738	9.30514	1.33819e-20	4.14433e-18	1156.8	1186.07	1349.03	1046.29	1213.58	1177.92	912.4	1325.92	1247.9	987.913	1293.97	1272.02	1198.74	1179.96	1308.84	1484.16	1090.93	1240.2	1074.84	1235.96	769.576	667.078	663.549	807.945	689.169	724.829	646.785	1160.48	663.128	838.607	615.208	611.397	755.073	554.156	493.59
N4bp2	830.635	0.761938	0.081977	9.29454	1.47844e-20	4.48124e-18	936.82	903.895	1013.31	886.788	1003.85	977.724	922.769	1156.81	1161.69	986.976	1089.19	1130.89	1154.75	1032.24	1075.8	1193.15	786.1	895.02	809.972	1041.24	707.081	666.081	637.279	621.143	445.575	569.808	656.158	801.518	759.989	496.543	455.602	603.272	590.761	395.042	507.383
Rcc2	240.718	1.42777	0.154556	9.23786	2.51476e-20	7.46359e-18	549.007	368.817	295.804	309.921	251.237	375.849	171.075	260.069	415.666	293.096	419.452	379.75	351.006	190.692	292.383	197.056	327.003	488.353	262.156	389.424	124.096	124.641	201.4	116.867	74.0933	72.2734	179.272	175.055	107.106	120.374	57.0712	188.903	108.275	103.15	84.728
Ywhag	1216.88	1.02188	0.110796	9.22304	2.88804e-20	8.39652e-18	2277.57	1708.27	1616.18	1435.55	1841.67	2114.31	1236.92	1749.42	1556.48	1118.07	1556.13	1712.12	1378.36	1410.94	1467.07	869.708	1015.19	2102.73	1289.08	1648.56	582.985	640.155	889.272	925.732	822.131	714.354	763.956	1009.03	639.844	820.55	570.712	1060.3	857.649	565.129	624.622
Zfhx3	287.204	1.00234	0.108882	9.2058	3.39128e-20	9.66243e-18	426.689	361.792	342.887	347.938	316.777	360.35	299.641	483.188	506.422	254.704	438.248	453.1	351.006	336.621	407.616	264.404	281.74	371.534	325.435	384.788	219.624	215.379	247.128	141.713	211.115	129.883	192.161	220.295	161.125	233.726	114.142	220.387	171.91	130.583	128.077
Gpatch8	589.029	0.644317	0.0700897	9.19275	3.82941e-20	1.06968e-17	663.739	585.424	851.589	624.801	631.369	873.106	714.368	866.896	644.372	664.851	670.727	851.42	668.103	625.793	686.24	646.876	666.015	649.966	607.479	742.687	473.173	458.678	445.609	426.978	466.889	461.921	442.907	497.63	556.953	404.256	340.493	475.305	507.181	347.856	374.379
Prrc2a	132.97	1.31778	0.14363	9.17477	4.52546e-20	1.21785e-17	274.029	182.652	176.05	128.927	209.728	227.318	78.7982	194.696	200.572	108.624	250.286	221.908	151.217	155.777	184.889	128.045	121.933	233.636	145.542	203.984	87.4924	77.7759	100.213	55.2127	121.797	59.7041	48.0402	71.7924	71.7147	82.2557	47.3981	84.2956	57.9364	61.451	48.2752
Tubb2b	233.496	1.6372	0.178448	9.17464	4.53084e-20	1.21785e-17	515.82	365.305	162.744	297.524	329.885	359.058	265.426	589.773	301.312	208.819	354.16	217.265	313.431	273.952	236.486	316.786	325.155	429.504	217.861	503.469	83.0285	83.7587	132.321	119.627	80.1831	97.412	254.261	161.287	34.4603	125.39	64.8097	131.014	91.1786	65.8403	64.0386
Cep170b	164.673	1.35949	0.148671	9.14427	6.00337e-20	1.58378e-17	333.766	211.924	330.605	195.044	167.127	263.482	130.639	152.062	228.707	151.698	282.932	263.689	210.787	127.128	355.159	172.112	145.95	285.458	186.221	266.106	87.4924	87.7472	127.456	105.824	88.303	77.5106	51.5553	123.916	74.5087	142.443	68.6789	62.9678	72.1831	61.451	70.935
Map7	316.468	1.17875	0.129072	9.13248	6.695e-20	1.73413e-17	505.39	473.023	421.7	404.137	560.367	635.456	316.23	464.713	417.481	258.449	463.969	549.663	323.512	457.482	300.982	222	278.045	406.668	268.484	593.408	187.484	191.448	235.453	199.686	144.127	146.642	248.403	225.212	194.654	232.723	111.24	158.435	165.261	155.822	158.619
Cabin1	659.628	0.832813	0.0912374	9.12797	6.97941e-20	1.77551e-17	797.435	931.996	786.082	790.092	654.308	707.784	696.742	868.317	844.037	771.602	980.37	782.712	743.253	646.384	872.849	1032.67	825.821	684.221	811.78	1018.06	482.101	589.302	539.985	385.568	357.272	370.794	488.604	720.875	472.199	450.4	345.329	484.446	420.751	297.379	435.462
Pcnx	494.732	0.946672	0.104182	9.0867	1.02095e-19	2.55165e-17	703.563	638.113	724.669	640.504	527.597	751.698	513.225	640.934	707.902	582.447	798.344	658.295	549.879	395.709	615.724	606.135	567.175	593.752	663.526	586.917	296.403	264.239	395.989	340.478	357.272	285.951	345.655	622.529	297.104	376.169	256.337	254.918	303.929	224.954	227.583
Sh3d19	179.26	0.918053	0.101113	9.07947	1.09108e-19	2.67991e-17	262.651	208.411	258.957	211.573	196.62	300.937	188.701	264.332	237.783	196.646	317.557	255.333	218.119	164.729	208.108	159.64	235.553	191.476	205.205	211.401	134.81	151.563	151.78	115.947	101.498	87.985	118.343	170.138	93.1359	134.418	85.1232	112.733	106.375	94.3711	122.166
Lmo7	3049.87	0.765918	0.0843994	9.07493	1.13754e-19	2.74669e-17	3908.47	3697.54	3720.58	3032.27	3652.76	4402.99	3108.38	4745.19	3771.85	3271.82	4028.32	3885.71	4123.18	4079.74	3656.51	3458.04	3457.55	3258.61	3329.38	3487.2	2031.97	1960.35	2112.26	2212.19	2150.74	2002.71	3064.03	3212.96	2896.53	1848.75	1628.95	1824.03	2238.63	1576.88	1908.35
Cgnl1	454.136	0.837141	0.092401	9.05987	1.30612e-19	3.10115e-17	598.313	560.837	602.867	542.155	616.076	561.836	559.882	663.673	533.649	317.443	669.738	665.723	628.695	670.556	601.105	478.921	308.528	433.018	553.24	630.496	346.398	355.974	349.287	354.281	276.074	317.374	342.14	287.17	362.299	305.951	246.664	337.182	287.783	244.707	284.725
Nin	2057.89	0.848933	0.0940995	9.02165	1.8528e-19	4.26748e-17	2510.83	2499.76	2860.81	2343	2290.62	2628.36	2368.09	2809.6	2824.35	2329.79	3075.65	2735.31	2899.7	2368.88	2532.55	2694.76	2695.47	1862.06	2231.04	2291.11	1425.77	1465.78	1421.47	1495.34	1316.42	1291.49	2143.06	2048.54	1910.22	1330.13	940.224	1135.45	1297.4	909.694	1043.34
Uhrf1	4067.91	0.761623	0.0844242	9.02139	1.85725e-19	4.26748e-17	4800.73	5654.03	4302.98	5194.28	3871.23	5618.36	5501.36	5195.69	5280.22	3860.82	5134.33	5350.85	4430.19	5872.96	4841.52	5672.22	3503.74	4046.48	4431.34	6146.4	2143.56	2682.27	3710.81	2975.04	2527.29	2776.76	2649.24	3088.06	1965.17	3700.5	2792.62	3536.35	2887.32	3322.74	2909.32
Ube4b	972.277	0.767528	0.085184	9.01024	2.05613e-19	4.64947e-17	1496.26	1205.97	1313.21	1042.16	1244.17	1477.56	871.964	1252.02	1255.16	876.48	1223.73	1148.53	1184.07	1127.14	1325.18	1035.17	936.67	1428.17	1095.63	1085.75	749.935	736.877	681.062	812.546	644.51	759.394	619.835	966.739	636.118	878.731	521.379	590.069	718.981	519.041	569.451
Tanc1	454.383	0.85819	0.0952994	9.0052	2.15277e-19	4.79193e-17	457.032	614.696	562.949	570.255	477.35	716.825	618.981	567.035	666.154	629.268	557.95	731.645	482.977	501.35	572.726	524.652	517.293	389.979	536.968	555.392	309.795	355.974	447.555	252.138	304.493	263.955	264.807	443.539	339.946	251.783	255.369	376.791	344.769	218.37	222.657
Zdhhc18	228.852	1.48096	0.164604	8.99714	2.3168e-19	5.07771e-17	402.984	347.742	371.547	305.789	383.409	439.136	152.412	308.388	333.077	269.686	298.761	350.967	279.522	190.692	333.66	182.09	275.274	482.204	268.484	336.573	75.8863	100.71	124.537	131.59	103.528	83.7952	250.746	166.204	92.2046	202.63	52.2347	86.3268	74.0826	60.3536	92.6096
Arid1b	1072.49	0.713583	0.0793822	8.98921	2.49022e-19	5.3751e-17	1518.07	1495.17	1340.84	1104.15	1200.47	1645.47	993.272	1358.61	1453.92	1037.54	1427.52	1534.78	1107.09	924.813	1431.82	1058.45	1121.42	1405.33	1277.33	1322.19	659.764	671.066	816.301	853.036	843.445	799.197	916.278	1064.1	698.519	779.423	761.272	746.473	825.356	701.199	643.341
Diap1	471.594	1.03842	0.115626	8.98087	2.68634e-19	5.71189e-17	653.309	607.671	698.057	571.908	592.045	731.032	508.041	706.307	826.793	500.043	808.236	688.007	586.538	326.773	690.54	400.764	501.589	514.703	515.272	664.802	362.469	403.836	303.559	318.393	276.074	291.188	356.2	341.26	257.986	240.748	189.592	326.011	310.577	134.973	300.489
Foxj3	2066.74	0.553214	0.0616817	8.96885	2.99626e-19	6.27716e-17	2538.33	2530.2	2752.31	2295.9	2309.19	3075.24	2222.94	2724.33	2435.91	2010.47	2397.01	2713.96	2119.78	2196.09	2314.12	2047.06	1954.63	2387.31	2161.43	2687.95	1645.39	1420.91	1618.01	1575.4	1530.58	1853.97	1571.26	1780.06	1506.94	1691.26	1538.02	1723.49	2077.16	1479.21	1450.23
Golga2	422.629	0.790691	0.0882252	8.96218	3.18317e-19	6.5721e-17	474.099	524.54	546.573	476.865	478.442	529.546	501.82	504.505	577.212	391.419	488.701	565.447	525.134	579.239	512.53	553.753	392.588	594.631	522.504	580.427	352.648	332.043	387.232	366.244	257.804	267.097	258.948	377.648	324.113	411.278	211.841	221.403	218.449	237.025	248.273
Vwa2	209.979	0.933404	0.104492	8.93277	4.15473e-19	8.45546e-17	318.595	244.707	249.745	236.367	247.96	246.691	221.879	275.701	277.715	206.01	237.426	343.539	262.109	300.81	276.904	351.708	230.011	240.663	254.924	252.198	118.74	107.69	203.346	130.67	85.258	162.353	162.868	228.162	100.587	171.533	122.848	108.67	122.521	126.194	122.166
Camsap1	838.178	0.905073	0.101505	8.91656	4.8098e-19	9.65076e-17	1114.13	1044.4	1248.72	1000.84	815.973	1419.44	811.829	888.213	1199.8	1110.58	1077.32	1357.44	839.482	628.479	1163.51	965.326	1037.36	1084.74	1030.54	1107.08	451.746	567.365	622.685	484.951	624.211	470.301	869.41	827.088	580.237	556.73	390.793	534.21	471.09	485.024	455.167
Mrps22	1899.11	-0.402755	0.0453836	-8.87446	7.02745e-19	1.39046e-16	1621.42	1634.51	1685.78	1620.68	1630.85	1623.51	1638.17	1925.65	1716.21	1698.65	1708.48	1703.77	1661.55	1714.44	1585.75	1282.11	1709.84	1692.55	1836	1690.28	2098.92	2503.79	2145.35	2154.21	2733.33	2286.56	2065.73	2107.55	2177.52	2145.67	2139.69	2058.64	2029.67	2176.02	2265.98
Hipk2	416.572	0.742461	0.0837254	8.86781	7.45987e-19	1.43916e-16	524.354	522.199	498.466	544.635	458.78	525.672	501.82	387.971	532.742	418.575	656.878	647.153	523.302	468.226	497.911	418.225	484.038	444.436	453.801	558.174	290.153	299.138	398.908	312.872	234.46	326.801	280.039	284.219	313.868	236.736	213.775	375.775	409.354	246.901	289.651
Madd	200.102	0.906957	0.102278	8.86757	7.47562e-19	1.43916e-16	211.448	302.079	267.145	260.334	156.204	240.233	247.8	332.547	192.404	229.42	277.986	289.687	238.281	196.064	290.663	319.281	220.773	223.096	222.381	285.577	131.239	148.572	163.455	120.548	102.513	104.744	135.919	167.188	96.8613	179.558	97.6982	179.763	141.517	106.442	124.136
Golga4	849.896	1.01697	0.114754	8.86215	7.84864e-19	1.49082e-16	1240.24	1127.53	1101.33	980.177	833.451	1460.77	971.499	1119.86	1191.64	1023.5	1262.31	1253.45	991.615	820.066	1062.04	806.517	1311.71	869.549	1166.14	1109.86	541.024	639.158	629.496	518.999	504.443	366.604	865.895	843.807	677.098	409.272	330.82	476.321	418.852	305.06	516.249
Myrip	277.38	0.882054	0.099623	8.85392	8.45008e-19	1.58394e-16	415.311	432.043	344.934	314.88	313.5	319.019	249.873	412.131	338.522	275.305	309.643	325.898	311.598	494.188	359.459	492.225	207.841	309.173	300.123	374.589	158.915	156.549	234.48	207.048	207.055	162.353	198.019	198.658	136.91	247.77	177.017	207.184	188.056	163.503	164.53
Herc2	935.255	0.854938	0.0966454	8.84613	9.06074e-19	1.67635e-16	1228.87	1290.28	1298.88	983.483	994.024	1378.11	946.615	1183.81	1358.63	1274.45	1285.07	1261.81	1165.74	681.3	1270.15	1000.25	1227.65	1019.74	1163.43	1128.4	676.727	736.877	811.437	622.063	708.454	573.997	684.279	1000.18	625.873	584.818	459.472	571.788	597.41	356.635	583.244
Tmem164	282.66	0.862527	0.0977739	8.82165	1.12782e-18	2.05986e-16	370.746	358.28	442.171	391.74	380.132	464.968	275.794	289.913	330.354	287.478	321.514	366.751	354.672	333.04	413.636	279.371	324.232	217.826	384.194	416.312	163.379	177.489	215.021	202.446	196.905	219.963	253.09	259.633	193.723	212.661	118.979	186.872	177.608	182.158	130.048
Agap1	284.425	0.68278	0.0774376	8.81717	1.17392e-18	2.0756e-16	292.045	357.109	341.864	338.021	226.113	445.594	325.561	359.549	380.27	336.171	368.01	423.389	342.758	261.418	377.518	334.247	276.197	288.093	362.498	350.481	205.339	220.365	268.533	199.686	170.516	228.342	174.585	228.162	189.066	231.72	211.841	206.169	202.303	200.813	230.539
Bicd2	286.933	0.795215	0.090194	8.81672	1.17857e-18	2.0756e-16	334.714	388.722	334.699	356.203	329.885	364.225	375.328	331.126	374.825	361.454	402.634	400.177	280.438	367.955	375.798	309.303	292.825	314.443	329.955	388.497	240.158	180.48	319.126	236.494	169.501	157.116	214.423	196.692	205.83	252.786	115.11	231.559	182.357	171.185	156.648
E2f2	247.755	1.21231	0.137503	8.81657	1.18015e-18	2.0756e-16	406.777	296.225	257.933	332.235	308.038	331.935	189.738	369.497	310.388	357.709	409.559	312.899	379.417	307.972	397.297	218.674	346.401	355.724	330.859	331.01	97.313	131.621	220.859	126.069	151.231	91.1273	221.453	201.609	211.419	201.627	68.6789	121.873	86.4297	93.2738	96.5505
Las1l	296.908	1.08319	0.123171	8.79422	1.4405e-18	2.5026e-16	415.311	375.842	327.534	437.195	515.582	435.261	370.144	454.765	381.178	210.692	449.13	431.745	503.139	547.904	292.383	302.652	248.485	240.663	268.484	468.236	204.447	174.497	201.4	254.898	129.917	190.634	224.969	162.271	206.762	212.661	122.848	168.591	203.252	127.291	131.033
Taf1	128.624	1.03102	0.117754	8.75568	2.02884e-18	3.48228e-16	170.676	140.502	148.414	100.828	145.28	138.199	169.001	149.22	211.463	165.745	218.629	181.983	175.045	185.321	159.951	189.573	174.586	104.522	188.933	174.313	115.169	81.7644	96.3216	65.335	65.9735	76.4632	125.373	124.899	71.7147	72.2245	56.1039	76.1707	71.2333	53.7696	57.1421
Eef2	880.754	0.763284	0.0872139	8.75186	2.09868e-18	3.55927e-16	1027.85	1052.59	1246.68	1080.18	941.592	1233.46	793.166	1080.07	973.819	1046.91	1001.14	1131.82	984.283	864.83	1219.41	983.618	1037.36	1397.43	1084.78	1198.87	658.871	716.934	748.195	655.19	488.204	521.625	609.29	741.527	472.199	900.8	404.335	787.097	628.753	551.961	561.569
Huwe1	402.862	0.968023	0.110777	8.73851	2.36203e-18	3.95877e-16	579.349	674.409	629.48	490.089	338.623	687.119	405.396	530.085	612.608	470.078	514.422	731.645	410.576	312.449	528.009	403.258	450.784	407.546	467.361	550.756	258.906	295.15	375.557	204.287	309.568	229.389	226.14	367.813	234.703	231.72	186.691	283.355	283.983	204.105	214.776
Hcfc1	188.401	0.863736	0.0989732	8.72697	2.61585e-18	4.33318e-16	259.806	250.562	216.991	246.284	263.252	213.11	209.437	299.861	216.001	223.802	298.761	269.26	241.03	240.827	206.388	138.854	134.866	298.633	191.645	252.198	110.705	149.569	163.455	129.75	129.917	138.262	97.252	128.833	141.567	135.421	105.437	118.826	152.914	123.999	96.5505
Ptpn21	2642.74	0.768613	0.0881683	8.71756	2.8425e-18	4.65451e-16	3270.34	2958.74	3320.38	2781.03	3770.74	3177.28	2631.45	3757.5	3669.29	2194.01	3442.67	3314.69	3798.75	3906.95	3048.52	3502.11	2561.52	3518.6	2402.8	3196.06	2316.76	2087.98	1735.73	1954.53	1299.17	1701.04	2465.28	2447.83	1999.63	1998.21	1287.49	1689.97	1867.26	1591.14	1830.52
Bmp2k	469.669	0.792878	0.0909714	8.71569	2.88993e-18	4.67841e-16	677.962	566.691	707.269	428.104	550.536	640.622	428.206	663.673	741.482	401.72	636.103	649.01	630.528	385.861	673.341	510.517	525.606	477.813	570.415	609.17	400.858	363.951	284.1	344.159	311.598	289.094	311.675	461.242	335.289	325.01	266.01	366.635	314.376	266.653	323.149
D17Wsu92e	350.656	1.06507	0.122229	8.71378	2.93916e-18	4.70463e-16	464.617	517.515	573.185	414.055	462.057	561.836	360.813	397.919	550.893	286.542	517.39	561.733	371.168	275.743	440.294	300.157	463.716	518.216	470.073	527.576	208.91	206.405	274.371	207.048	191.831	202.156	229.655	388.466	257.986	222.692	113.175	212.262	186.156	119.61	216.746
Zfp236	109.593	1.09277	0.125484	8.70848	3.07975e-18	4.8749e-16	161.194	127.623	181.167	128.927	146.373	196.32	98.4978	120.797	196.942	127.352	133.552	155.057	96.2288	70.7262	135.872	154.652	147.798	173.91	153.678	131.662	56.2451	68.8018	111.889	60.7339	58.8686	51.3246	72.6461	97.3623	84.7537	56.1746	45.4635	52.8117	66.4844	53.7696	60.0977
Ambra1	344.1	1.05026	0.120804	8.69391	3.5017e-18	5.48189e-16	485.478	473.023	389.97	363.641	489.365	452.052	358.739	621.039	463.767	234.103	416.484	485.597	357.421	517.465	471.252	514.674	290.053	568.281	341.707	548.902	174.985	166.52	245.182	251.218	144.127	265.002	119.515	293.07	151.812	301.938	181.854	249.84	252.641	200.813	201.968
Akap12	1487.55	0.904892	0.104814	8.63334	5.95837e-18	9.2264e-16	1841.4	2195.34	1962.13	1874.4	1662.53	2512.12	2048.75	1851.75	2160.92	1648.08	2252.58	2214.43	1670.72	1374.24	1956.39	1174.02	1704.3	1126.9	1897.47	2047.26	1026.7	1189.57	1222.99	1086.77	1055.58	938.507	1273.65	1301.11	1114.84	627.952	769.01	889.674	890.891	605.731	895.555
Plekhg3	727.59	0.807021	0.0936818	8.61449	7.02555e-18	1.07619e-15	956.732	810.227	904.813	876.87	830.174	1121.09	745.473	1114.17	1033.72	551.546	980.37	936.84	827.568	1111.92	815.232	839.775	649.387	876.575	811.78	1032.9	453.532	529.474	636.306	629.424	387.721	467.158	414.786	594.992	471.268	745.317	393.695	552.491	512.88	445.519	403.936
Ubp1	644.865	0.836567	0.0974713	8.5827	9.26707e-18	1.40445e-15	944.406	832.474	857.73	697.529	841.097	1122.38	579.582	773.101	857.651	757.556	868.582	922.913	720.342	474.492	794.593	635.236	780.558	849.347	804.548	781.629	565.13	415.802	452.42	421.457	458.769	394.885	609.29	599.909	507.591	434.35	269.879	416.4	327.673	366.511	434.477
Mcm3ap	633.866	0.772152	0.0900684	8.57295	1.00864e-17	1.51254e-15	819.244	798.519	847.495	702.488	560.367	864.065	547.44	790.154	886.693	714.481	762.73	838.421	815.654	605.202	845.33	858.067	679.871	815.092	863.307	800.173	381.217	439.733	540.958	461.026	435.425	352.987	561.25	729.726	464.748	486.512	309.539	468.196	399.856	361.024	378.32
Gon4l	291.965	0.824643	0.0962368	8.56889	1.04484e-17	1.5505e-15	319.543	325.496	314.228	309.921	310.223	275.106	331.782	420.658	397.514	309.015	400.656	348.182	439.903	470.911	458.353	422.382	261.418	312.686	357.075	394.06	191.055	203.414	228.642	233.734	208.07	188.539	209.736	307.822	230.046	200.624	156.704	143.201	227.947	132.778	177.338
Specc1l	797.436	0.793452	0.0926669	8.56241	1.10535e-17	1.62338e-15	996.557	900.383	971.343	901.664	748.249	1074.59	787.982	923.741	1105.42	792.203	1061.49	1219.1	1076.85	904.221	1102.46	1312.88	800.88	806.309	978.113	1015.28	597.27	629.187	614.902	487.712	452.68	568.76	684.279	796.601	547.639	530.649	338.558	623.584	591.711	362.122	604.918
Myo18a	301.114	0.97446	0.113892	8.55599	1.16865e-17	1.69883e-15	530.043	485.902	493.348	391.74	305.853	467.551	342.15	444.817	305.85	284.669	435.28	454.029	330.844	310.658	322.481	267.73	287.282	295.12	357.075	516.45	196.412	287.173	269.506	195.085	147.172	162.353	237.857	221.278	192.791	214.667	149.933	193.981	154.814	158.017	129.062
D630045J12Rik	197.657	0.816985	0.0956037	8.54555	1.2793e-17	1.82898e-15	309.113	296.225	238.486	295.045	271.991	281.564	201.143	227.383	218.724	224.738	276.007	337.968	230.033	204.121	195.209	214.517	215.231	180.936	191.645	241.999	149.094	144.583	135.239	119.627	103.528	141.404	172.242	178.989	96.8613	135.421	112.208	166.56	114.923	131.681	163.545
Prpf38b	487.203	1.01252	0.118491	8.54514	1.28385e-17	1.82898e-15	822.088	698.997	590.585	563.643	726.402	869.231	497.673	817.156	608.977	373.628	612.36	697.292	613.115	660.708	524.569	395.775	527.454	598.144	474.593	761.231	385.681	455.687	376.53	362.563	222.28	315.28	329.251	347.161	363.23	349.085	204.102	240.699	263.088	182.158	221.672
Bms1	2746.65	0.906083	0.106074	8.54202	1.31896e-17	1.86039e-15	3309.21	3229.2	3629.49	3436.41	3311.96	3392.97	3201.7	3979.19	3701.97	2402.83	3851.24	3692.58	4133.26	4401.14	3111.3	4006.81	2923.63	2518.18	2797.84	3623.49	1804.31	1935.42	2194.97	1978.45	1363.11	1583.73	3252.67	2301.29	2353.54	1857.77	1263.31	1289.82	1533.89	1238.9	1527.07
Itgb3	148.989	1.13392	0.133083	8.52043	1.58964e-17	2.2202e-15	291.097	196.703	262.027	152.068	147.465	289.313	126.492	140.693	221.446	176.982	236.436	230.264	173.212	143.243	130.712	172.944	173.663	241.541	203.397	176.168	66.9585	73.7874	143.023	80.0584	118.752	76.4632	132.403	120.965	65.1951	93.29	80.2866	70.077	81.6808	54.8669	70.935
Med27	2335.27	-0.538056	0.0633407	-8.49463	1.98558e-17	2.73146e-15	1899.24	1818.33	1798.37	2105.81	1913.77	1637.72	2116.15	1730.95	2194.5	2212.74	2088.36	1904.32	1983.23	2235.49	2150.73	1292.09	2123.67	1962.19	1916.45	2037.98	2640.84	3273.57	2980.13	2813.09	3606.21	2560.99	3021.84	2508.8	3164.76	2500.77	2734.58	2789.88	2623.28	2562.29	2831.49
Phc2	794.757	1.06177	0.125001	8.49414	1.99405e-17	2.73146e-15	1299.03	887.503	1268.17	910.755	949.238	1358.74	536.035	819.998	1079.1	958.884	1032.8	1058.47	1039.27	504.036	1248.65	816.494	1084.47	1501.95	1017.89	1092.24	541.024	463.664	615.875	425.138	485.159	384.411	598.744	866.426	488.032	583.815	322.114	384.916	352.367	431.254	409.847
Abl2	1390.75	1.08363	0.127661	8.48831	2.09658e-17	2.84455e-15	2181.8	1942.44	2268.17	1414.07	1647.24	2186.64	1239	1847.48	1972.14	1639.65	1953.82	1941.46	1808.19	1144.15	1883.29	1766.85	1445.65	1920.91	1919.16	1831.22	832.963	838.584	1034.24	804.265	1103.28	700.738	1202.18	1524.36	1041.26	828.575	382.087	663.193	749.374	423.573	594.081
Axin1	185.783	1.15457	0.136191	8.4776	2.29892e-17	3.08967e-15	218.086	255.245	280.451	258.681	223.928	245.4	171.075	169.116	267.732	283.732	236.436	290.616	236.448	154.881	269.164	232.809	263.265	238.028	291.084	276.305	86.5996	112.675	139.131	115.947	123.827	74.3683	186.302	212.427	115.489	106.33	72.5481	107.655	76.932	51.5749	58.1273
Kat6a	277.18	0.953416	0.112577	8.46899	2.47523e-17	3.29553e-15	417.207	313.788	531.219	290.913	342.993	334.518	288.236	488.872	288.606	285.605	332.396	428.96	286.854	274.847	403.316	380.809	278.045	336.401	338.995	353.263	277.654	261.247	168.32	180.361	156.306	148.737	141.777	244.881	188.135	158.493	156.704	205.153	139.617	98.7605	179.308
Fam134c	108.358	1.21041	0.143241	8.45013	2.9098e-17	3.83824e-15	264.547	170.944	116.684	114.051	93.9407	104.618	139.971	153.483	147.933	122.67	127.616	192.196	186.042	121.757	206.388	131.371	101.611	114.183	92.2066	162.26	43.7462	59.8276	64.2144	70.8563	48.7189	64.9413	41.0099	49.1729	47.4993	93.29	40.627	71.0926	106.375	53.7696	72.9055
Ewsr1	327.693	1.47834	0.175086	8.44348	3.08017e-17	4.02569e-15	544.266	502.294	353.123	471.907	605.153	521.797	356.666	513.032	348.506	163.872	608.403	516.237	581.955	815.59	221.867	317.618	221.697	414.573	282.044	675.928	84.8141	143.586	233.507	244.776	112.662	178.065	274.18	142.601	175.096	205.639	90.927	144.216	183.307	121.805	97.5357
Akt1s1	357.864	1.41236	0.167982	8.40781	4.17724e-17	5.4099e-15	604.951	419.164	400.206	569.428	633.554	472.717	306.898	461.871	406.59	259.386	500.572	304.543	692.848	831.705	353.439	592	346.401	551.592	356.171	706.526	184.805	79.7701	188.751	261.34	217.205	115.218	365.574	246.848	120.145	255.795	92.8616	191.95	173.809	159.114	101.477
Rfc3	628.064	-0.389966	0.0463985	-8.4047	4.28945e-17	5.50519e-15	579.349	547.957	519.96	585.131	616.076	471.426	561.956	520.138	593.549	577.765	544.1	621.156	475.645	612.364	578.746	493.056	549.624	547.201	523.408	563.737	708.867	841.575	686.9	731.568	689.169	709.117	776.845	646.132	677.098	770.395	764.174	703.817	737.977	685.837	770.433
Tsg101	1463.64	-0.381878	0.0454842	-8.39584	4.62558e-17	5.88357e-15	1489.62	1367.55	1397.14	1401.67	1220.14	1350.99	1395.56	1173.86	1345.01	1223.89	1180.2	1311.95	1170.33	1371.55	1358.72	1277.12	1262.75	1068.93	1213.15	1326.82	1627.54	2042.12	1679.3	1576.32	1647.31	1594.2	1659.14	1517.48	1711.84	1848.75	1714.07	1713.33	1681.11	1672.34	1635.45
Tjp2	269.951	0.838636	0.100101	8.3779	5.38826e-17	6.79302e-15	404.881	281.004	381.782	287.607	353.916	308.687	273.72	463.292	343.06	273.432	360.096	373.251	353.755	390.337	252.825	306.809	263.265	363.629	304.643	318.029	190.162	202.417	196.535	236.494	179.651	119.408	260.12	220.295	233.771	227.708	139.292	142.185	152.914	131.681	157.633
Rrp12	94.2093	1.29664	0.154934	8.36895	5.81339e-17	7.2647e-15	143.178	138.16	136.131	117.357	154.019	152.406	118.197	153.483	122.522	54.3118	127.616	152.271	133.804	195.169	75.6756	111.416	64.6616	88.7115	112.998	175.241	37.4967	48.8592	59.3497	60.7339	28.4193	59.7041	25.7776	34.421	54.0188	100.312	60.9404	46.718	44.6395	50.4776	58.1273
Slc4a1ap	858.078	0.676439	0.080928	8.35853	6.35047e-17	7.86685e-15	1062.93	921.458	987.72	1057.04	1004.95	1055.22	1077.25	1139.75	1052.78	812.804	1087.21	1087.25	1173.08	1249.8	1000.12	1025.19	852.609	799.282	933.818	1060.72	726.723	727.903	821.166	672.674	425.275	727.971	802.622	728.742	513.179	604.88	513.641	564.679	662.945	442.227	657.134
Aldh2	508.648	1.33056	0.159554	8.33926	7.47568e-17	9.1809e-15	1074.31	868.77	621.291	682.653	590.953	688.41	639.717	963.533	633.482	445.731	648.963	667.58	607.616	640.117	592.505	585.348	617.056	543.687	611.999	989.322	138.381	244.296	457.284	348.76	121.797	244.054	364.402	384.532	115.489	411.278	131.554	447.884	258.339	230.441	191.131
Map4	1703.87	0.72096	0.0864659	8.33808	7.5505e-17	9.19354e-15	2256.71	2312.43	2533.27	2037.21	1832.94	2133.68	2053.94	2303.67	2037.49	1861.58	2309.95	2375.06	1886.09	2069.86	2207.49	1694.52	1628.55	1552.01	1715.77	2186.34	1501.66	1531.59	1258.02	1222.96	759.202	1217.13	1075.63	1314.88	1062.68	1203.74	885.087	1720.44	1518.69	1115.99	1259.1
Rad54l2	97.3799	1.39932	0.16786	8.33625	7.66831e-17	9.25786e-15	209.552	132.306	133.061	104.96	116.88	144.657	75.6878	117.955	123.429	124.543	180.048	130.916	158.548	106.537	133.292	139.685	135.789	113.305	75.0309	196.566	24.9978	36.8937	64.2144	37.7287	44.659	45.0399	89.0501	109.164	61.4697	53.1652	19.3462	67.0302	39.8906	27.4335	35.4675
Cdk12	651.194	0.890881	0.107002	8.32586	8.3716e-17	1.0022e-14	915.96	879.308	848.518	674.388	972.177	1072.01	668.748	829.946	899.399	745.382	1016.97	851.42	608.533	426.148	847.05	567.887	872.008	869.549	800.028	864.15	356.219	446.713	443.663	558.568	508.503	355.082	508.523	650.066	414.455	489.522	266.977	446.868	423.601	297.379	396.054
Dot1l	270.752	1.0214	0.122905	8.31048	9.53172e-17	1.13157e-14	320.491	357.109	361.311	321.492	325.515	395.222	246.763	395.077	394.792	283.732	447.152	364.894	351.006	256.047	375.798	293.506	290.053	431.261	328.147	381.079	149.094	160.537	193.616	217.17	123.827	140.357	166.383	283.236	101.518	250.779	69.6462	202.106	206.102	123.999	167.486
Chd6	464.104	0.570076	0.0686095	8.309	9.65147e-17	1.13632e-14	622.018	465.998	597.75	533.891	506.843	678.078	415.764	599.721	552.708	459.777	556.961	595.158	496.724	468.226	570.147	593.663	435.08	595.509	547.816	501.615	393.716	416.799	358.044	368.084	383.661	414.786	404.24	409.118	364.161	336.044	335.656	317.886	358.066	267.751	322.163
Nav3	304.914	0.778345	0.0937582	8.30162	1.02704e-16	1.19928e-14	392.554	296.225	411.465	333.062	288.376	388.765	322.451	341.074	422.926	450.413	444.184	432.674	443.569	319.611	370.638	406.584	358.41	252.96	342.611	407.041	251.764	210.394	246.155	169.319	245.624	213.678	206.221	320.607	276.614	175.546	154.769	196.013	219.399	151.433	208.864
Eif4g3	569.304	0.672431	0.0811554	8.28572	1.174e-16	1.35974e-14	757.611	639.283	754.352	769.431	553.813	800.778	550.551	650.882	736.037	693.88	799.333	728.86	696.513	533.58	626.903	524.652	836.906	637.669	536.968	720.434	557.094	433.75	424.204	362.563	412.08	336.228	609.29	444.523	404.21	401.247	363.708	453.977	347.618	415.891	410.832
Rell1	505.741	0.997427	0.120489	8.27818	1.25074e-16	1.43693e-14	947.25	676.751	582.397	541.329	835.635	731.032	437.537	724.782	678.86	445.731	704.363	504.167	625.029	812.009	485.872	503.034	626.294	779.08	499.904	726.924	226.766	227.345	375.557	532.802	285.208	347.75	393.695	445.506	268.231	359.116	198.298	316.87	360.915	224.954	269.947
Kdm2b	1625.04	0.769821	0.0930813	8.27042	1.33489e-16	1.52135e-14	2505.14	2160.22	2418.63	1540.51	1547.84	2804.01	1483.69	2160.13	2253.49	1553.5	1881.6	2246.93	1721.12	1547.92	2098.28	1924.83	1588.83	2014.89	1857.69	2193.75	970.451	1284.3	1537.25	1119.9	1249.44	1137.52	1080.32	1680.73	1017.98	1213.77	881.218	1183.18	1113.14	893.234	1010.82
Tacc2	1051.04	0.759751	0.0919665	8.26117	1.44251e-16	1.63095e-14	1587.28	1366.38	1495.4	1242.16	818.158	1752.67	1037.86	1193.76	1462.09	1217.33	1317.71	1503.22	1213.4	839.762	1446.44	996.921	1243.35	1118.12	1289.99	1351.86	597.27	730.894	981.702	650.589	910.434	742.635	779.188	924.45	609.109	786.444	643.26	930.298	661.995	670.474	673.883
Btaf1	412.577	0.641969	0.0777807	8.25357	1.53736e-16	1.72451e-14	428.586	420.335	529.172	457.857	474.073	567.002	515.299	545.718	534.557	556.228	506.508	512.523	451.817	461.959	466.093	434.854	548.7	382.953	508.944	452.473	345.506	323.069	327.883	280.664	269.984	268.145	314.019	460.258	409.798	242.755	260.206	315.854	344.769	284.211	237.435
Slc38a10	26.1641	1.96499	0.238142	8.25134	1.56633e-16	1.74328e-14	19.9122	57.3716	28.6592	38.017	50.2474	34.8726	35.2518	42.6342	41.7481	29.9651	67.2706	50.1381	27.494	55.5067	17.199	21.618	18.4747	23.715	32.5435	76.0303	7.14224	2.99138	20.4319	15.6436	5.07488	11.5218	9.37369	6.8842	9.31359	14.0436	1.93462	13.2029	16.1462	5.48669	7.88167
Stard13	1021.66	0.70386	0.0854591	8.23622	1.77738e-16	1.96284e-14	1222.23	1291.45	1424.77	1166.96	1219.04	1165	874.038	1254.87	1185.28	843.706	1267.26	1381.58	1255.56	1385.88	1086.12	1679.55	981.009	1277.97	1266.48	1255.43	773.147	765.793	855.219	695.68	549.102	723.781	874.097	1120.16	767.44	802.494	680.018	628.662	757.922	544.28	735.951
Ap1ar	123.375	1.32039	0.160478	8.22785	1.90601e-16	2.08869e-14	212.396	176.798	174.003	137.192	140.911	262.19	102.645	154.904	147.026	113.306	198.844	130.916	177.794	119.071	161.671	123.888	241.095	158.1	196.165	191.003	45.5318	62.819	75.8898	53.3722	41.614	55.5144	130.06	141.618	68.9206	75.2338	26.1173	55.8585	37.9911	53.7696	73.8907
Espl1	639.033	0.788244	0.0959417	8.21587	2.10634e-16	2.2906e-14	682.703	824.278	867.965	796.704	618.261	829.192	635.57	808.629	723.331	655.487	763.719	766.928	723.091	894.373	852.21	956.179	629.065	821.24	838.899	905.874	285.689	359.963	465.068	476.669	337.987	558.286	268.322	568.439	324.113	477.484	452.7	587.022	554.67	538.793	517.235
Fyco1	491.543	0.849105	0.103364	8.21468	2.12731e-16	2.29588e-14	605.899	578.399	660.186	474.386	554.906	555.378	544.33	670.778	685.213	603.985	810.215	605.372	820.236	564.019	525.429	693.438	520.988	531.391	565.895	577.645	432.105	286.175	406.691	333.116	376.556	258.718	389.008	497.63	480.581	356.107	246.664	259.996	229.846	205.202	297.533
Rexo1	329.053	1.14193	0.139202	8.20346	2.3357e-16	2.50183e-14	406.777	341.888	409.418	474.386	531.967	381.015	392.954	449.08	449.246	231.293	541.133	512.523	540.714	583.715	446.314	316.786	254.028	449.706	379.674	503.469	238.372	287.173	274.371	266.861	179.651	150.831	214.423	230.129	210.487	271.845	89.9597	144.216	131.069	114.123	117.24
Atp9a	282.801	0.848029	0.103393	8.20197	2.3648e-16	2.5141e-14	338.507	314.958	390.994	347.938	231.575	377.14	272.683	363.812	382.993	250.022	407.581	386.249	336.343	416.3	389.557	438.18	278.969	307.416	372.442	382.006	133.917	188.457	305.505	179.441	159.351	160.258	207.393	295.037	151.812	222.692	148.966	191.95	156.713	193.132	217.731
Rph3a	482.177	0.860984	0.104987	8.20087	2.3866e-16	2.51849e-14	598.313	488.244	638.692	537.197	654.308	758.156	397.102	738.993	737.852	426.067	541.133	649.01	672.685	653.546	628.623	545.438	501.589	700.031	439.337	639.768	296.403	370.931	431.015	408.574	325.807	238.816	290.584	478.944	284.065	450.4	249.566	226.481	340.97	256.777	280.785
Jade2	736.044	0.929813	0.11353	8.19001	2.61207e-16	2.73614e-14	1301.88	998.734	975.438	752.075	859.667	1047.47	680.153	1067.28	883.97	570.274	1022.91	1033.4	893.553	1162.06	912.407	841.438	681.718	891.507	907.602	1001.38	332.114	638.161	624.631	560.409	426.29	362.414	584.684	653.999	405.141	659.048	355.97	527.101	378.011	262.264	506.397
Dido1	128.099	0.989511	0.120862	8.18714	2.67517e-16	2.76163e-14	133.696	177.969	154.555	166.118	140.911	182.112	156.56	157.747	186.051	126.415	175.101	216.337	184.209	160.253	170.27	156.315	174.586	77.2932	139.214	218.819	99.9913	76.7788	85.6192	94.7817	55.8237	64.9413	123.03	113.098	100.587	82.2557	46.4308	90.3892	81.6808	50.4776	63.0534
Scaf4	351.875	1.04358	0.127464	8.18728	2.67192e-16	2.76163e-14	576.505	434.385	483.113	494.221	541.798	472.717	393.991	628.144	548.17	278.114	561.907	423.389	485.726	444.949	377.518	206.202	351.944	591.117	288.372	449.692	256.228	204.411	282.154	288.946	159.351	217.868	176.928	174.072	158.331	323.004	173.148	283.355	247.892	193.132	144.826
Znfx1	527.813	0.854917	0.104442	8.18554	2.7108e-16	2.77827e-14	681.755	775.102	798.364	594.222	512.305	732.324	386.733	513.032	797.751	659.233	722.17	657.367	642.442	602.516	592.505	731.685	670.633	582.334	668.046	738.051	411.571	338.026	544.85	353.361	315.658	347.75	371.432	528.117	315.731	429.334	237.958	425.54	313.426	234.83	247.287
Zfp532	202.06	0.787526	0.0962298	8.1838	2.75022e-16	2.79854e-14	230.412	223.632	285.569	219.837	245.775	324.186	196.996	284.228	256.841	235.039	238.415	255.333	240.114	256.047	263.145	178.764	270.655	255.595	198.877	273.524	116.954	108.687	174.157	153.675	103.528	145.594	86.7066	225.212	155.537	167.521	118.012	165.544	156.713	127.291	133.988
Nol9	328.454	0.604738	0.0739438	8.17835	2.87768e-16	2.90748e-14	398.243	401.601	366.429	330.583	400.886	351.309	335.929	484.609	439.262	327.744	423.409	410.39	443.569	444.053	430.835	368.337	304.833	372.413	324.531	343.064	241.943	231.333	289.938	301.829	246.639	279.667	206.221	283.236	213.281	286.892	207.971	251.871	305.828	201.91	245.317
Elavl3	217.594	1.25084	0.15308	8.17116	3.05443e-16	3.06433e-14	429.534	332.521	310.134	304.136	280.73	472.717	201.143	262.911	343.06	231.293	299.75	254.405	292.352	205.017	292.383	142.18	264.189	300.39	191.645	380.152	98.2058	134.612	160.536	191.404	132.962	99.5069	209.736	107.197	63.3324	174.543	59.0058	127.967	115.873	72.4243	77.8315
Mtmr3	147.427	1.0334	0.126595	8.16311	3.2652e-16	3.25287e-14	187.743	236.511	190.379	224.796	117.972	237.65	151.376	200.381	196.034	247.212	140.477	263.689	163.131	92.2127	189.189	230.315	179.205	132.628	188.933	205.838	66.0657	65.8104	104.105	61.6541	90.3329	93.2222	115.999	135.717	97.7927	90.2806	56.1039	118.826	104.475	83.3977	100.491
Myo5b	1680.29	0.608942	0.0748392	8.13668	4.06271e-16	3.99624e-14	1501.95	1753.93	2052.21	2112.42	1591.53	1930.91	1842.43	1948.38	1933.12	1916.83	2191.24	2103.02	2181.19	2282.94	1964.98	2688.11	1880.73	1464.18	2024.03	2056.53	1202.57	1345.12	1411.74	1178.79	1107.34	1296.73	1722.42	1678.76	1391.45	1266.94	1147.23	1197.4	1256.56	1015.04	1171.41
Ntn1	45.4877	1.76025	0.216339	8.13654	4.06749e-16	3.99624e-14	121.369	76.1052	103.378	70.2488	38.2317	122.7	40.4359	110.849	52.6389	39.3292	41.5495	99.3478	36.6586	51.9256	38.6977	44.0674	19.3985	80.8065	56.0471	61.1952	20.5339	24.9282	32.1072	23.9255	23.3445	10.4744	12.8888	12.785	32.5976	19.0592	10.6404	11.1717	21.8449	12.0707	18.719
Timeless	921.842	0.57847	0.0711328	8.13225	4.21382e-16	4.11165e-14	1005.09	1050.25	1164.79	972.739	1077.04	973.849	1021.27	1135.49	1041.89	851.197	1237.58	1025.05	1187.74	1131.62	1077.52	1367.75	806.423	1095.28	1035.06	1221.12	806.18	787.73	780.302	785.86	546.057	763.584	718.259	817.253	867.095	800.488	583.287	604.287	672.442	556.351	696.543
Safb	122.603	1.37617	0.169259	8.13057	4.27276e-16	4.1408e-14	198.173	162.748	166.838	157.853	193.343	244.108	142.044	179.064	194.219	65.5487	186.973	261.833	182.377	197.854	135.012	69.8427	80.3651	151.073	133.79	226.237	57.1379	86.75	100.213	69.936	56.8387	53.4195	106.626	50.1563	63.3324	99.3087	34.8231	57.8897	51.288	30.7255	43.3492
Cxxc1	261.785	1.05234	0.129684	8.11463	4.8727e-16	4.66228e-14	435.223	283.345	314.228	326.45	347.362	366.808	233.284	396.498	326.724	201.328	314.589	355.609	406.91	453.901	313.022	327.595	290.053	375.048	266.676	394.06	137.488	187.46	226.696	205.207	160.366	106.839	261.292	192.758	194.654	233.726	97.6982	102.577	108.275	96.5658	122.166
Llgl2	250.084	1.18548	0.146093	8.11454	4.87631e-16	4.66228e-14	361.264	332.521	331.628	295.871	435.841	353.892	198.032	363.812	333.077	169.49	296.782	340.754	281.355	500.455	318.181	336.741	269.731	404.911	254.924	403.332	98.2058	150.566	198.481	220.851	98.4527	114.171	134.747	163.254	88.4791	324.007	94.7962	147.263	107.325	117.415	112.314
Bahd1	61.8598	1.70058	0.209881	8.10256	5.38146e-16	5.11095e-14	110.939	113.572	99.2838	70.2488	52.432	117.533	57.025	102.322	78.9583	74.9128	113.766	72.4218	90.73	34.0202	84.2751	48.2247	94.2212	117.696	85.8787	140.007	27.6762	25.9253	35.026	32.2074	32.4792	10.4744	71.4744	42.2887	8.38223	38.1185	18.3789	25.3902	19.9453	10.9734	7.88167
Alg10b	375.157	0.921092	0.113812	8.09311	5.8159e-16	5.48697e-14	530.991	371.159	513.819	347.938	575.66	457.218	377.402	667.936	496.439	390.483	487.712	448.458	423.407	401.08	495.331	463.123	364.876	642.939	484.537	465.454	316.044	182.474	182.914	248.457	242.579	237.769	345.655	428.788	284.996	234.73	139.292	248.824	255.49	204.105	172.412
Agap3	82.0461	1.38534	0.171206	8.09168	5.88471e-16	5.51537e-14	141.282	124.11	157.626	106.613	80.8327	134.324	61.1723	79.5839	120.706	107.687	149.38	120.703	109.059	59.983	145.331	80.6517	93.2975	115.061	104.862	138.153	25.8906	53.8448	71.025	56.1329	41.614	26.186	49.2119	74.7428	19.5585	58.1808	21.2808	55.8585	18.0458	44.9909	24.6302
Crebbp	800.344	1.0414	0.12919	8.06098	7.5688e-16	7.04739e-14	1303.77	1191.92	1324.47	881.002	873.867	1547.31	766.209	946.48	1065.48	942.965	1118.87	1216.31	813.821	520.151	1192.75	735.011	973.619	954.747	938.338	1224.83	495.493	571.354	625.604	538.324	492.264	428.403	621.007	863.476	604.452	460.431	263.108	451.946	439.747	268.848	355.66
Akap13	448.809	0.754914	0.0939986	8.03112	9.65903e-16	8.93523e-14	541.421	729.439	486.183	513.229	418.364	503.715	586.839	578.404	611.7	690.134	655.888	540.378	459.149	437.786	479.852	616.112	543.157	427.748	433.009	623.078	341.042	354.977	352.206	299.989	284.193	288.046	394.867	462.225	320.388	231.72	223.448	398.119	363.765	255.68	262.066
Phf23	207.343	1.24763	0.155372	8.03	9.7475e-16	8.9589e-14	312.906	305.592	318.322	230.581	367.024	516.631	161.744	274.28	269.547	192.9	333.385	293.401	242.863	177.263	234.766	133.034	293.748	389.979	208.821	259.616	111.597	121.649	161.509	154.595	131.947	80.6529	154.666	179.973	137.841	121.377	58.0385	102.577	76.932	52.6723	94.5801
Itpr1	397.356	0.912892	0.113766	8.02427	1.02129e-15	9.32648e-14	568.919	559.666	599.797	461.989	313.5	588.959	409.543	490.294	493.716	576.829	552.015	580.303	480.228	262.314	482.432	567.887	549.624	348.698	484.537	574.864	226.766	330.049	282.154	234.654	329.867	203.203	276.524	427.804	256.124	193.602	154.769	263.043	321.974	209.592	251.228
Flnb	652.309	0.880632	0.109794	8.02076	1.05097e-15	9.53639e-14	738.647	970.634	896.625	917.367	583.306	778.821	726.81	861.211	857.651	901.763	1080.29	879.274	804.656	522.837	979.483	798.202	723.286	490.988	755.733	955.943	450.854	498.563	505.932	369.925	476.024	330.991	426.503	763.163	434.013	474.475	310.506	492.57	438.797	255.68	379.305
Phf3	1354.19	0.919453	0.114656	8.01922	1.06423e-15	9.59559e-14	2065.18	1584.16	2022.52	1197.54	1810	2540.53	1051.33	1894.38	1831.47	1530.09	1937	1908.96	1762.36	1003.6	1844.59	1090.88	1905.67	1856.79	1615.42	1488.15	980.272	1045.99	889.272	961.621	854.61	780.343	1095.55	1461.42	954.643	854.656	562.006	833.815	796.863	577.2	807.871
Slc16a10	650.258	0.751779	0.0940456	7.99377	1.30876e-15	1.17261e-13	692.185	792.665	957.014	669.43	968.9	866.648	652.159	929.426	736.037	658.296	930.906	718.647	892.637	812.904	736.117	615.281	752.846	960.895	692.453	713.016	663.335	402.839	406.691	516.238	375.541	499.629	493.29	723.825	476.856	535.665	317.277	344.291	416.002	411.502	427.581
Kremen1	447.367	0.764954	0.0958601	7.9799	1.46452e-15	1.30397e-13	622.018	569.033	623.338	473.559	471.888	556.67	399.175	639.513	596.271	363.327	594.553	503.238	467.397	598.935	605.405	612.786	411.063	689.491	486.345	580.427	273.191	292.158	352.206	368.084	256.789	335.181	227.312	436.655	247.742	471.465	243.762	321.948	342.87	302.865	321.178
Crk	636.993	0.790959	0.0991735	7.97551	1.51748e-15	1.33904e-13	878.98	789.152	975.438	744.637	826.897	937.685	690.521	878.265	932.979	699.498	1021.92	845.849	656.189	477.178	786.854	520.494	838.753	733.407	670.758	649.04	485.672	417.796	505.932	555.808	410.05	417.929	612.805	630.396	469.405	396.232	291.16	380.853	404.605	376.387	385.217
Qsox1	131.674	1.48662	0.186408	7.97509	1.5227e-15	1.33904e-13	206.707	203.728	132.037	175.209	148.557	193.737	153.449	137.851	118.891	171.363	210.715	181.983	259.36	211.283	162.53	241.124	155.188	82.5632	183.509	303.194	23.2123	56.8362	55.4579	47.851	32.4792	50.2771	194.504	95.3954	37.2544	45.1403	37.725	91.4048	66.4844	64.743	76.8463
Gcn1l1	484.637	0.806774	0.101204	7.97176	1.56424e-15	1.36713e-13	601.158	656.846	632.55	623.148	530.874	565.711	564.029	588.352	569.952	454.159	717.223	569.161	520.552	511.198	669.041	809.842	386.122	638.547	652.678	611.024	367.825	415.802	386.259	334.037	205.025	302.71	287.069	361.912	203.968	515.603	259.239	433.665	374.212	312.741	330.045
Ppp1r37	29.3409	2.277	0.285768	7.96801	1.61249e-15	1.4007e-13	117.577	31.6129	23.5415	19.0085	39.324	37.4557	10.3682	36.9497	19.9665	32.7744	44.5173	21.3551	90.73	35.8107	32.6781	49.8876	88.6788	50.0649	51.5272	54.7048	2.67834	10.9684	3.89178	11.0425	8.11981	2.09488	23.4342	22.6195	7.45087	14.0436	4.83654	10.1561	6.64844	5.48669	4.92604
Pacs2	273.78	0.878107	0.110322	7.95949	1.72753e-15	1.49154e-13	404.881	359.451	386.9	261.16	313.5	414.596	188.701	366.654	332.169	318.379	355.149	363.037	336.343	223.817	356.879	363.348	257.723	516.459	347.131	339.355	170.521	130.624	224.75	197.845	242.579	139.31	226.14	207.51	219.801	217.677	110.273	205.153	177.608	149.238	157.633
Zcchc2	328.041	1.10249	0.138568	7.95629	1.7727e-15	1.52132e-13	449.446	498.782	469.807	361.988	306.946	666.454	271.646	382.287	597.179	465.396	440.227	521.808	389.498	169.206	430.835	294.337	527.454	458.489	404.082	404.259	241.05	177.489	260.749	155.516	156.306	167.59	236.686	324.541	243.085	241.751	106.404	207.184	172.859	128.389	151.722
Peak1	1369.12	0.784292	0.0986182	7.95281	1.82335e-15	1.55542e-13	1735.2	1484.64	1959.06	1423.16	1613.38	1567.97	1196.49	1694	1916.78	1428.03	1726.28	1927.53	2030.89	1657.14	1844.59	2002.16	1667.35	1446.61	1416.55	1644.85	1187.4	1077.89	1032.3	930.333	847.505	916.51	1170.54	1400.44	1288.07	970.015	608.437	731.239	1056.15	546.475	773.389
Lin28a	160.089	1.24747	0.157175	7.93678	2.07501e-15	1.75856e-13	291.097	192.019	220.062	189.259	300.392	209.235	146.191	247.278	194.219	115.178	205.769	286.902	230.949	238.141	201.228	256.921	92.3737	270.526	179.893	191.003	126.775	103.701	138.158	119.627	70.0334	58.6567	121.858	129.816	85.685	109.34	42.5616	82.2643	64.5849	46.0882	45.3196
Slc39a6	2068.51	0.498262	0.0627841	7.93611	2.08618e-15	1.75856e-13	2484.28	2656.66	2448.32	2279.37	1994.6	2607.69	2377.42	2508.31	2661.89	2105.99	2566.18	2419.63	2062.96	2628.51	2070.76	2487.73	2023.91	2071.99	2115.33	2719.48	1574.86	1470.76	1786.33	1618.65	1263.65	1979.66	1565.41	2107.55	1507.87	1703.29	1697.63	1782.39	1902.4	1605.41	1540.87
Lonrf1	110.599	1.44837	0.182664	7.92919	2.20574e-15	1.84841e-13	254.117	145.185	133.061	141.324	134.357	228.609	78.7982	157.747	175.16	137.652	220.608	169.913	105.393	68.0404	146.191	47.3932	207.841	161.613	126.558	197.493	55.3523	56.8362	49.6202	58.8935	64.9585	56.5618	56.2421	119.982	50.2934	75.2338	20.3135	51.7961	50.3382	24.1414	43.3492
Zfp282	67.6633	1.1176	0.140961	7.92841	2.21968e-15	1.84921e-13	76.8041	85.472	93.1425	80.9927	48.0627	92.9935	88.1296	120.797	65.3448	68.3579	103.874	106.776	72.4007	126.233	113.513	72.3371	81.2889	88.7115	82.2627	92.7199	29.4617	57.8334	53.512	57.9733	48.7189	42.9451	44.525	38.3549	38.1857	57.1777	26.1173	44.6868	28.4933	25.2388	14.7781
Med13l	267.882	1.08787	0.137275	7.92476	2.28584e-15	1.89326e-13	540.473	420.335	387.923	242.978	424.918	503.715	207.364	390.814	441.077	235.039	396.699	378.822	297.851	253.361	374.938	174.607	247.562	375.048	249.5	388.497	173.199	160.537	234.48	177.601	166.456	118.361	228.484	206.526	139.704	180.561	87.0578	175.7	146.266	117.415	132.018
Psma1	1539.21	-0.403275	0.0509083	-7.92158	2.34509e-15	1.93111e-13	1414.71	1394.48	1287.62	1244.64	1521.62	1319.99	1340.61	1277.61	1325.96	1285.69	1372.12	1339.8	1293.13	1498.68	1443.86	1077.57	1320.02	1635.45	1346.04	1308.28	1764.13	1993.26	1641.36	1993.18	2038.07	1614.11	1585.33	1706.3	1962.37	1974.14	1875.61	1571.15	1741.89	1688.8	1674.86
Tspyl4	212.948	1.14016	0.144087	7.91301	2.51231e-15	2.05692e-13	316.698	265.783	271.239	194.217	324.423	278.981	207.364	267.174	190.589	189.155	276.007	349.11	313.431	427.938	190.909	444.831	226.316	231.88	257.636	335.646	114.276	132.618	118.699	149.994	105.558	113.124	284.726	184.89	105.244	91.2837	86.0905	102.577	118.722	65.8403	120.195
Cdc25a	562.081	1.07226	0.135697	7.90189	2.74696e-15	2.23619e-13	863.809	595.962	820.882	614.884	920.837	1118.51	440.648	645.198	756.911	695.753	837.915	777.141	815.654	435.996	755.896	439.011	768.549	776.445	753.021	667.584	412.464	355.974	390.151	333.116	285.208	272.335	640.926	542.869	444.258	323.004	204.102	270.152	251.691	228.246	217.731
Arf3	539.545	1.01723	0.12876	7.90018	2.78499e-15	2.25426e-13	915.012	709.534	838.283	548.767	642.292	1081.05	392.954	694.938	716.07	479.442	762.73	773.427	635.11	379.594	823.832	423.213	598.582	1007.45	640.022	717.652	345.506	362.954	460.203	329.436	389.751	259.765	298.786	479.927	321.319	511.59	230.219	287.417	300.13	241.414	285.711
Gatad2b	827.097	1.09832	0.139211	7.88957	3.03242e-15	2.44067e-13	1291.45	1079.52	1137.16	875.217	1302.06	1681.63	687.411	1119.86	1158.06	850.26	1333.54	1032.47	941.21	477.178	922.726	625.258	1037.36	1492.29	1175.18	1220.19	511.563	496.569	467.987	603.659	640.45	447.257	562.421	899.864	586.756	503.565	267.944	406.244	462.542	263.361	388.172
Klhl2	128.636	1.13253	0.143705	7.88092	3.24987e-15	2.60099e-13	247.48	197.873	193.45	131.407	213.005	293.188	119.234	136.43	189.681	147.953	160.262	181.983	117.308	68.9357	142.752	120.562	186.595	183.571	170.853	152.988	67.8513	68.8018	79.7815	80.9786	87.288	64.9413	98.4237	121.949	94.0673	97.3024	37.725	76.1707	60.7857	51.5749	59.1125
Utp20	530.385	0.736965	0.0935599	7.87693	3.35517e-15	2.67027e-13	595.469	613.525	808.6	495.874	584.399	737.49	415.764	744.678	669.784	605.857	669.738	725.146	603.95	539.847	708.598	797.371	636.455	628.886	660.814	560.956	408.893	396.856	362.909	353.361	346.107	385.458	478.058	653.016	419.112	379.179	333.721	293.511	366.614	272.14	311.326
Brd2	444.14	0.818731	0.103964	7.87514	3.40365e-15	2.6938e-13	691.237	498.782	479.019	420.666	545.075	567.002	447.906	650.882	487.363	420.448	611.371	474.455	651.607	684.881	497.911	548.764	484.962	635.912	429.393	679.637	218.731	283.184	306.478	427.898	291.298	358.225	329.251	398.3	159.262	393.222	268.912	304.683	386.559	263.361	248.273
Osbpl11	877.137	0.645126	0.0819819	7.86912	3.57142e-15	2.81096e-13	1012.68	950.729	1133.06	851.25	952.515	1100.42	892.701	1324.5	1081.82	874.607	1096.12	962.838	1016.36	1430.64	1056.88	995.258	890.483	1012.72	1041.39	1072.77	615.125	563.377	667.441	749.052	655.675	650.461	854.178	909.698	684.549	840.613	453.668	608.35	620.205	528.917	548.761
Srebf2	26.5301	1.81642	0.231116	7.85936	3.86097e-15	3.02216e-13	44.5653	56.2007	34.8005	22.3143	16.385	49.0799	19.6996	35.5285	42.6556	29.9651	32.646	28.783	43.9903	27.7533	43.8574	38.2472	26.7884	84.3199	46.1033	42.6512	8.03502	2.99138	11.6753	14.7234	10.1498	12.5693	1.17171	19.6692	19.5585	11.0343	2.90193	16.2497	18.9955	6.58403	5.91125
Smad3	973.049	0.91933	0.11705	7.85414	4.02512e-15	3.13344e-13	1649.87	1248.12	1391	1079.35	1408.02	1310.95	864.707	1323.08	1411.27	986.976	1197.02	1205.17	1201.49	1030.45	1125.67	1243.86	937.593	1370.2	1105.58	1296.22	606.197	490.586	858.138	578.813	690.184	670.362	823.713	1182.12	834.498	560.743	384.989	553.507	671.493	368.706	396.054
Hnrnpr	215.286	0.678591	0.0864252	7.85177	4.10192e-15	3.17587e-13	312.906	262.27	268.169	245.458	239.221	350.017	237.431	282.807	246.858	194.773	286.889	247.905	277.689	290.962	191.769	224.494	254.951	235.393	239.556	243.853	190.162	162.532	145.942	168.399	134.992	150.831	198.019	201.609	179.752	171.533	96.7309	167.575	167.161	119.61	146.796
Kpnb1	853.519	0.857079	0.109211	7.84793	4.22964e-15	3.25705e-13	1111.29	1120.5	1224.16	1042.16	1030.07	1418.15	792.129	1043.12	1066.39	979.485	1059.51	1337.95	928.379	576.553	1113.63	886.337	1172.22	1048.73	1140.83	1034.75	676.727	484.604	615.875	549.366	576.507	475.538	899.874	870.36	760.92	658.045	380.152	483.43	470.14	395.042	450.24
Smchd1	491.582	0.683007	0.0870407	7.84699	4.26153e-15	3.26397e-13	695.03	676.751	648.927	571.081	458.78	718.117	540.182	582.668	572.675	661.106	667.76	737.216	471.979	435.101	586.486	517.168	569.946	434.774	560.471	622.151	333.9	314.095	440.744	328.515	340.017	326.801	434.705	542.869	382.789	346.076	340.493	404.212	374.212	261.167	306.4
Kazn	104.612	0.883591	0.112628	7.84523	4.32154e-15	3.29223e-13	143.178	124.11	114.637	108.266	137.634	123.991	107.829	150.641	149.749	111.433	138.498	104.919	181.46	141.452	81.6952	133.865	107.154	156.343	131.078	155.769	45.5318	75.7816	78.8086	108.585	58.8686	60.7516	79.6764	83.5939	59.607	90.2806	51.2674	49.7648	76.932	51.5749	86.6984
Cpeb3	285.028	0.929292	0.118598	7.83564	4.66456e-15	3.53465e-13	441.861	408.626	446.265	256.201	351.731	563.127	196.996	339.653	366.657	289.351	359.106	437.316	357.421	236.351	356.019	305.977	378.732	458.489	246.788	361.608	179.449	201.42	240.318	213.489	190.816	169.685	222.625	285.203	168.576	210.655	112.208	164.529	160.512	141.557	156.648
Bptf	1224.14	0.856034	0.109518	7.81641	5.43517e-15	4.0968e-13	1455.48	1597.04	1640.74	1457.04	1199.38	2052.32	1256.62	1317.4	1668.11	1731.42	1687.7	1767.83	1446.18	1137.89	1455.03	1300.4	1814.22	1327.16	1421.07	1558.62	801.716	816.647	954.46	670.834	785.592	784.533	1600.56	1179.17	1013.32	753.342	577.483	709.911	745.575	477.342	682.75
Tnrc6c	386.311	0.833037	0.106672	7.80929	5.75097e-15	4.31202e-13	659.946	461.314	476.972	388.434	491.55	689.702	363.923	514.453	583.565	371.755	459.023	514.38	379.417	329.459	439.434	363.348	507.132	551.592	496.288	475.653	274.083	283.184	298.694	338.638	281.148	214.725	269.494	413.052	288.721	310.967	172.181	196.013	237.444	188.742	236.45
Kctd3	918.636	0.661553	0.0847267	7.80808	5.80654e-15	4.33089e-13	963.37	913.262	1315.25	1333.9	1019.15	1245.08	1303.28	1099.96	1305.08	1061.89	1374.1	1058.47	1069.51	738.597	1093.86	715.056	1217.49	957.382	1112.81	914.219	686.548	601.267	645.063	856.717	556.207	619.037	652.643	768.08	529.943	709.204	632.62	812.487	725.63	793.376	751.714
Tet3	5610.06	0.917822	0.117584	7.8057	5.91708e-15	4.39035e-13	9411.82	7308.44	7920.18	5160.39	7774.14	9905.1	5284.66	8650.48	8820.64	4372.1	7978.49	8359.14	6187.97	5764.64	6447.9	4063.35	4427.47	9598.41	5404.93	7717.08	3709.5	4190.92	4283.88	4933.25	3602.15	3585.39	3172.99	4539.64	3394.8	4503	2464.7	4010.64	3612.95	2448.16	3342.81
Chaf1a	1660.47	1.00625	0.128938	7.80418	5.98889e-15	4.42061e-13	2180.86	2152.02	2407.38	2034.74	2435.9	2240.89	2071.56	2654.69	2336.98	1030.05	2371.29	2561.69	2368.15	2861.28	1923.71	1408.49	1190.7	1934.97	1706.73	2445.95	1153.47	1458.8	1500.28	1453.01	792.697	827.478	1082.66	1089.67	1263.85	1471.57	675.181	658.115	770.269	851.535	749.744
Tnrc18	72.2902	1.25003	0.160286	7.79873	6.25315e-15	4.59188e-13	105.25	118.256	98.2602	71.9017	85.202	126.575	81.9087	140.693	123.429	57.121	95.9595	116.061	83.3983	87.7363	110.933	64.0225	53.5768	128.236	73.2229	103.846	50.8884	47.8621	59.3497	47.851	48.7189	32.4707	21.0908	55.0736	28.8721	74.2307	24.1827	38.5931	28.4933	15.3627	31.5267
Tkt	124.01	1.20531	0.154654	7.79361	6.51188e-15	4.75735e-13	217.137	160.406	132.037	118.183	234.852	142.073	68.43	154.904	118.891	181.664	160.262	143.915	175.961	187.111	119.533	179.595	220.773	172.153	156.39	229.018	50.8884	121.649	102.159	46.0106	38.5691	64.9413	134.747	68.842	55.8815	73.2276	37.725	89.3736	54.1373	65.8403	63.0534
Tjp1	253.873	1.12755	0.144698	7.79249	6.57018e-15	4.77545e-13	435.223	268.124	422.724	247.937	409.625	439.136	229.137	343.916	289.514	221.929	322.503	484.669	297.851	270.371	343.98	315.123	300.215	317.078	304.643	352.336	216.945	224.354	226.696	127.909	127.887	93.2222	198.019	199.642	236.565	118.368	84.1559	126.951	86.4297	71.327	131.033
Yap1	1006.15	1.76882	0.227237	7.78404	7.0245e-15	5.07975e-13	2553.5	1427.26	1560.9	852.077	1609.01	2000.65	446.869	1375.66	1296.01	1258.54	1265.28	1310.09	1775.19	860.353	1444.72	1178.18	1684.9	1978	1287.28	1697.7	335.685	253.27	434.907	444.462	484.144	364.509	1041.65	1144.74	279.408	436.356	146.064	247.809	333.372	172.282	234.48
Gatad2a	1134.43	0.570483	0.0732985	7.78302	7.08124e-15	5.09492e-13	1336.01	1241.1	1314.23	1214.89	1115.27	1574.43	970.462	1428.25	1453.01	1366.22	1230.66	1490.22	1342.62	1021.5	1431.82	1322.02	1408.7	1614.37	1297.22	1209.07	832.071	917.357	965.162	882.482	981.482	796.055	863.551	1333.57	800.969	980.046	795.128	708.895	846.252	812.031	807.871
Dcaf8	2732.5	0.678501	0.0876411	7.7418	9.80156e-15	7.01673e-13	2788.65	3346.29	3282.51	3150.45	3212.55	2992.58	3231.76	3802.97	3100.25	2503.02	3211.18	3047.28	3514.64	4419.94	3102.7	4454.13	2274.24	2885.32	3250.73	3549.32	2048.93	1970.32	2358.42	2091.64	1278.87	2107.45	2537.93	2693.69	1758.41	2478.7	1578.65	2040.36	1984.08	1680.03	1909.33
Snx18	595.399	0.755157	0.0975513	7.74113	9.8536e-15	7.01872e-13	893.203	748.172	700.104	624.801	786.48	866.648	723.699	891.055	684.305	592.748	821.097	711.219	647.024	641.908	742.996	517.168	729.752	763.27	690.646	652.748	334.792	405.831	425.177	530.962	383.661	427.356	569.452	702.189	364.161	558.737	313.408	403.197	375.162	299.573	316.252
Urb1	88.3458	1.05327	0.136175	7.73473	1.03624e-14	7.34442e-13	138.437	147.527	114.637	133.059	115.787	142.073	70.5037	153.483	92.5718	107.687	171.144	100.276	115.475	55.5067	122.113	98.1123	91.45	129.993	84.0707	89.0111	51.7812	30.9109	48.6473	79.1382	59.8836	49.2297	52.727	71.7924	67.0579	64.1995	28.052	51.7961	44.6395	49.3802	69.9498
Tspan9	689.619	0.714056	0.0924268	7.72564	1.11296e-14	7.84913e-13	986.127	682.605	718.528	731.414	967.808	689.702	752.73	1139.75	812.272	646.123	944.756	716.79	853.229	970.471	644.962	1031.84	666.015	999.542	704.205	905.874	391.037	453.693	574.038	580.653	550.117	434.688	421.816	679.569	446.121	723.248	435.289	445.852	460.642	499.289	475.856
Rgs3	312.208	1.00005	0.129464	7.72454	1.12256e-14	7.87783e-13	474.099	371.159	262.027	338.847	421.641	288.022	254.021	501.663	395.699	310.888	384.827	333.326	547.13	501.35	380.098	545.438	361.181	363.629	395.946	514.596	141.059	205.408	242.263	225.452	248.669	210.536	262.463	181.94	97.7927	324.007	103.502	228.512	172.859	166.795	170.441
Myh11	351.447	0.890996	0.115544	7.7113	1.24547e-14	8.6975e-13	424.793	457.802	528.149	485.13	350.639	489.508	453.09	476.082	516.406	191.964	580.704	516.237	458.233	409.138	441.154	417.393	288.206	274.04	418.546	581.354	222.302	330.049	246.155	258.579	284.193	170.733	339.796	202.592	251.467	233.726	214.743	198.044	216.549	171.185	201.968
Aff1	384.532	0.566882	0.0736441	7.69759	1.38658e-14	9.63574e-13	468.41	476.536	405.323	488.436	380.132	444.302	364.96	548.56	473.75	377.373	555.972	392.749	452.734	461.959	406.756	519.663	410.139	456.733	361.595	491.416	306.223	267.23	298.694	309.191	283.178	284.904	240.201	341.26	324.113	248.773	274.716	407.259	371.363	284.211	279.799
Sec16a	698.775	0.607697	0.0789865	7.69369	1.42954e-14	9.88606e-13	854.327	862.916	1079.84	757.034	564.737	905.395	633.496	795.839	924.811	802.504	825.054	918.271	785.411	621.316	958.844	883.842	747.303	841.442	872.347	755.667	530.311	589.302	562.363	495.074	525.758	516.388	575.31	723.825	600.727	603.877	433.354	485.461	577.465	407.113	440.388
Anapc16	1301.75	-0.388147	0.0504901	-7.68758	1.4994e-14	1.03191e-12	1138.79	1095.91	1164.79	1178.53	1085.78	1298.03	1195.45	1158.23	1088.17	1310.97	987.295	1094.68	1036.52	1141.47	1197.05	940.382	1336.65	1172.57	1232.13	1141.38	1389.17	1745.97	1392.29	1344.43	1726.47	1312.44	1422.46	1492.89	1624.29	1550.82	1603.8	1460.45	1437.96	1473.73	1589.14
Rasa4	2577.85	-0.584938	0.0763345	-7.66283	1.81886e-14	1.24575e-12	2214.99	2003.32	1863.87	2455.4	2031.74	2270.59	2380.54	2153.03	2006.63	2198.69	2019.11	1877.39	1738.53	2272.19	2066.46	1199.8	2246.53	2649.93	2522.12	2288.33	2702.44	3641.51	3145.53	3460.91	4047.73	3195.74	2827.34	2653.37	2578	3412.61	3310.13	2986.91	2987.05	3398.46	3417.69
Arih1	421.067	1.02585	0.134198	7.64431	2.10062e-14	1.43184e-12	835.363	523.369	603.891	386.782	453.318	746.531	392.954	636.671	494.624	467.269	521.347	538.521	508.638	272.162	466.953	425.708	676.176	629.764	534.256	656.457	221.409	248.285	281.181	234.654	316.673	221.01	384.321	490.745	334.358	247.77	140.26	225.465	235.545	151.433	233.495
Lsm14a	1576.34	0.739806	0.0967991	7.64269	2.12732e-14	1.44313e-12	2320.24	1892.09	2338.8	1606.63	2186.85	2965.46	1348.9	2030.81	1988.48	1487.02	1915.23	2047.31	1712.87	1325.89	1831.69	1397.68	1889.97	2101.85	1937.24	1750.55	1258.82	1052.97	1224.94	1196.27	1198.69	1096.67	1326.38	1529.28	1442.68	1145.56	778.683	888.658	980.17	869.092	1107.37
Sptbn1	482.634	0.77195	0.101036	7.64037	2.16606e-14	1.46245e-12	717.786	538.59	677.586	476.039	564.737	680.661	406.433	636.671	515.498	654.551	636.103	571.018	617.697	313.344	780.834	623.595	607.819	587.604	564.087	566.519	305.331	366.943	323.018	371.765	418.17	340.418	413.614	528.117	322.25	369.147	224.416	314.839	315.326	239.22	302.459
Golga3	351.537	0.600649	0.0786219	7.63972	2.17694e-14	1.46286e-12	334.714	361.792	431.936	417.36	353.916	353.892	412.654	477.503	447.43	460.714	440.227	407.605	402.328	430.624	443.734	482.247	456.326	323.226	418.546	373.661	233.908	250.279	321.072	240.175	258.819	274.429	359.715	401.251	247.742	279.87	254.402	212.262	266.887	208.494	264.036
Surf1	628.621	-0.499455	0.065519	-7.62306	2.47734e-14	1.65691e-12	534.784	496.44	505.631	590.09	657.585	457.218	471.752	494.557	523.666	588.066	525.304	557.09	581.039	642.803	566.707	409.91	584.726	512.946	512.56	464.527	779.397	895.42	755.979	753.653	857.655	690.263	770.986	610.727	963.957	747.323	729.351	664.208	648.698	690.226	766.493
Vprbp	391.581	0.645355	0.0848027	7.61007	2.73947e-14	1.82367e-12	483.581	563.178	499.49	431.41	454.411	581.21	439.611	483.188	502.792	382.055	458.034	511.595	396.829	553.276	403.316	437.348	301.138	393.493	481.825	507.178	283.904	253.27	293.83	334.957	245.624	320.517	357.372	349.127	217.007	271.845	272.781	346.323	397.957	263.361	232.509
Atxn7	207.136	1.08993	0.143395	7.60088	2.94134e-14	1.94895e-12	316.698	332.521	268.169	240.499	276.36	415.888	217.732	260.069	339.43	293.096	322.503	298.972	227.283	139.662	251.105	122.225	267.884	267.013	213.341	291.141	101.777	79.7701	133.294	136.191	89.3179	133.025	176.928	277.335	105.244	111.346	98.6655	126.951	122.521	74.619	121.181
Pds5b	153.076	0.652388	0.0860765	7.57916	3.47789e-14	2.2938e-12	174.469	209.582	167.861	210.746	175.866	235.067	198.032	184.748	201.48	190.091	181.037	207.98	145.718	115.49	169.41	160.472	210.612	135.263	169.949	183.585	106.241	94.727	143.023	104.904	106.573	115.218	134.747	120.965	94.9986	105.327	106.404	124.92	130.119	141.557	100.491
Gse1	972.555	1.00726	0.132967	7.57527	3.58385e-14	2.35279e-12	1466.86	1236.42	1485.16	995.88	1398.19	1699.72	819.087	1134.07	1339.57	1032.86	1334.53	1300.81	1206.98	589.982	1457.61	961.168	1336.65	1657.41	1207.73	1130.26	625.839	639.158	812.41	656.111	664.81	468.206	646.785	1173.27	749.744	740.301	327.918	496.633	421.701	366.511	459.107
Dock5	707.107	0.520925	0.0687785	7.57394	3.62058e-14	2.366e-12	839.156	789.152	833.165	685.132	743.879	764.613	717.478	1074.38	766.894	834.341	979.381	808.71	868.809	731.435	896.927	1036	708.506	710.571	701.493	764.939	623.16	619.216	547.768	530.962	529.818	616.942	642.098	701.205	540.188	548.705	531.052	428.587	607.857	526.723	499.501
Nup43	780.586	-0.399606	0.0528245	-7.56478	3.88536e-14	2.52744e-12	667.532	666.213	617.197	678.521	676.155	710.367	648.012	696.359	630.759	750.065	650.942	735.359	729.506	649.07	724.937	685.123	799.033	639.426	734.037	642.549	940.99	881.46	784.194	868.679	1007.87	765.679	1120.16	945.103	1000.28	885.753	973.112	913.033	716.132	932.738	854.176
Pptc7	320.514	0.729946	0.0965064	7.5637	3.91756e-14	2.5368e-12	467.462	387.551	449.336	343.806	381.224	508.881	341.113	397.919	445.615	291.224	407.581	441.03	340.925	279.324	348.28	293.506	369.495	461.124	371.538	399.623	302.652	207.402	211.129	207.968	155.291	221.01	269.494	292.087	215.144	273.851	142.194	234.606	313.426	210.689	234.48
Stk11	122.869	1.16427	0.154065	7.55705	4.12327e-14	2.65792e-12	167.831	132.306	172.979	138.018	207.543	218.276	94.3505	187.591	176.068	185.409	181.037	148.557	140.219	71.6215	165.11	100.607	186.595	233.636	182.605	132.59	76.779	80.7673	90.4839	73.6169	87.288	49.2297	89.0501	117.031	94.0673	102.318	31.9212	52.8117	44.6395	36.2122	51.2309
Cyb5r2	66.1419	1.27414	0.168815	7.54754	4.43556e-14	2.84635e-12	162.142	86.6428	78.8129	61.9842	55.709	82.6609	59.0987	98.0587	97.1096	58.9938	124.648	96.5623	100.811	71.6215	98.0343	96.4494	67.4328	91.3465	77.7428	100.138	35.7112	26.9224	30.1613	32.2074	33.4942	36.6604	76.1612	82.6104	22.3526	35.1091	24.1827	33.5151	37.0413	14.2654	28.5711
Dmxl2	303.619	0.611119	0.0810322	7.54168	4.6395e-14	2.96387e-12	431.43	362.963	400.206	337.194	277.453	424.929	360.813	342.495	392.069	415.766	348.224	420.603	288.686	259.628	339.68	377.483	333.469	333.766	349.843	332.865	277.654	286.175	195.562	221.771	239.534	200.061	213.251	330.442	247.742	210.655	217.644	204.137	256.44	173.379	222.657
Ino80	241.454	0.824762	0.109465	7.53447	4.9033e-14	3.11841e-12	345.144	232.999	331.628	277.689	273.083	379.724	195.959	285.649	330.354	317.443	314.589	349.11	312.515	186.216	386.117	300.157	240.172	345.184	264.868	268.888	199.983	216.377	182.914	186.803	166.456	133.025	180.444	263.567	168.576	169.527	95.7636	164.529	139.617	120.707	125.122
Amfr	1715.67	0.553695	0.073534	7.52978	5.08242e-14	3.20372e-12	1993.11	1778.52	2376.67	1971.92	2215.25	2190.51	1674.46	2026.55	2187.24	1698.65	1846.97	2081.66	1895.25	1719.81	2073.34	1889.91	1807.75	2569.12	1984.25	1761.68	1589.15	1156.67	1235.64	1431.85	980.467	1497.84	1386.13	1792.84	1112.97	1700.28	1110.47	1228.89	1417.07	1355.21	1310.33
Plekha6	159.807	1.10257	0.146417	7.53033	5.06128e-14	3.20372e-12	260.755	194.361	299.898	219.837	231.575	302.229	158.633	247.278	202.387	105.814	211.705	218.194	141.136	280.219	194.349	124.719	121.933	222.218	165.429	244.781	122.311	165.523	111.889	139.872	87.288	80.6529	84.3632	72.7759	133.184	109.34	63.8424	81.2487	69.3337	58.1589	66.009
Usf2	169.419	1.15918	0.154206	7.51703	5.60334e-14	3.51653e-12	306.268	217.778	255.886	210.746	206.451	362.933	144.118	200.381	243.228	151.698	287.879	261.833	178.711	131.605	235.626	87.3033	190.29	376.804	165.429	224.382	116.954	121.649	136.212	94.7817	97.4377	78.558	126.545	137.684	90.3418	132.412	53.202	75.1551	53.1875	75.7164	100.491
Trappc10	100.944	1.06889	0.142261	7.51357	5.75375e-14	3.59508e-12	256.014	128.793	117.708	102.481	117.972	176.946	81.9087	92.3741	168.807	103.942	121.681	136.487	120.057	51.0303	114.373	115.573	193.985	141.411	121.134	139.08	60.709	64.8132	67.1332	57.0531	46.6889	63.8939	82.0198	55.0736	40.9798	81.2525	42.5616	75.1551	69.3337	62.5483	62.0682
Cdk5rap2	389.525	0.53498	0.0713126	7.5019	6.29012e-14	3.89605e-12	439.964	558.495	490.278	401.658	457.688	431.387	481.084	414.973	437.447	458.841	439.237	509.738	419.741	337.516	481.572	431.528	540.386	403.154	409.506	441.347	360.683	345.006	386.259	272.383	298.403	314.232	312.847	363.879	328.77	310.967	268.912	261.012	347.618	241.414	235.465
Dennd1c	53.4	1.32406	0.176484	7.50243	6.26459e-14	3.89605e-12	117.577	103.035	83.9306	56.199	58.986	67.162	58.0618	79.5839	55.3616	50.5661	69.2491	103.062	59.5702	59.983	80.8353	69.8427	42.4919	68.5099	62.3751	91.7927	29.4617	28.9167	61.2956	34.968	26.3894	10.4744	52.727	40.3218	17.6958	34.106	17.4116	12.1873	22.7947	16.4601	25.6154
Icmt	484.716	0.807821	0.107773	7.49556	6.60134e-14	4.04693e-12	559.437	591.279	684.751	546.288	503.566	532.13	464.495	660.83	649.818	372.691	582.682	626.727	661.688	837.972	659.581	688.449	339.012	721.111	562.279	632.35	321.401	351.986	339.558	439.861	212.13	328.896	268.322	430.754	282.202	535.665	262.141	363.588	352.367	289.697	309.356
Pnn	663.124	1.03105	0.137555	7.49557	6.60103e-14	4.04693e-12	1147.32	942.533	1092.12	853.729	1020.24	1291.58	728.883	970.639	923.903	531.881	912.11	938.697	812.904	654.441	712.038	378.314	703.888	771.175	659.006	934.617	497.278	534.46	524.418	488.632	367.421	400.122	572.967	483.861	622.148	359.116	240.86	297.573	327.673	197.521	315.267
Scaf11	467.077	0.883388	0.11786	7.49522	6.61895e-14	4.04693e-12	570.816	580.741	571.138	561.164	570.198	711.659	462.421	555.666	691.566	647.996	696.449	682.436	526.051	409.138	622.603	417.393	758.388	501.528	536.968	547.048	316.044	324.066	319.126	267.781	215.175	261.86	589.371	502.547	369.75	222.692	207.004	381.869	285.883	222.76	240.391
Akap8	135.673	1.08975	0.145582	7.4855	7.12778e-14	4.33942e-12	191.536	188.507	154.555	138.845	205.359	197.611	131.676	120.797	121.614	140.462	162.241	209.837	231.866	278.429	128.132	227.82	161.654	129.115	134.694	255.907	62.4946	77.7759	118.699	110.425	77.1382	50.2771	133.575	121.949	98.7241	98.3055	62.8751	42.6556	56.9866	57.0616	68.9646
Cit	510.897	0.727816	0.097298	7.48028	7.41669e-14	4.49609e-12	536.68	593.62	648.927	523.147	622.63	525.672	574.397	757.468	736.037	488.806	757.783	644.368	807.406	568.496	793.733	582.854	521.912	403.154	450.185	770.503	363.361	502.552	410.583	381.888	281.148	363.462	507.351	399.284	405.141	326.013	265.043	359.526	362.815	280.919	364.527
Ppp6r1	33.9543	1.29036	0.172803	7.46722	8.19071e-14	4.92521e-12	52.1509	42.1506	59.3656	56.199	46.9703	78.7862	31.1046	34.1074	48.101	35.5836	51.4422	44.5672	41.2409	24.1723	50.737	41.573	36.0258	35.1333	35.2555	64.904	17.8556	16.9512	30.1613	11.0425	24.3594	18.8539	11.7171	28.5203	7.45087	22.0686	9.67309	24.3746	22.7947	24.1414	8.86688
Tob2	1134.95	0.625114	0.083715	7.46717	8.19371e-14	4.92521e-12	1618.57	1510.4	1302.97	1367.79	1255.09	1596.39	1570.78	1540.52	1473.89	1045.03	1459.18	1519	1126.34	1329.47	1154.05	1066.76	981.009	1316.62	1153.49	1341.66	690.119	828.612	1107.21	1035.24	611.016	895.562	837.774	817.253	661.265	971.018	782.553	1054.2	1035.26	908.596	758.611
Fbxl14	165.165	1.26584	0.169535	7.46655	8.23242e-14	4.92769e-12	357.471	271.637	231.321	136.365	192.251	414.596	106.792	193.275	239.598	167.617	235.447	269.26	170.462	83.26	236.486	158.809	244.79	282.823	194.357	220.673	71.4224	99.7127	153.725	100.303	114.692	80.6529	83.1915	150.469	63.3324	106.33	39.6597	95.4673	101.626	53.7696	59.1125
Phf13	1497.06	0.673445	0.0902677	7.46053	8.61754e-14	5.13663e-12	1830.02	1719.98	1948.83	1534.73	2134.42	1888.29	1552.12	2234.03	1913.15	1239.81	1756.95	1703.77	1852.18	2282.94	1741.4	1574.79	1333.88	2187.92	1449.99	1761.68	1201.68	965.219	1043.97	1360.99	747.023	1347.01	838.945	1084.75	814.939	1441.48	1033.09	1241.07	1323.04	1058.93	1254.17
Ahdc1	294.198	0.88621	0.118892	7.45391	9.06136e-14	5.37867e-12	431.43	427.36	388.947	339.674	372.486	395.222	272.683	440.554	433.817	271.559	411.538	395.534	339.092	203.226	417.935	253.595	277.121	491.866	362.498	400.55	195.519	270.221	221.832	212.569	215.175	151.879	112.484	274.385	135.047	264.823	150.9	225.465	235.545	163.503	140.885
Eml4	429.716	0.697447	0.0936349	7.44858	9.43508e-14	5.57727e-12	467.462	563.178	503.584	491.742	494.827	687.119	488.342	552.824	549.078	527.199	613.35	504.167	452.734	299.915	579.606	467.281	680.794	469.029	442.049	450.619	331.221	312.101	288.965	314.712	292.313	268.145	456.967	473.043	308.28	252.786	270.846	340.229	310.577	231.538	303.444
Prdm16	226.128	0.702295	0.0943248	7.4455	9.65794e-14	5.66202e-12	296.786	203.728	294.781	222.317	240.313	235.067	286.162	224.54	293.144	245.339	317.557	286.902	298.768	342.888	217.567	328.427	266.036	277.553	254.924	282.796	163.379	151.563	169.293	166.558	100.483	166.543	241.373	207.51	211.419	177.552	166.377	120.857	179.508	111.929	164.53
Zfp106	512.832	0.484683	0.0650936	7.44594	9.6256e-14	5.66202e-12	574.608	566.691	702.151	522.32	590.953	599.292	533.962	477.503	665.246	659.233	632.146	611.871	624.113	452.111	607.124	556.247	595.81	624.494	583.975	505.324	471.388	471.641	375.557	423.297	373.511	359.272	445.25	554.67	444.258	411.278	361.773	412.337	410.304	401.626	347.779
Ap3b1	578.314	0.530077	0.0712309	7.44167	9.9419e-14	5.80461e-12	709.253	696.655	649.951	676.041	551.629	693.577	717.478	700.622	670.692	698.562	657.867	756.715	731.339	733.225	648.402	652.696	588.421	477.813	528.832	783.483	428.534	538.448	546.795	417.776	367.421	544.669	444.079	452.391	488.964	360.119	455.602	518.976	538.524	363.219	452.211
Fam21	448.439	0.569052	0.0765045	7.43815	1.02105e-13	5.93708e-12	481.685	498.782	560.902	536.37	521.043	521.797	473.826	488.872	490.994	548.736	456.055	573.803	523.302	628.479	553.808	715.887	437.851	373.291	496.288	541.484	391.93	338.026	341.504	339.558	228.37	379.173	431.19	435.672	298.966	347.079	317.277	351.401	382.76	313.839	375.365
Cep104	213.02	0.876251	0.117869	7.43409	1.05291e-13	6.09748e-12	226.619	252.903	292.734	219.837	290.561	188.57	235.358	264.332	259.564	221.929	268.093	247.905	336.343	376.908	233.046	457.303	170.891	206.408	244.076	299.485	132.131	142.589	149.834	177.601	85.258	171.78	153.494	214.394	176.027	126.393	107.371	116.795	162.412	100.955	145.811
Zswim8	124.227	1.11857	0.150486	7.43304	1.0613e-13	6.12114e-12	326.18	149.869	174.003	152.894	164.942	170.488	106.792	177.643	184.236	138.589	220.608	144.844	164.964	73.412	193.489	69.8427	138.561	208.165	99.4385	173.386	82.1357	89.7414	90.4839	77.2977	82.2131	54.4669	74.9895	109.164	60.5383	88.2744	44.4962	68.0458	82.6306	55.9643	55.1717
Cic	170.011	1.33441	0.179545	7.43221	1.06796e-13	6.13471e-12	371.694	270.466	239.509	180.994	209.728	361.641	108.866	193.275	305.85	171.363	282.932	321.255	185.126	104.746	253.685	101.438	188.442	353.968	148.254	233.654	74.9935	86.75	160.536	99.3828	117.737	76.4632	59.7573	121.949	40.9798	142.443	55.1366	127.967	75.9822	60.3536	63.0534
Kif5c	356.281	0.698098	0.0940855	7.41982	1.17276e-13	6.7097e-12	552.8	524.54	418.63	386.782	418.364	417.179	411.617	500.242	422.019	373.628	488.701	473.527	422.49	432.415	402.456	309.303	358.41	368.021	404.082	445.056	303.545	227.345	249.074	230.973	215.175	291.188	295.271	407.152	312.005	254.792	252.468	166.56	326.723	167.893	239.406
Akt2	160.19	0.764946	0.103102	7.41928	1.17758e-13	6.7103e-12	263.599	199.044	197.544	202.482	180.235	214.402	138.934	184.748	175.16	191.964	179.059	220.051	164.964	183.53	190.909	200.382	178.281	235.393	211.533	177.095	80.3502	89.7414	144.969	114.106	124.842	95.3171	126.545	181.94	94.0673	173.539	83.1885	111.717	118.722	76.8137	101.477
Nipbl	867.655	0.992805	0.133856	7.41696	1.19839e-13	6.8017e-12	1336.96	1065.47	1371.55	960.342	1042.09	1437.52	767.246	1131.23	1209.79	1032.86	1128.76	1220.03	1072.26	659.813	1194.47	953.685	1301.55	1076.84	1042.3	1050.52	585.663	496.569	619.766	554.887	556.207	388.6	1096.72	989.358	717.147	477.484	316.31	406.244	428.35	313.839	365.513
Syne2	2458.91	0.932946	0.125977	7.40567	1.30489e-13	7.3768e-12	2731.76	2989.18	3243.61	2331.43	3105.5	3303.85	2402.31	3108.03	3233.66	3225	3706.81	3365.75	3694.27	2683.12	3341.76	4180.58	2934.71	2212.52	2913.55	3081.08	1877.52	2013.2	1584.93	1273.57	1451.42	1323.96	2643.38	2937.59	2192.42	1030.2	971.178	1323.34	1513	797.765	1339.88
Sipa1l2	240.09	0.831883	0.112462	7.39703	1.39262e-13	7.84159e-12	354.626	275.149	339.817	252.069	321.146	397.806	209.437	322.599	274.993	238.785	307.664	340.754	254.777	193.378	424.815	250.27	210.612	348.698	292.892	304.121	176.77	204.411	198.481	200.606	166.456	124.645	118.343	213.41	176.027	240.748	115.11	154.373	124.421	116.318	158.619
Aak1	61.1785	0.842586	0.114095	7.38497	1.5249e-13	8.54727e-12	63.5293	77.276	67.5539	70.2488	80.8327	73.6199	101.608	86.6896	84.4037	73.9764	67.2706	91.9199	50.4056	68.9357	62.7763	70.6741	68.3566	76.4149	71.4149	102.919	27.6762	36.8937	40.8637	38.6489	39.5841	43.9925	36.323	49.1729	37.2544	51.159	61.9078	42.6556	62.6853	34.0175	27.5859
Syne3	242.154	0.962534	0.130345	7.38453	1.52994e-13	8.54727e-12	274.978	319.642	312.181	376.038	317.869	282.855	256.094	345.337	212.371	283.732	350.203	308.257	345.507	493.293	232.186	277.708	193.061	248.568	267.58	422.803	161.593	176.491	212.102	239.255	143.112	109.981	212.08	163.254	175.096	218.68	80.2866	122.889	126.32	127.291	86.6984
Ppp1r10	626.833	0.611504	0.0828164	7.38385	1.53775e-13	8.55732e-12	728.216	743.489	883.319	681.827	655.4	864.065	719.552	734.73	895.768	535.627	913.099	820.78	794.575	863.039	654.422	617.775	545.929	558.619	692.453	815.935	641.909	575.342	543.877	457.345	411.065	468.206	427.675	504.514	507.591	527.64	374.348	483.43	476.788	367.608	453.196
Lrrfip1	2205.66	0.603483	0.0817595	7.3812	1.56871e-13	8.69565e-12	2476.69	2554.79	2242.59	2724.83	3457.24	2722.64	2511.17	2577.95	2187.24	2210.86	2628.5	2447.48	2854.79	2882.77	2214.37	2545.1	2661.29	2858.09	2424.49	2503.44	2208.74	1661.21	1519.74	1927.84	1336.72	1773.32	2334.05	1962.98	2146.78	1578.91	1430.65	1134.44	1720.05	1322.29	1454.17
Hic2	128.068	1.08185	0.146616	7.37882	1.59705e-13	8.81841e-12	201.018	192.019	207.779	145.456	183.512	178.238	101.608	177.643	176.976	103.942	187.962	177.34	157.632	128.023	197.788	74	187.519	183.571	186.221	162.26	69.6368	90.7385	116.753	91.1009	82.2131	45.0399	96.0803	124.899	103.381	90.2806	39.6597	79.2175	57.9364	40.6015	44.3344
Hip1r	273.473	1.08523	0.147108	7.3771	1.61779e-13	8.89849e-12	342.3	392.234	372.57	423.972	368.116	414.596	314.156	501.663	346.691	203.201	383.838	463.314	282.271	476.283	328.501	246.112	179.205	290.728	292.892	450.619	160.7	185.466	241.291	271.462	193.861	120.456	131.232	175.055	97.7927	304.948	118.979	169.607	110.174	120.707	96.5505
Sema6d	176.51	0.666632	0.0903905	7.37502	1.64314e-13	9.00317e-12	273.081	183.823	232.345	212.399	207.543	245.4	210.474	217.435	216.908	145.144	236.436	246.048	169.546	170.996	234.766	162.966	199.527	183.571	225.093	224.382	169.628	118.658	158.59	139.872	156.306	106.839	120.686	153.419	145.292	162.505	95.7636	117.811	113.973	105.345	115.269
Gucy2e	165.473	0.828554	0.112392	7.372	1.68085e-13	9.17447e-12	198.173	201.386	223.133	189.259	119.064	267.356	193.885	223.119	233.245	165.745	263.147	240.477	186.042	147.719	194.349	222	159.807	247.69	197.069	200.275	98.2058	151.563	154.698	80.9786	140.067	103.697	73.8178	114.081	96.8613	125.39	74.4828	166.56	127.27	87.7871	123.151
Mos	5603.83	-0.521857	0.070872	-7.36338	1.79311e-13	9.74984e-12	4767.54	4419.95	5180.16	4168.65	4955.92	4393.94	4629.39	5103.32	4920.83	3867.37	4652.55	4298.88	4472.35	6026.05	4965.35	4238.79	4238.11	6157.11	4575.98	4406.98	6031.62	8691.95	5906.75	8937.09	7091.64	5958.89	5392.22	5217.24	6985.19	7658.8	6491.61	6921.38	6465.13	7218.29	6727.01
Pik3r1	779.114	0.734002	0.0999648	7.3426	2.09486e-13	1.13473e-11	928.286	968.292	1179.12	759.513	913.191	910.562	873.001	835.631	942.054	840.896	1073.36	1193.1	1057.6	874.678	1210.81	986.943	842.448	584.091	932.01	888.257	633.874	684.029	540.958	491.393	488.204	528.957	807.309	727.759	778.616	423.316	372.414	544.366	575.565	362.122	516.249
Taok2	194.874	1.10421	0.150418	7.34096	2.12074e-13	1.1444e-11	270.237	259.928	250.768	236.367	187.881	258.315	223.953	399.341	268.64	117.988	307.664	280.402	155.799	406.452	253.685	225.326	129.323	279.31	227.805	318.957	124.096	148.572	145.942	160.117	154.276	100.554	52.727	133.75	95.93	184.574	64.8097	127.967	92.1284	93.2738	83.7428
Ptpn23	128.812	1.04958	0.143082	7.3355	2.20895e-13	1.1875e-11	237.998	160.406	199.591	128.927	185.697	206.652	98.4978	136.43	171.53	76.7856	182.026	202.41	157.632	111.909	204.668	106.427	184.747	202.895	156.39	198.421	75.8863	77.7759	126.483	92.9413	112.662	78.558	50.3836	106.213	50.2934	86.2681	45.4635	99.5297	80.7311	57.0616	58.1273
Csnk1e	2545.2	0.378717	0.0516596	7.33101	2.2843e-13	1.21881e-11	3367.05	2786.62	2875.14	2912.43	2963.5	3661.62	2479.03	2774.07	2621.05	2778.33	2758.09	2863.44	2738.4	2478.1	2928.99	2640.72	2626.18	2813.3	2656.82	2774.18	2264.98	2227.58	2190.1	2031.83	1872.63	2407.02	2377.4	2154.76	2489.52	2247.99	2000.39	1797.63	2262.37	2158.46	2102.44
Spryd3	280.521	1.17404	0.160137	7.3315	2.27583e-13	1.21881e-11	446.602	483.561	406.347	334.715	391.055	359.058	303.788	572.72	282.253	166.681	386.806	405.748	331.76	562.229	292.383	325.101	136.713	410.181	271.196	500.688	132.131	100.71	230.588	274.223	180.666	149.784	158.181	163.254	79.1655	242.755	91.8943	200.075	132.019	192.034	121.181
Zfp839	168.643	1.18639	0.161925	7.32677	2.35758e-13	1.25321e-11	317.647	259.928	227.227	131.407	228.298	443.011	221.879	237.331	268.64	127.352	288.868	262.761	222.701	117.28	199.508	73.1685	138.561	202.016	198.877	274.451	90.1707	104.698	130.375	117.787	108.602	109.981	96.0803	120.965	82.891	139.433	52.2347	95.4673	69.3337	64.743	78.8167
Fkbp5	1069.83	1.24166	0.169754	7.31447	2.58395e-13	1.36844e-11	1660.3	1296.13	1370.53	1044.64	1599.18	1699.72	748.583	1418.3	1185.28	1171.45	1201.97	1129.97	1887	1059.1	1337.22	1998.83	1634.09	1719.77	1694.07	1569.75	374.075	523.492	618.793	571.451	732.813	440.972	1656.8	1079.84	591.413	650.02	312.441	287.417	422.651	292.989	463.048
Ptprf	281.438	1.01329	0.138643	7.30861	2.69923e-13	1.42419e-11	374.538	379.355	417.606	370.252	164.942	477.883	342.15	319.757	390.254	399.847	531.24	440.101	308.849	163.834	334.52	310.966	347.325	279.31	385.098	443.201	174.985	157.546	222.805	126.989	190.816	128.835	321.049	251.765	166.713	168.524	137.358	230.543	149.115	95.4685	146.796
Cdk13	82.8432	1.53218	0.209684	7.30712	2.72933e-13	1.43476e-11	179.21	144.014	134.084	66.943	108.141	227.318	72.5773	119.376	128.874	127.352	120.691	139.273	71.4843	55.5067	121.253	54.8764	84.9838	115.94	102.15	128.881	26.7834	52.8477	59.3497	57.0531	46.6889	19.9014	66.7875	69.8255	44.7052	31.0967	15.4769	55.8585	18.9955	6.58403	24.6302
Esr2	1059.47	-0.397638	0.0544244	-7.30624	2.74723e-13	1.43886e-11	921.649	963.609	975.438	857.862	931.761	827.901	981.867	852.684	758.726	947.647	891.335	1116.97	1117.17	1000.02	771.375	1030.18	860.923	928.397	959.129	955.943	1289.17	1354.1	1061.48	1345.35	1383.41	1119.71	1258.42	1093.6	1314.15	1221.8	1114.34	1126.31	1205.27	1243.28	1300.48
Gcnt4	962.699	0.743644	0.1018	7.30493	2.77411e-13	1.44762e-11	1377.73	1442.49	1385.88	1023.98	896.806	1188.25	809.755	1541.94	1120.85	1107.77	1309.8	1193.1	1164.83	995.539	1265.85	1356.94	872.008	1133.93	904.89	1179.4	674.049	469.647	646.036	757.334	696.274	866.233	835.43	1033.61	553.227	899.797	483.654	744.441	675.292	472.953	614.77
Tnk2	165.69	0.968724	0.13272	7.299	2.89912e-13	1.50733e-11	282.563	167.431	223.133	164.465	215.19	241.525	155.523	268.596	303.127	162.935	225.554	237.692	186.042	154.881	254.545	143.843	176.434	252.96	175.373	202.129	152.665	122.647	152.752	113.186	86.273	77.5106	89.0501	123.916	61.4697	196.611	79.3193	83.2799	103.526	91.0791	71.9203
Akr1a1	1979.65	-0.32127	0.0440881	-7.287	3.16941e-13	1.64187e-11	1757.96	1674.31	1733.88	1809.11	1879.91	1449.15	1800.95	1627.21	1600.04	1867.2	1863.79	1847.68	1749.53	2173.71	1816.21	1881.59	1720.92	1982.4	1814.3	1711.61	2367.65	2305.36	1952.7	2311.57	2256.29	2049.84	2390.29	2234.42	2290.21	2396.45	2287.68	2028.17	2207.28	2160.66	2287.66
Cox18	334.092	-0.442531	0.0607968	-7.27885	3.36673e-13	1.73777e-11	311.957	264.612	294.781	305.789	285.099	276.397	303.788	312.651	278.623	271.559	259.19	302.686	325.345	315.135	299.262	293.506	243.867	252.081	312.779	282.796	410.679	497.566	381.395	377.287	482.114	350.893	347.998	330.442	450.778	379.179	365.643	350.385	378.961	356.635	441.374
Zc3h18	223.376	1.07329	0.147624	7.27047	3.58243e-13	1.84243e-11	339.455	318.471	329.581	264.466	365.932	348.726	273.72	383.708	372.102	133.907	287.879	454.957	184.209	366.165	208.108	128.045	161.654	281.066	231.42	331.937	150.88	140.595	181.941	165.638	137.022	116.266	125.373	180.956	120.145	220.686	100.6	120.857	106.375	87.7871	97.5357
Vps13d	222.141	0.765192	0.105319	7.26546	3.71772e-13	1.90513e-11	293.942	257.587	329.581	261.16	190.066	250.566	202.18	261.49	304.942	253.767	315.578	282.259	298.768	148.615	320.761	267.73	285.435	283.701	318.203	266.106	152.665	174.497	165.401	133.431	188.786	143.499	255.433	218.328	152.743	169.527	123.816	120.857	155.763	107.539	120.195
Pramef12	881.034	0.685774	0.0945159	7.25564	3.99759e-13	2.04121e-11	1474.45	1189.58	992.838	851.25	840.005	1247.66	783.835	1084.33	973.819	887.717	904.196	1003.69	1145.58	1254.27	1058.6	934.561	1082.62	1193.65	886.811	1240.59	443.711	492.581	568.2	643.228	563.312	890.324	630.381	683.503	453.572	754.345	625.849	687.567	903.238	716.562	749.744
Dock9	242.436	0.808888	0.111514	7.25371	4.05516e-13	2.0632e-11	282.563	270.466	364.382	259.507	282.914	417.179	181.443	304.124	355.766	217.247	327.45	324.969	324.429	216.655	348.28	291.843	296.52	332.888	245.884	297.631	138.381	232.331	176.103	134.351	160.366	165.496	202.706	271.434	187.203	190.592	151.867	126.951	186.156	100.955	118.225
Tmem132b	129.005	1.01476	0.13997	7.24979	4.17414e-13	2.11618e-11	172.572	201.386	154.555	136.365	152.927	180.821	138.934	181.906	169.715	112.369	173.123	154.128	197.04	143.243	183.169	192.067	191.214	117.696	178.989	161.333	99.0985	78.773	87.5651	79.1382	66.9884	63.8939	119.515	192.758	90.3418	68.212	48.3654	58.9053	68.384	30.7255	68.9646
Aars2	45.1311	1.44042	0.19882	7.24485	4.32904e-13	2.18693e-11	53.0991	63.2258	64.4833	93.3896	53.5244	47.7883	46.6568	71.057	38.1178	40.2656	46.4959	69.6363	75.1501	116.385	49.0171	79.8202	41.5682	41.2816	75.0309	71.3943	23.2123	16.9512	44.7555	31.2872	12.1797	20.9488	28.1211	15.7353	12.1077	59.184	10.6404	15.2341	25.644	15.3627	10.8373
Kansl1	475.189	0.48623	0.0671849	7.23718	4.58095e-13	2.29789e-11	572.712	557.324	529.172	594.222	523.228	622.54	509.078	531.507	605.347	378.31	589.607	606.3	525.134	468.226	493.611	548.764	464.64	553.349	544.2	616.588	383.895	386.885	398.908	440.781	398.886	421.071	333.938	456.324	324.113	462.437	325.016	387.963	427.4	327.007	323.149
Ubr2	213.746	0.743276	0.102698	7.23748	4.57086e-13	2.29789e-11	244.635	221.29	277.38	285.954	303.669	303.521	307.935	231.646	303.127	284.669	294.803	255.333	311.598	151.3	189.189	238.629	290.977	180.936	292.892	196.566	143.738	157.546	161.509	149.994	105.558	138.262	229.655	190.791	164.851	155.483	123.816	181.794	138.667	110.831	162.559
Slc12a9	194.422	1.27379	0.176089	7.23377	4.69773e-13	2.34821e-11	320.491	241.195	255.886	252.896	268.714	222.151	208.401	382.287	287.699	100.196	271.061	262.761	226.367	581.029	196.069	265.236	114.543	250.325	164.525	322.665	112.49	101.707	174.157	133.431	47.7039	115.218	55.0704	99.3292	68.9206	199.62	76.4174	151.326	91.1786	100.955	82.7576
Fam193a	729.068	0.941771	0.130223	7.23196	4.76078e-13	2.36377e-11	1156.8	841.84	1041.97	808.274	778.834	1241.21	662.527	922.32	1022.83	820.295	1002.13	1015.76	968.704	602.516	1032.8	651.865	931.127	1073.32	800.028	977.268	507.992	498.563	620.739	484.031	492.264	380.221	705.37	799.551	604.452	552.718	258.271	375.775	362.815	203.008	319.208
Pcf11	140.856	0.890842	0.123182	7.23192	4.76206e-13	2.36377e-11	197.225	180.311	196.52	152.068	181.327	260.899	136.86	162.01	163.362	185.409	208.737	238.62	133.804	99.3748	173.71	118.067	218.002	170.396	145.542	188.221	76.779	105.695	97.2946	85.5796	82.2131	68.0836	130.06	147.519	92.2046	75.2338	60.9404	147.263	88.3293	74.619	87.6836
Ubr4	279.564	0.773104	0.106917	7.23084	4.80002e-13	2.37434e-11	336.61	368.817	390.994	308.268	199.897	317.728	298.604	291.334	364.842	355.836	388.784	444.744	401.412	213.969	408.476	371.663	319.613	201.138	391.426	425.584	238.372	202.417	259.776	143.553	204.01	223.105	155.838	224.228	162.056	166.518	206.037	266.09	165.261	195.326	172.412
Prex1	210.532	0.778007	0.107618	7.22931	4.85437e-13	2.39292e-11	280.667	247.049	308.087	252.069	204.266	304.812	182.48	267.174	316.741	240.657	296.782	236.763	259.36	178.158	291.523	261.91	227.239	274.04	265.772	231.8	140.166	194.44	143.996	148.154	189.801	105.791	94.9086	238.98	116.42	193.602	141.227	187.888	105.425	126.194	114.284
Ehd4	970.105	0.840907	0.116494	7.21847	5.25759e-13	2.58274e-11	1313.26	1143.92	1065.51	1295.88	1409.11	1150.79	1121.84	1365.72	1315.06	692.007	1362.23	1319.38	1264.72	1805.76	1136.85	1059.28	849.838	1051.36	930.202	1280.46	792.788	795.707	1004.08	749.972	531.848	577.14	858.864	840.856	770.234	763.373	386.923	540.304	416.952	446.617	544.821
Prdm2	286.507	0.832088	0.115312	7.21595	5.35596e-13	2.62203e-11	499.701	384.038	430.912	307.442	369.209	548.92	272.683	360.97	402.052	321.189	322.503	376.965	233.699	312.449	362.899	206.202	262.341	400.519	276.62	405.186	202.661	225.351	214.048	181.282	205.025	209.488	248.403	277.335	159.262	252.786	125.75	197.028	183.307	133.875	155.663
Dhx38	212.96	0.822317	0.114157	7.20341	5.87263e-13	2.86512e-11	214.293	266.954	254.862	243.805	276.36	263.482	207.364	274.28	274.085	205.074	242.372	312.899	266.691	359.003	291.523	312.629	188.442	219.583	239.556	320.811	151.773	178.486	187.779	185.883	160.366	109.981	171.07	170.138	163.919	223.695	102.535	86.3268	86.4297	94.3711	146.796
Dmwd	188.18	1.0556	0.146774	7.19205	6.38275e-13	3.09435e-11	308.165	228.316	292.734	215.705	195.528	344.851	150.339	180.485	265.01	250.022	250.286	334.254	173.212	96.689	356.019	135.528	261.418	329.374	243.172	229.018	123.204	105.695	160.536	102.143	127.887	106.839	124.201	192.758	121.077	137.427	64.8097	124.92	87.3795	65.8403	101.477
Ylpm1	123.017	0.774596	0.107703	7.19198	6.38593e-13	3.09435e-11	196.277	189.678	155.579	114.877	131.08	205.361	144.118	125.06	169.715	142.334	160.262	179.197	146.634	125.338	153.931	111.416	121.01	156.343	98.5345	168.75	123.204	115.667	94.3757	87.4201	82.2131	87.985	72.6461	99.3292	67.0579	90.2806	68.6789	102.577	96.8773	63.6456	58.1273
Nus1	897.588	0.723119	0.100624	7.18633	6.65543e-13	3.21401e-11	1380.58	1214.17	1202.66	780.175	1168.8	1565.39	768.283	1169.6	1256.07	957.011	1086.22	1157.82	977.868	711.739	1045.7	676.809	1150.05	1231.42	1026.93	1076.48	691.011	690.012	685.927	658.871	659.735	598.089	781.531	882.162	800.037	628.955	419.812	614.443	656.296	468.564	576.347
Ubn1	624.434	0.7471	0.103993	7.18412	6.76438e-13	3.25559e-11	838.208	861.745	947.802	739.678	685.986	1073.3	643.864	774.522	752.373	594.62	909.142	828.208	565.459	373.327	796.313	568.719	716.82	662.262	909.41	865.077	432.998	453.693	511.769	476.669	471.964	392.79	503.836	658.917	398.622	524.631	295.029	456.008	385.61	381.874	403.936
Morc2a	131.455	0.7585	0.105622	7.18127	6.90682e-13	3.31295e-11	161.194	151.04	184.238	138.018	202.082	178.238	129.602	174.8	178.791	142.334	168.176	180.126	159.465	170.101	113.513	162.135	145.027	144.046	185.317	119.609	76.779	88.7443	129.402	96.6222	93.3778	75.4157	144.12	119.982	129.459	103.321	68.6789	80.2331	65.5346	72.4243	68.9646
Chd8	430.361	0.749614	0.104495	7.17369	7.30052e-13	3.49004e-11	604.951	505.807	577.279	485.956	400.886	670.328	419.912	656.567	638.019	436.367	550.036	637.869	520.552	295.439	595.945	405.753	524.683	463.759	522.504	504.396	253.549	401.842	337.612	336.797	289.268	257.67	445.25	365.846	274.751	359.116	230.219	314.839	310.577	176.672	291.622
Fbxw4	1591.73	-0.502886	0.0702228	-7.1613	7.99181e-13	3.80774e-11	1298.08	1228.22	1324.47	1343.82	1519.44	1317.41	1288.77	1132.65	1269.69	1369.03	1337.5	1219.1	1314.21	1753.83	1312.28	1256.34	1396.69	1542.35	1544.91	1236.88	1894.48	2263.48	1648.17	2078.76	2453.2	1640.29	1545.49	1749.57	2380.55	2016.27	1906.57	1553.88	1435.11	2025.69	2113.27
Fam117a	180.814	1.06617	0.1489	7.16026	8.05248e-13	3.82386e-11	307.216	300.908	245.651	191.738	206.451	365.516	131.676	260.069	274.993	226.611	315.578	323.112	131.971	113.699	261.425	128.876	211.536	225.731	171.757	266.106	80.3502	96.7213	158.59	103.064	160.366	101.602	111.313	164.237	111.763	140.436	84.1559	118.826	101.626	65.8403	68.9646
Ncoa2	419.735	0.622264	0.0869493	7.15663	8.26836e-13	3.91332e-11	443.757	468.34	533.266	409.922	486.088	492.091	436.501	443.396	563.599	541.245	672.706	532.021	457.316	436.891	487.591	606.966	395.36	525.243	457.417	488.634	323.186	333.04	362.909	291.707	261.864	310.042	295.271	528.117	310.143	335.041	263.108	363.588	345.719	211.786	276.844
Lrrc8e	439.9	0.856339	0.119692	7.15452	8.39665e-13	3.96088e-11	475.996	594.791	545.549	457.857	463.149	557.961	505.967	581.247	555.431	459.777	573.779	642.511	617.697	694.729	490.171	754.135	349.173	459.368	461.033	644.404	216.945	232.331	357.071	261.34	141.082	336.228	499.149	435.672	189.997	354.101	233.121	350.385	331.472	284.211	288.666
Zfp445	134.851	0.773237	0.108265	7.14207	9.19366e-13	4.32254e-11	142.23	183.823	169.908	133.059	154.019	165.322	171.075	217.435	189.681	209.756	161.252	142.987	177.794	156.672	165.97	187.91	148.722	150.195	103.054	150.206	99.9913	75.7816	118.699	70.8563	91.3479	52.372	151.151	99.3292	127.596	72.2245	92.8616	119.842	98.7768	71.327	96.5505
Rev3l	360.636	0.926227	0.129931	7.12863	1.01371e-12	4.75044e-11	423.845	628.746	603.891	444.634	316.777	693.577	489.378	456.186	395.699	456.968	512.444	494.882	371.168	219.341	478.992	391.618	452.631	332.888	482.729	405.186	267.834	287.173	205.292	192.324	240.549	179.112	336.281	416.003	318.525	198.617	147.031	233.59	199.453	145.946	202.953
Sema5a	392.987	0.582865	0.0818331	7.12261	1.05906e-12	4.94667e-11	397.295	590.108	510.749	478.518	367.024	648.372	490.415	490.294	413.85	516.898	483.755	426.174	363.837	340.202	431.695	479.753	415.682	360.116	475.497	486.78	213.374	275.207	324.964	266.861	336.972	301.663	346.827	363.879	263.575	298.929	317.277	352.416	324.824	277.627	323.149
Mycbp2	1025.36	0.839589	0.11792	7.11996	1.07958e-12	5.02603e-11	1330.32	1335.94	1519.96	1121.5	1239.8	1626.1	938.321	1199.44	1404.01	1249.17	1444.34	1280.38	1293.13	754.712	1453.31	1179.84	1369.9	1155.01	1166.14	1227.61	678.513	813.655	796.842	652.43	904.344	548.859	1063.91	1268.66	686.412	686.133	400.466	591.084	526.177	386.263	595.066
Phf12	540.19	0.869788	0.122214	7.1169	1.10384e-12	5.12227e-11	873.291	600.645	814.741	533.891	640.108	964.808	439.611	569.877	734.222	601.175	692.491	719.575	629.611	358.107	742.996	539.618	704.811	810.7	724.093	711.162	358.005	385.888	413.502	340.478	463.844	247.196	442.907	556.637	487.101	473.472	215.71	300.62	304.879	227.149	283.74
Herc1	194.17	0.895197	0.125945	7.10785	1.17864e-12	5.4516e-11	213.345	350.084	291.71	255.375	155.111	240.233	242.616	261.49	209.648	269.686	226.544	248.834	221.785	170.101	283.783	299.326	221.697	189.72	245.884	245.708	135.703	128.629	152.752	129.75	100.483	101.602	241.373	202.592	178.821	112.349	101.567	113.748	96.8773	71.327	85.7132
Lmtk2	82.913	0.89808	0.126506	7.09911	1.2556e-12	5.78876e-11	128.955	146.356	129.99	92.5631	97.2177	123.991	109.903	95.2164	96.2021	94.5774	92.9917	107.704	86.1477	68.0404	96.3144	76.4944	94.2212	122.966	126.558	85.3023	71.4224	47.8621	90.4839	51.5318	74.0933	37.7079	35.1513	56.0571	67.9892	68.212	42.5616	64.999	45.5893	26.3361	50.2457
Col6a3	150.747	0.921776	0.129866	7.09791	1.26658e-12	5.82056e-11	255.065	158.065	237.462	134.712	186.789	290.605	135.823	268.596	179.698	146.08	176.091	202.41	173.212	190.692	220.147	122.225	190.29	151.951	158.198	204.911	95.5274	95.7242	107.997	136.191	105.558	76.4632	73.8178	143.585	149.949	97.3024	56.1039	114.764	92.1284	50.4776	97.5357
Megf8	28.5934	1.52092	0.214322	7.09643	1.2802e-12	5.8642e-11	84.3897	53.859	56.2949	40.4964	49.155	41.3305	26.9573	49.7399	35.3951	22.4738	43.528	20.4267	30.2433	22.3817	40.4176	27.4382	23.0934	18.445	31.6395	76.0303	11.6061	21.9368	18.486	10.1223	20.2995	10.4744	11.7171	15.7353	13.039	18.0561	7.73847	21.3278	9.49777	12.0707	4.92604
Magi1	336.497	0.56155	0.0791631	7.09358	1.30686e-12	5.96715e-11	329.025	427.36	378.711	441.328	360.47	433.97	376.365	439.132	370.287	332.426	444.184	364.894	419.741	478.969	309.582	405.753	379.656	288.093	386.906	442.274	221.409	234.325	315.234	323.914	237.504	257.67	357.372	323.558	216.075	290.904	251.5	244.762	245.992	229.344	218.716
Lrrc47	146.504	1.07391	0.151582	7.0847	1.39343e-12	6.34209e-11	219.034	154.552	228.25	219.837	228.298	219.568	132.713	120.797	247.766	125.479	327.45	207.98	161.298	94.0032	166.83	112.247	252.18	188.841	151.87	221.601	113.383	110.681	92.4298	123.308	51.7638	45.0399	117.171	129.816	86.6164	75.2338	54.1693	67.0302	75.9822	110.831	93.5949
Gxylt1	601.431	0.811506	0.114632	7.07923	1.4496e-12	6.57674e-11	925.442	956.584	653.021	704.967	621.538	1048.76	621.054	625.302	848.575	758.492	868.582	864.419	799.157	436.891	585.626	429.034	825.821	684.221	667.142	824.28	414.25	326.06	507.878	446.302	462.829	357.177	553.048	539.918	497.346	354.101	250.533	475.305	474.889	252.388	389.158
Elp5	765.885	-0.366445	0.0517992	-7.07433	1.50168e-12	6.79139e-11	690.289	635.771	696.01	678.521	712.202	711.659	714.368	665.094	702.457	687.325	684.577	703.791	576.456	764.559	758.476	522.989	724.21	680.707	653.582	666.656	859.747	1017.07	859.111	806.105	1075.88	901.846	729.976	825.121	836.361	839.61	903.466	881.549	825.356	909.694	905.407
Dlg5	191.044	0.676421	0.0956299	7.07333	1.51262e-12	6.79773e-11	244.635	291.541	234.392	246.284	198.805	223.443	176.259	234.488	291.329	185.409	247.318	205.195	225.45	213.969	207.248	230.315	189.366	264.378	239.556	201.202	141.952	137.604	170.265	110.425	190.816	102.649	187.474	185.874	156.468	138.43	96.7309	147.263	162.412	103.15	104.432
Safb2	159.521	1.49968	0.212008	7.07367	1.50892e-12	6.79773e-11	360.315	223.632	205.732	237.193	257.791	291.896	192.848	258.648	248.673	69.2944	274.029	315.685	204.372	331.249	155.651	58.2022	95.1449	158.1	118.422	356.972	112.49	121.649	145.942	83.7392	91.3479	42.9451	74.9895	85.5608	102.45	100.312	40.627	49.7648	42.74	28.5308	46.3048
Tbc1d10b	261.968	1.00747	0.14266	7.06207	1.64042e-12	7.34889e-11	456.084	332.521	421.7	319.012	279.637	516.631	215.658	321.178	482.826	224.738	409.559	410.39	258.443	176.368	409.336	241.124	231.858	411.059	268.484	292.068	169.628	163.529	260.749	173.92	172.546	119.408	173.413	235.046	164.851	230.717	87.0578	163.513	134.868	92.1764	148.767
Fndc3b	351.796	0.957108	0.135577	7.0595	1.671e-12	7.46239e-11	621.07	571.374	506.654	340.5	415.087	619.957	345.261	400.762	459.229	380.183	382.849	493.954	354.672	293.648	435.134	310.966	357.486	759.757	453.801	380.152	213.374	191.448	299.667	187.723	295.358	181.207	267.15	423.87	271.957	242.755	153.802	211.247	224.147	131.681	134.974
Fam168a	351.234	0.771066	0.10932	7.05326	1.74778e-12	7.7809e-11	598.313	462.485	416.582	304.962	464.242	569.585	334.892	470.398	498.254	353.963	473.862	475.384	349.173	393.918	409.336	358.359	367.647	400.519	405.89	433.929	233.908	237.316	240.318	284.345	320.733	204.251	299.958	423.87	281.27	267.832	144.129	230.543	224.147	147.043	211.82
Dicer1	2553.3	0.488661	0.06929	7.05241	1.75849e-12	7.8042e-11	3392.65	2868.58	2837.26	2428.13	2645.63	3201.82	2440.67	3076.77	3197.36	3018.05	2826.35	3173.56	3201.21	3066.3	3119.04	2501.86	2783.22	2760.6	2780.66	2918.82	2296.23	2127.87	2111.29	1940.73	2149.72	2182.87	2362.17	2670.09	2253.89	1474.58	1665.71	2040.36	2350.7	1438.61	2062.04
Xpc	149.555	0.832227	0.118021	7.0515	1.77e-12	7.83086e-11	132.748	232.999	148.414	217.358	179.143	185.987	203.216	163.431	262.287	161.999	193.898	163.413	164.047	273.057	174.57	160.472	155.188	147.56	141.022	221.601	40.1751	102.704	143.023	121.468	108.602	90.0799	121.858	121.949	86.6164	107.334	98.6655	116.795	109.224	70.2297	113.299
Ttn	267.065	1.02406	0.145332	7.04634	1.83686e-12	8.10151e-11	297.734	457.802	318.322	275.21	244.683	405.555	376.365	299.861	392.069	448.54	306.675	517.166	323.512	203.226	387.837	308.472	418.453	178.301	260.348	408.895	176.77	176.491	227.669	138.032	115.707	131.978	231.999	233.079	211.419	112.349	100.6	297.573	132.969	87.7871	143.841
Ksr1	65.4897	0.969979	0.137673	7.0455	1.8479e-12	8.12506e-11	108.095	72.5926	95.1896	65.2901	80.8327	86.5356	63.2459	81.005	63.5297	97.3867	107.831	81.7066	73.3172	44.7634	111.793	59.8651	73.899	109.791	98.5345	82.5207	28.5689	35.8966	41.8367	49.6914	59.8836	19.9014	43.3533	78.6766	37.2544	42.1309	38.6923	32.4995	48.4386	36.2122	41.3788
Fbxl12	174.957	0.868826	0.123386	7.04152	1.90153e-12	8.33515e-11	218.086	181.482	223.133	217.358	249.052	213.11	193.885	213.171	260.472	191.964	212.694	196.839	263.942	202.331	237.346	237.798	151.493	255.595	231.42	187.294	84.8141	65.8104	140.104	121.468	107.588	105.791	222.625	171.122	80.0969	132.412	61.9078	169.607	132.969	92.1764	96.5505
Htt	173.488	0.771178	0.109532	7.04066	1.91335e-12	8.35367e-11	199.122	236.511	214.944	216.532	188.974	255.732	210.474	179.064	230.522	284.669	222.587	206.123	202.539	113.699	253.685	172.944	174.586	170.396	252.212	232.727	100.884	174.497	169.293	114.106	150.217	101.602	142.949	143.585	67.9892	102.318	105.437	118.826	150.065	100.955	111.329
Polb	572.307	-0.391359	0.0555879	-7.04036	1.91749e-12	8.35367e-11	454.187	464.827	493.348	514.882	536.336	503.715	521.52	611.091	477.38	461.65	491.669	568.232	466.481	557.752	462.653	422.382	557.937	488.353	536.968	509.96	656.193	753.828	609.064	655.19	768.337	746.825	669.047	588.108	724.597	588.83	735.155	596.163	565.117	617.802	655.164
Ddx42	374.169	0.755666	0.107361	7.03854	1.94258e-12	8.43719e-11	409.622	478.877	417.606	411.575	388.871	568.294	410.58	335.389	547.263	421.385	449.13	459.6	592.953	651.756	415.356	382.472	560.708	300.39	442.953	422.803	311.58	259.253	316.207	270.542	216.19	245.101	380.806	370.764	360.436	216.673	204.102	286.402	192.805	177.769	219.702
Brd1	842.705	0.999429	0.142049	7.03582	1.98094e-12	8.57763e-11	1473.5	1109.96	1221.09	814.886	1112	1477.56	668.748	977.745	1172.58	911.127	1139.64	1185.67	1103.42	667.87	1181.57	737.505	1274.76	1275.34	962.745	980.05	602.626	477.624	637.279	460.106	489.219	448.305	1109.61	915.599	612.834	559.74	331.787	381.869	411.254	262.264	346.794
Sfpq	532.279	1.02623	0.145893	7.03415	2.00484e-12	8.65483e-11	986.127	658.017	864.895	593.396	624.815	1161.13	554.698	706.307	787.768	524.39	759.762	798.496	496.724	398.395	732.677	218.674	715.896	872.184	566.799	596.189	408	385.888	356.098	471.148	308.553	368.699	332.766	385.515	185.34	480.493	213.775	248.824	309.627	212.884	344.823
Cpeb4	361.136	0.877274	0.124898	7.02391	2.15742e-12	9.2296e-11	562.282	557.324	490.278	311.574	548.352	569.585	383.623	477.503	435.632	304.333	461.001	506.024	445.402	449.425	430.835	302.652	395.36	510.311	415.834	420.021	336.578	263.241	291.884	254.898	238.519	207.393	285.898	371.747	315.731	320.998	134.456	160.466	180.458	121.805	178.323
Shroom3	197.629	0.756215	0.107657	7.02428	2.1517e-12	9.2296e-11	265.496	238.853	214.944	261.16	252.329	312.562	161.744	216.013	337.615	236.912	255.233	285.973	228.2	144.138	291.523	184.584	189.366	288.093	202.493	223.455	117.847	132.618	205.292	125.149	157.321	98.4594	111.313	147.519	134.116	194.605	118.979	166.56	163.362	134.973	118.225
Taf4a	469.2	1.06921	0.152219	7.02415	2.15369e-12	9.2296e-11	747.18	754.027	787.105	461.163	564.737	941.559	330.745	569.877	616.238	631.14	553.004	640.654	566.375	308.868	611.424	393.281	774.092	664.019	593.015	589.699	255.335	290.164	331.774	257.659	339.002	205.298	438.22	585.157	347.397	316.985	120.914	258.98	220.348	143.751	212.805
Rest	1327.8	0.6223	0.0886054	7.02327	2.16732e-12	9.24421e-11	1582.54	1582.99	1633.58	1714.07	1509.61	1371.65	1998.99	1539.1	1558.29	1450.5	1828.18	1520.86	1591.9	1673.26	1336.36	1489.15	1415.17	1136.56	1368.64	1946.19	1082.94	1172.62	1220.07	1032.48	700.334	948.981	1488.07	1057.22	1157.68	678.108	785.455	1192.33	994.417	747.288	967.475
Lbp	102.633	-0.670857	0.0956194	-7.01592	2.28447e-12	9.71481e-11	119.473	77.276	78.8129	88.4308	77.5557	65.8704	83.9823	72.4782	68.9751	90.8318	93.981	66.8509	63.2361	73.412	100.614	85.6404	98.8399	83.4415	68.703	77.8847	122.311	137.604	106.051	127.909	161.381	118.361	82.0198	156.37	116.42	117.365	170.246	126.951	134.868	117.415	160.589
Mafg	67.5883	1.06995	0.15257	7.01287	2.33472e-12	9.89896e-11	141.282	96.0096	95.1896	79.3398	84.1097	105.909	69.4668	68.2148	112.538	70.2308	101.895	86.349	68.7349	58.1925	93.7345	35.7528	81.2889	120.331	65.991	108.482	43.7462	30.9109	55.4579	44.1701	17.2546	45.0399	35.1513	58.024	27.9408	57.1777	23.2154	47.7336	47.4889	53.7696	35.4675
Mlec	117.309	0.872811	0.124529	7.00892	2.40173e-12	1.01528e-10	160.246	176.798	179.12	141.324	125.618	131.741	153.449	137.851	173.345	138.589	165.209	207.052	153.966	59.0877	144.472	99.7752	153.34	123.845	129.27	157.624	56.2451	111.678	77.8356	79.1382	71.0484	62.8464	117.171	78.6766	59.607	70.2182	61.9078	128.982	75.0324	75.7164	67.9794
Bcl9	272.754	0.993967	0.141965	7.00148	2.53268e-12	1.06747e-10	534.784	359.451	443.195	309.921	434.749	388.765	284.088	552.824	348.506	202.265	386.806	362.109	268.524	361.689	316.461	195.393	184.747	450.584	207.013	344.918	209.803	159.54	173.184	210.728	163.411	183.302	155.838	183.907	81.0282	267.832	117.044	203.122	215.599	130.583	154.678
Epn2	3712.48	0.526084	0.0751484	7.0006	2.54866e-12	1.07104e-10	5052.95	4377.8	4790.19	3535.58	4352.95	4672.92	3560.43	4689.76	4364.49	3400.11	4313.23	4307.24	3902.31	4997.39	4261.05	3964.4	3165.65	5427.21	4024.55	4279.95	2899.75	2614.47	2863.38	3066.14	2174.08	3534.06	2597.68	3682.07	2398.25	3307.28	2689.12	2937.14	3634.8	2785.05	3313.26
Fhod3	1012.47	0.778135	0.111179	6.99891	2.57953e-12	1.08082e-10	1279.12	1101.77	1471.86	1086.79	1139.3	1560.22	913.437	1159.65	1148.07	1355.92	1440.38	1407.58	1141	997.329	1252.95	1352.79	1425.33	907.317	1267.39	1245.23	482.101	850.549	992.405	614.701	1092.11	567.713	1070.94	933.301	858.713	556.73	478.818	569.757	605.958	471.856	637.43
Ep400	1641.61	0.508736	0.0727272	6.99512	2.65024e-12	1.1072e-10	1951.39	1856.97	1997.96	1600.02	1594.81	2107.85	1595.66	2187.14	2150.03	1580.66	1953.82	2056.59	1705.54	2094.93	2012.28	1742.74	1668.27	1934.97	1829.67	2006.46	1533.8	1544.55	1533.36	1234.92	1155.04	1139.62	947.914	1732.85	1090.62	1523.74	1199.46	1458.41	1396.17	1091.85	1246.29
Daam1	944.342	0.831054	0.118829	6.99371	2.67718e-12	1.11368e-10	1284.81	1257.49	1106.45	857.862	1119.64	1551.18	776.577	1107.07	1167.13	1281.01	1256.38	1286.88	1330.71	901.536	1160.07	1106.67	1578.67	1105.82	953.706	1061.64	723.151	844.566	747.222	627.584	611.016	546.764	773.329	1124.09	939.741	460.431	363.708	573.819	550.871	357.732	556.643
Mrpl4	666.118	-0.473664	0.0677293	-6.99349	2.68139e-12	1.11368e-10	492.115	536.249	586.491	723.976	625.907	545.045	633.496	459.028	525.481	540.309	603.457	571.018	568.208	718.006	592.505	487.236	501.589	528.756	620.135	558.174	716.009	999.121	852.3	764.695	1050.5	682.931	712.4	678.586	746.95	794.469	762.239	701.786	806.361	829.588	799.004
Hmgxb4	1117.95	0.695084	0.0994263	6.99095	2.7304e-12	1.13074e-10	1416.61	1095.91	1393.04	1195.88	1412.39	1471.11	1046.15	1465.2	1393.12	1148.98	1349.37	1596.06	1390.28	1587.31	1333.78	1252.18	1195.32	1437.83	1190.55	1369.47	959.738	913.368	887.326	862.238	611.016	859.949	1245.53	1127.04	1087.83	755.348	461.406	691.63	698.086	497.094	730.04
Cdv3	1703.31	0.747781	0.107004	6.98836	2.78108e-12	1.14839e-10	2840.8	2438.88	1972.37	1793.41	1919.23	2206.01	1889.08	1931.33	1777.92	2235.21	2024.05	2323.07	2185.77	1856.79	1713.02	1332.83	2676.99	1707.48	1745.6	2638.81	1007.95	979.179	1244.4	1168.67	1380.37	1294.64	2125.48	1847.92	1264.79	1044.25	888.957	1131.39	1162.53	835.075	1031.51
Hira	43.44	1.08989	0.155968	6.98792	2.78992e-12	1.14871e-10	57.8401	88.9845	65.5068	44.6286	36.047	51.6631	43.5464	39.7919	83.4961	58.9938	75.1848	79.8496	45.8233	37.6013	58.4766	55.7078	40.6444	50.0649	34.3515	76.9575	30.3545	28.9167	27.2425	23.9255	20.2995	27.2335	15.2322	39.3383	44.7052	19.0592	18.3789	32.4995	25.644	19.7521	22.6598
Atp11a	368.26	0.78144	0.111848	6.98664	2.81543e-12	1.15255e-10	529.095	441.41	537.361	399.178	375.763	587.667	310.009	497.399	471.935	372.691	483.755	506.952	417.908	273.057	488.451	404.921	434.156	565.646	446.569	430.22	249.978	303.127	349.287	214.409	281.148	211.583	298.786	471.076	271.026	262.817	154.769	204.137	202.303	222.76	217.731
Cacna1h	126.478	0.894004	0.127954	6.9869	2.81026e-12	1.15255e-10	206.707	158.065	176.05	174.382	136.542	180.821	144.118	218.856	164.27	133.907	196.865	192.196	115.475	113.699	153.071	108.09	114.543	140.533	152.774	174.313	69.6368	72.7903	107.997	73.6169	63.9435	37.7079	64.4441	88.5112	59.607	143.446	88.0251	117.811	110.174	99.8578	73.8907
Ahctf1	620.303	0.755195	0.108098	6.98623	2.82369e-12	1.15262e-10	787.953	578.399	870.013	731.414	1020.24	640.622	692.595	748.941	996.508	559.037	900.239	718.647	847.73	606.097	765.355	677.64	787.024	784.35	728.613	588.772	566.022	373.923	300.64	468.387	327.837	368.699	776.845	636.297	481.513	492.531	355.002	406.244	427.4	371.998	327.089
Sec63	118.429	0.903252	0.129326	6.98432	2.86239e-12	1.16507e-10	172.572	155.723	158.649	138.018	150.742	211.819	95.3873	142.114	138.858	124.543	171.144	179.197	126.472	96.689	168.55	125.551	169.968	138.776	160.006	133.517	70.5296	78.773	90.4839	63.4946	87.288	59.7041	148.807	120.965	106.175	83.2588	58.0385	59.9209	63.6351	39.5042	56.1569
Atp1a1	473.617	1.17773	0.168811	6.97661	3.02393e-12	1.22732e-10	1227.92	496.44	582.397	428.104	503.566	764.613	280.978	551.403	391.161	734.146	561.907	407.605	1071.35	272.162	559.827	529.64	1007.8	716.719	644.542	715.798	212.482	254.267	215.994	342.319	356.257	195.871	418.301	383.549	121.077	342.063	190.56	329.057	217.499	332.494	216.746
Scap	1263.55	0.651321	0.0933729	6.97549	3.04813e-12	1.23363e-10	1361.61	1409.7	1623.34	1429.77	1630.85	1263.16	1022.3	1557.57	1567.37	1225.76	1476	1535.71	1321.54	1795.01	1706.14	1713.64	1321.87	1905.98	1528.64	1534.51	692.797	932.314	1135.43	1037.08	710.484	868.328	693.653	1059.18	567.198	1344.18	983.753	1122.25	935.531	1060.03	1151.71
Cdk20	3050.27	-0.438669	0.0629347	-6.97023	3.16414e-12	1.27695e-10	2179.91	2633.24	2604.92	2673.59	2681.68	2463.04	2826.37	2248.24	2721.79	2240.83	2778.87	2625.75	2646.75	3767.29	2550.61	2651.53	2280.71	3056.6	2725.52	2582.25	3683.61	4160.01	3495.79	3540.97	3756.43	3478.55	3067.54	2848.09	3772	3897.11	3913.73	3353.54	3031.69	3887.87	3932.95
Tnpo2	49.2497	1.03232	0.148165	6.96736	3.22936e-12	1.29959e-10	69.2185	74.9343	51.1772	66.943	55.709	112.367	68.43	58.2668	56.2691	39.3292	51.4422	63.1369	63.2361	66.2499	42.1375	67.3483	38.797	48.3083	61.4711	106.628	20.5339	16.9512	46.7014	30.367	26.3894	34.5655	43.3533	43.2721	22.3526	24.0748	27.0846	29.4527	33.2422	28.5308	35.4675
Lrrc14	419.36	0.713096	0.102427	6.96202	3.35433e-12	1.34608e-10	593.572	455.46	526.102	553.726	442.395	533.421	479.01	525.822	500.069	361.454	574.768	506.024	475.645	653.546	462.653	518.831	307.604	581.456	461.033	559.101	408.893	311.104	452.42	372.686	238.519	306.9	275.352	308.806	305.486	428.331	188.625	276.246	273.536	220.565	238.421
Mpdz	323.975	0.695136	0.0998897	6.95903	3.4262e-12	1.37106e-10	384.02	426.189	409.418	410.749	267.622	459.801	335.929	380.866	407.498	452.286	324.482	433.602	334.51	297.229	397.297	498.045	439.699	302.146	396.85	390.351	220.517	274.21	243.236	197.845	241.564	245.101	342.14	353.061	312.005	214.667	175.083	214.294	227.947	152.53	176.352
Glrx	6266.87	-0.437904	0.0629439	-6.95706	3.47441e-12	1.38543e-10	5021.66	5061.58	5892.54	5142.21	6037.33	5424.62	5359.32	5275.27	4899.05	5909.68	5357.91	5076.95	4888.42	5108.4	5756.5	5470.18	6240.77	5264.72	6647.01	4965.15	7091.35	7897.24	6760.03	6873.06	7596.08	7370.84	9633.81	7204.81	9704.76	6417.95	6487.74	5414.21	7287.64	7787.81	7013.7
Rhbdf1	1232.28	-0.599701	0.0862039	-6.95677	3.48158e-12	1.38543e-10	1002.25	852.378	940.637	989.268	1024.61	707.784	1007.79	899.582	1054.59	980.421	1080.29	778.07	1273.89	1148.63	1292.5	896.314	963.458	1327.16	1147.16	816.863	1315.96	1822.75	1366.99	1487.06	1892.93	1168.94	1158.82	1395.53	2029.43	1768.5	1511.9	1324.35	1494.95	1411.18	1797.02
Mvp	553.146	1.03319	0.14856	6.95469	3.53327e-12	1.40209e-10	726.32	790.323	568.067	927.284	763.541	428.803	663.564	807.208	795.936	423.257	719.202	821.708	892.637	1105.66	598.525	850.584	279.892	622.737	638.214	744.541	362.469	302.129	666.468	451.824	250.699	321.564	380.806	351.094	311.074	574.787	203.135	255.933	305.828	232.636	221.672
Camsap2	583.815	0.820945	0.118082	6.95232	3.59322e-12	1.42192e-10	769.937	704.851	798.364	583.478	719.848	1011.3	550.551	777.364	815.903	695.753	822.086	769.713	664.437	409.138	853.93	689.281	783.329	729.894	593.015	602.68	391.037	378.908	510.796	449.063	433.395	315.28	569.452	713.007	494.552	397.235	240.86	288.433	343.819	253.485	309.356
Stxbp5	234.5	1.05022	0.151121	6.9495	3.66594e-12	1.44668e-10	395.399	334.863	321.393	217.358	311.315	368.099	158.633	274.28	304.942	277.177	306.675	402.962	310.682	168.311	299.262	280.202	296.52	337.279	330.859	328.229	100.884	140.595	195.562	128.83	200.965	128.835	249.575	262.583	164.851	156.486	46.4308	100.545	107.325	102.052	97.5357
Hectd1	500.423	0.625932	0.0901025	6.94689	3.73428e-12	1.46957e-10	595.469	629.917	752.305	512.403	401.979	706.492	641.791	585.51	551.801	648.932	582.682	678.722	505.889	369.746	680.22	685.955	512.674	498.893	593.015	651.821	317.83	387.882	457.284	291.707	343.062	380.221	442.907	458.291	333.427	380.182	296.964	521.007	418.852	322.618	376.35
Usp24	111.609	0.938275	0.135154	6.94226	3.85881e-12	1.5144e-10	141.282	162.748	156.602	131.407	101.587	162.739	132.713	132.166	152.471	130.161	133.552	166.199	125.556	61.7735	159.091	172.944	174.586	118.575	147.35	143.716	59.8162	94.727	118.699	59.8137	55.8237	60.7516	105.454	115.065	76.3714	84.2619	82.2212	52.8117	51.288	40.6015	41.3788
Mrrf	351.816	-0.436535	0.0628948	-6.94071	3.90141e-12	1.52691e-10	307.216	299.737	259.98	358.682	310.223	346.143	280.978	359.549	292.237	278.114	300.739	286.902	286.854	307.972	271.744	307.64	294.672	352.211	295.604	318.029	478.53	434.747	381.395	455.505	450.65	367.652	294.1	381.582	391.171	454.412	478.818	409.29	348.568	453.201	418.714
Smim20	759.627	-0.603003	0.0869131	-6.938	3.97692e-12	1.54796e-10	564.178	679.092	610.032	614.884	623.723	693.577	690.521	589.773	721.516	627.395	668.749	675.936	515.053	546.114	699.139	346.719	567.175	726.381	654.486	615.66	729.401	1139.72	1021.59	895.365	1065.73	896.609	726.461	655.966	692	1034.21	1021.48	1156.78	1095.09	943.711	1082.74
Smurf1	192.82	0.96676	0.139342	6.93806	3.97523e-12	1.54796e-10	248.428	227.145	330.605	221.49	222.836	347.434	131.676	289.913	233.245	255.64	296.782	248.834	212.62	93.1079	224.447	195.393	260.494	309.173	253.116	276.305	158.022	200.422	165.401	126.989	122.812	91.1273	103.111	180.956	117.351	130.405	58.0385	108.67	86.4297	102.052	118.225
Zp3	21815.2	-0.566573	0.0817241	-6.93276	4.12721e-12	1.60208e-10	14850.7	17809.8	16264.1	22060.6	13926.2	15374.9	23853	16196.7	16062.1	23259.5	18641.9	17830.6	17573.2	17197.2	16891.1	20941.2	19133.4	13958.5	21124.4	18782.3	21216	27719.1	29254.5	21175.9	30745.7	23992.7	22517.9	22053.1	23730.1	23644.5	30650.1	33074.3	29413.7	33282.3	29330.7
Neo1	191.925	0.835959	0.120753	6.92291	4.42472e-12	1.7129e-10	314.802	189.678	255.886	171.903	208.636	288.022	139.971	267.174	272.27	193.837	241.383	276.688	241.947	162.044	312.162	194.562	258.646	317.956	210.629	213.256	144.63	161.535	159.563	142.633	156.306	89.0324	118.343	180.956	187.203	110.343	102.535	151.326	91.1786	79.0084	111.329
Rnf20	670.106	0.584212	0.0844472	6.91808	4.57811e-12	1.76747e-10	979.489	798.519	875.13	624.801	732.956	901.521	654.233	805.787	839.499	736.018	763.719	808.71	706.595	661.604	805.773	794.045	769.473	785.229	788.276	802.955	559.773	692.006	571.119	498.754	353.212	425.261	684.279	622.529	637.05	517.609	385.956	522.023	521.428	335.786	492.604
Cntrob	165.32	1.08263	0.156528	6.91652	4.62867e-12	1.78216e-10	315.75	220.12	281.475	136.365	240.313	260.899	159.67	304.124	214.186	92.7046	249.297	214.48	200.706	307.077	195.209	123.056	139.484	285.458	143.734	191.003	101.777	130.624	144.969	137.111	99.4677	90.0799	45.6967	98.3458	104.312	161.502	57.0712	80.2331	74.0826	73.5217	112.314
Tcf3	211.46	0.672981	0.097307	6.91606	4.64381e-12	1.78317e-10	295.838	216.607	232.345	314.053	288.376	303.521	227.063	278.544	253.211	228.484	306.675	264.618	214.453	273.057	248.525	196.225	235.553	229.245	202.493	225.309	156.236	155.552	190.697	208.888	97.4377	107.886	171.07	139.651	109.9	226.705	167.344	177.732	137.718	182.158	137.929
Atad5	367.669	0.88144	0.1275	6.91328	4.7359e-12	1.81365e-10	511.079	460.144	485.16	340.5	417.271	547.629	344.224	508.768	460.136	457.905	457.044	549.663	521.469	404.661	497.051	404.921	447.089	362.751	491.769	475.653	247.3	184.468	179.022	218.09	221.265	207.393	472.2	443.539	397.69	195.608	142.194	231.559	219.399	147.043	216.746
Ep300	210.418	1.03994	0.150463	6.9116	4.79228e-12	1.83032e-10	338.507	332.521	279.428	180.994	204.266	379.724	194.922	252.963	307.665	266.877	256.222	342.611	237.364	143.243	361.179	262.741	204.146	280.188	217.861	353.263	107.134	143.586	196.535	122.388	140.067	108.934	169.898	262.583	156.468	115.359	76.4174	134.06	111.124	60.3536	63.0534
Lrrc16a	1370.95	0.721409	0.104424	6.90848	4.89872e-12	1.86597e-10	1424.19	1419.07	1773.8	1272.74	1589.35	1498.23	1572.85	2158.71	1652.68	1288.5	1797.51	1726.98	2260.92	2580.16	1768.06	2252.43	1045.67	1182.23	1154.39	1564.19	1122.22	950.262	1024.51	1180.63	693.229	1168.94	932.682	1113.27	1195.87	1003.12	886.055	928.267	1124.54	725.341	951.712
Atf6b	108.787	1.04291	0.151084	6.90288	5.09588e-12	1.93589e-10	158.349	149.869	89.0483	126.448	155.111	152.406	137.897	207.487	106.185	58.9938	151.359	157.842	130.138	174.577	141.032	135.528	108.077	180.936	112.998	157.624	39.2823	104.698	71.025	95.702	43.644	58.6567	63.2724	78.6766	34.4603	117.365	41.5943	97.4985	48.4386	59.2563	62.0682
Ccdc71	156.618	1.05911	0.153545	6.89768	5.28572e-12	2.00267e-10	311.957	149.869	155.579	144.63	204.266	165.322	135.823	267.174	187.866	143.271	216.651	142.058	214.453	224.712	184.889	225.326	305.757	222.218	186.221	241.999	72.3151	141.592	145.942	113.186	51.7638	82.7478	168.726	152.436	64.2638	109.34	60.9404	70.077	68.384	49.3802	100.491
Zfp91	153.075	1.29301	0.18748	6.89682	5.3179e-12	2.00952e-10	286.356	197.873	233.368	147.936	247.96	371.974	159.67	237.331	176.976	142.334	193.898	230.264	180.544	111.909	171.99	173.775	184.747	187.963	228.709	237.363	104.455	107.69	157.617	52.452	81.1981	55.5144	121.858	180.956	94.0673	83.2588	29.0193	47.7336	40.8404	24.1414	73.8907
Ankrd52	22.8866	1.61526	0.234392	6.89129	5.52891e-12	2.08373e-10	42.6689	62.055	35.824	35.5376	38.2317	34.8726	48.7305	28.4228	33.58	9.3641	37.5924	33.4254	16.4964	17.9054	29.2383	30.764	13.8561	48.3083	21.6957	25.9616	17.8556	16.9512	9.72946	11.0425	7.10484	6.28464	2.34342	6.8842	11.1763	18.0561	6.77116	21.3278	10.4475	6.58403	3.94084
Mast2	276.775	0.705413	0.102381	6.89008	5.57609e-12	2.09596e-10	305.32	410.968	414.535	309.095	240.313	312.562	257.131	292.755	326.724	280.923	318.546	417.818	380.333	195.169	390.417	356.697	438.775	340.793	297.411	348.627	193.733	219.368	252.966	147.234	210.1	210.536	153.494	298.971	193.723	212.661	137.358	203.122	236.495	213.981	168.471
Hs6st1	133.055	0.977243	0.141858	6.88888	5.62338e-12	2.10818e-10	226.619	199.044	200.615	136.365	128.895	218.276	119.234	193.275	177.883	164.808	178.069	207.052	119.14	74.3073	183.169	122.225	169.968	212.556	158.198	184.513	98.2058	99.7127	115.781	87.4201	114.692	63.8939	65.6158	139.651	93.1359	91.2837	50.3	58.9053	94.0279	36.2122	73.8907
Pogz	85.7459	0.988068	0.143454	6.88772	5.66933e-12	2.11982e-10	139.385	160.406	123.849	83.4721	85.202	154.989	95.3873	133.587	145.211	101.132	101.895	118.846	104.477	58.1925	98.8942	88.1348	119.162	85.1982	97.6305	84.3751	41.0679	46.865	98.2675	54.2925	68.0034	43.9925	56.2421	73.7593	66.1265	50.1559	34.8231	73.1239	56.9866	27.4335	30.5415
Kank2	78.1505	1.05823	0.153743	6.88309	5.85668e-12	2.18414e-10	128.007	86.6428	107.472	85.125	84.1097	83.9525	73.6141	159.168	88.034	78.6585	110.799	98.4193	97.1453	119.966	125.553	109.753	86.8313	69.3882	80.4548	138.153	13.3917	56.8362	65.1874	80.9786	32.4792	50.2771	37.4948	72.7759	33.5289	68.212	26.1173	49.7648	43.6898	54.8669	38.4231
Smg1	247.872	0.784448	0.114021	6.87988	5.9901e-12	2.22807e-10	288.252	369.988	367.452	228.102	299.299	373.266	282.015	311.23	303.127	241.594	342.289	387.178	238.281	226.503	318.181	321.775	276.197	229.245	321.819	318.957	141.059	241.305	184.86	184.042	212.13	199.014	222.625	273.401	188.135	164.511	117.044	139.138	147.215	82.3004	133.988
Vcpip1	614.632	0.781144	0.11357	6.87809	6.066e-12	2.25042e-10	711.149	855.891	892.53	544.635	691.447	812.402	555.735	885.371	739.667	684.516	730.084	817.994	854.145	763.664	813.512	831.46	577.336	614.832	812.684	787.192	377.646	385.888	400.854	519.919	421.215	418.976	748.724	658.917	646.363	382.188	298.898	334.135	359.966	240.317	341.868
Nomo1	81.2162	0.967573	0.140699	6.87687	6.11803e-12	2.26383e-10	96.7163	125.281	123.849	111.572	44.7857	131.741	94.3505	100.901	95.2945	94.5774	101.895	123.488	93.4794	71.6215	119.533	94.7865	74.8227	72.9016	145.542	137.225	29.4617	43.8736	53.512	39.5691	55.8237	48.1823	50.3836	97.3623	34.4603	49.1528	56.1039	79.2175	63.6351	46.0882	41.3788
Ctr9	206.542	0.753198	0.109584	6.87322	6.27668e-12	2.31652e-10	274.978	218.949	255.886	228.102	247.96	320.311	209.437	243.015	306.758	171.363	225.554	298.043	332.677	316.03	290.663	235.303	201.375	162.491	176.277	288.359	180.341	158.543	169.293	146.314	100.483	131.978	196.847	169.155	208.624	123.383	103.502	146.248	158.613	111.929	120.195
N4bp1	843.808	0.739447	0.107741	6.86317	6.73493e-12	2.47922e-10	1260.16	1125.19	1181.17	955.384	1010.41	1644.18	649.048	915.215	1164.41	1026.31	1071.38	1103.97	885.305	641.012	964.003	724.202	973.619	1111.09	991.673	982.831	603.519	576.339	800.734	599.978	641.465	580.282	679.593	897.897	706.902	637.983	387.891	538.273	615.456	382.971	503.442
Vrtn	372.15	0.82798	0.120652	6.86255	6.76413e-12	2.48355e-10	545.214	592.45	398.159	600.007	470.796	600.583	469.679	342.495	499.162	367.073	397.688	482.812	421.574	405.557	337.96	424.045	317.766	600.779	433.913	448.764	198.197	181.477	355.125	286.186	208.07	161.306	274.18	360.929	176.958	300.935	170.246	410.306	311.527	274.335	199.012
Farp1	386.213	0.580387	0.0846198	6.85876	6.9461e-12	2.54381e-10	498.752	494.098	536.337	390.087	383.409	474.009	355.629	439.132	464.674	464.459	480.787	497.667	444.486	365.27	485.872	526.314	434.156	433.896	375.154	458.036	276.762	292.158	299.667	265.021	321.748	282.809	212.08	370.764	172.301	400.244	275.683	380.853	323.874	317.131	324.134
Tnrc6b	551.166	0.71083	0.103757	6.85088	7.33951e-12	2.68099e-10	655.205	666.213	649.951	545.461	708.925	814.985	562.992	700.622	699.734	630.204	892.325	688.007	679.101	637.431	795.453	503.034	592.116	561.254	655.39	590.626	365.147	406.828	440.744	403.052	487.189	307.948	662.017	590.075	456.366	313.976	236.991	388.978	411.254	261.167	330.045
Ncapd2	58.262	1.01946	0.148822	6.85019	7.37543e-12	2.68722e-10	75.8559	57.3716	78.8129	51.2403	101.587	63.2873	62.2091	96.6376	58.0843	38.3928	65.292	68.7078	54.0714	98.4796	64.4962	103.933	81.2889	93.1032	109.382	66.7584	31.2473	41.8793	33.0802	41.4095	40.5991	53.4195	25.7776	63.9248	32.5976	45.1403	28.052	19.2966	29.4431	21.9468	42.364
Epc1	638.615	0.702555	0.102643	6.84468	7.66494e-12	2.77849e-10	796.487	805.544	637.668	550.42	748.249	833.067	531.888	689.253	873.987	725.718	796.365	791.997	1109.84	599.83	757.616	853.078	844.296	868.67	663.526	821.499	450.854	376.914	479.662	574.212	425.275	512.198	721.774	713.99	398.622	370.15	328.885	445.852	518.578	333.591	401.965
Kif14	1145.78	0.639184	0.0933802	6.84497	7.64937e-12	2.77849e-10	1158.7	1300.81	1365.41	1304.15	1091.24	1484.02	1255.59	1250.6	1359.54	1565.68	1641.2	1279.45	1461.76	1051.05	1312.28	1845.84	1720.92	909.952	1361.4	1346.29	840.998	852.543	931.109	837.392	826.191	776.153	1352.15	1245.06	947.192	662.058	712.906	888.658	781.667	705.589	676.839
Smurf2	584.848	0.748925	0.109425	6.8442	7.69047e-12	2.78067e-10	655.205	812.569	812.694	662.818	704.555	1074.59	598.244	609.669	747.835	783.775	668.749	854.205	562.71	396.604	668.181	538.786	707.583	786.107	811.78	698.181	380.324	364.948	475.77	415.015	502.413	358.225	442.907	701.205	465.68	398.238	263.108	462.102	489.135	286.405	309.356
Pdcd11	91.1115	0.836254	0.122195	6.8436	7.72253e-12	2.7852e-10	159.297	134.648	120.778	106.613	112.51	171.78	89.1664	102.322	130.69	90.8318	101.895	111.418	122.806	111.013	110.933	79.8202	73.899	84.3199	103.958	127.954	62.4946	58.8305	105.078	73.6169	65.9735	63.8939	73.8178	59.9909	40.9798	59.184	41.5943	84.2956	57.9364	38.4068	56.1569
Kif1b	412.031	0.672695	0.0983718	6.83829	8.01463e-12	2.88324e-10	475.047	498.782	433.983	430.584	448.949	573.46	561.956	474.661	569.952	586.193	449.13	500.453	570.041	398.395	443.734	513.011	530.225	373.291	519.792	456.182	362.469	277.201	244.209	311.952	232.43	273.382	444.079	443.539	389.308	273.851	231.187	276.246	368.514	165.698	319.208
Elavl2	1055.85	0.721583	0.105541	6.83701	8.08637e-12	2.90172e-10	1619.52	1580.65	1408.4	1010.76	1238.71	1713.92	1005.71	1621.52	1129.01	999.15	1342.44	1142.04	1338.96	1211.3	1130.83	709.236	1419.78	1484.38	948.282	1350	671.37	618.219	574.038	951.498	697.289	934.317	765.127	1084.75	727.391	877.728	586.189	777.957	975.421	535.501	773.389
Anp32e	77.9742	1.26163	0.18465	6.83257	8.34093e-12	2.98555e-10	215.241	88.9845	137.155	85.9515	122.341	197.611	49.7673	106.586	69.8826	52.439	102.884	136.487	84.3148	111.909	104.054	36.5843	79.4414	114.183	83.1667	101.065	41.0679	38.8879	47.6743	56.1329	52.7788	38.7553	44.525	78.6766	53.0875	37.1154	28.052	39.6088	37.0413	14.2654	41.3788
Kpna6	201.772	0.810118	0.118594	6.83103	8.43072e-12	3.01013e-10	307.216	286.858	189.356	179.341	291.653	266.065	138.934	311.23	235.967	235.039	221.597	233.978	252.028	216.655	233.906	328.427	216.155	271.405	242.268	287.432	72.3151	80.7673	150.807	145.393	132.962	131.978	212.08	188.824	104.312	156.486	122.848	186.872	171.91	123.999	134.974
Ppp1r3d	342.545	0.921161	0.134898	6.82857	8.57628e-12	3.05444e-10	533.836	311.446	439.1	316.533	454.411	523.089	262.315	532.928	369.38	297.778	454.077	389.963	422.49	665.185	386.977	383.303	395.36	494.501	494.48	460.818	127.667	271.218	295.775	301.829	234.46	195.871	277.696	371.747	201.174	299.932	112.208	218.356	169.06	125.097	199.012
Pwp2	571.409	0.743094	0.108831	6.82795	8.61395e-12	3.06021e-10	625.811	593.62	550.667	705.794	703.463	592.834	596.171	605.406	730.591	642.377	742.944	695.435	824.819	1070.74	698.279	1160.72	493.276	519.094	615.615	641.622	427.641	299.138	495.229	371.765	249.684	424.213	469.856	611.711	463.817	435.353	304.702	420.462	471.09	371.998	373.394
Glud1	459.982	0.384132	0.0562635	6.82737	8.64842e-12	3.06481e-10	518.665	488.244	592.632	505.791	465.334	581.21	474.863	446.238	544.54	527.199	547.068	498.596	504.056	442.263	556.387	503.034	465.564	498.014	537.872	522.94	380.324	457.681	419.34	375.446	343.062	382.316	453.452	441.573	332.495	423.316	323.081	377.807	378.961	442.227	347.779
Cnst	1482.45	0.686875	0.10066	6.82373	8.87083e-12	3.13583e-10	1439.37	1855.8	1714.44	1725.64	1889.74	1682.92	1680.68	1946.96	1432.14	1434.58	1751.01	1831.9	2281.08	2643.73	1709.58	2052.88	1219.33	1806.73	1376.77	1920.23	1290.07	801.69	1090.67	1210.08	965.243	1242.26	1406.05	1489.94	1303.9	1357.22	825.114	772.878	1103.64	760.456	870.925
Wdr26	755.868	1.10074	0.161344	6.82233	8.95764e-12	3.15868e-10	1354.98	1019.81	1179.12	770.257	837.82	1481.44	594.097	889.634	1089.99	1075.94	1023.9	1206.1	866.059	387.651	990.662	567.887	1239.66	1047.85	1015.18	962.433	355.326	414.805	597.389	439.861	455.724	344.608	855.349	918.55	502.934	510.587	210.873	363.588	319.125	238.122	328.075
Usp19	1939.34	0.632302	0.0927029	6.82074	9.05755e-12	3.18602e-10	2377.13	2303.06	2122.83	2038.87	2042.66	2455.29	2148.29	2727.17	2393.25	1777.31	2249.61	2518.98	2223.34	2328.59	2413.88	2669.82	1688.59	2849.31	1999.62	2418.14	1573.97	1642.27	2033.46	1727.24	1364.13	1238.07	987.753	1748.59	1292.73	2349.3	1135.62	1353.81	1240.41	1297.05	1146.78
Dcaf15	45.8169	1.14845	0.1684	6.81975	9.11983e-12	3.20003e-10	66.3739	58.5424	68.5775	52.8932	43.6933	108.492	36.2886	52.5822	68.9751	59.9303	84.0882	76.1357	54.9879	31.3344	44.7174	23.2809	69.2803	72.0232	60.5671	65.8312	17.8556	22.9339	36.9719	23.0053	25.3744	19.9014	38.6665	48.1894	33.5289	22.0686	25.15	30.4683	18.0458	14.2654	28.5711
Arhgap21	614.446	0.778765	0.114433	6.80542	1.00753e-11	3.52659e-10	682.703	602.987	882.295	614.057	673.97	858.899	520.483	818.577	876.71	802.504	684.577	891.345	739.587	581.029	830.711	842.269	888.635	684.221	750.309	738.051	460.674	427.767	447.555	417.776	414.11	364.509	662.017	738.577	637.981	427.328	252.468	302.651	397.957	300.671	289.651
Chaf1b	253.712	-0.420807	0.0618556	-6.80305	1.02424e-11	3.57631e-10	225.671	206.069	202.662	233.887	221.744	202.778	207.364	181.906	223.261	197.583	206.758	206.123	218.119	284.695	238.206	240.292	250.333	187.085	244.076	247.562	293.724	292.158	285.073	293.547	343.062	238.816	277.696	291.103	302.692	322.001	299.866	277.261	269.737	318.228	348.764
Mbtd1	1265.64	0.913925	0.134394	6.80033	1.04378e-11	3.63562e-10	2425.49	1526.79	1744.12	1192.58	1787.06	2995.17	1037.86	1617.26	1639.97	1232.32	1457.2	1752.98	1362.78	1369.76	1369.04	862.224	1402.23	1977.13	1497.91	1436.23	739.222	775.765	1000.19	832.791	1089.07	842.142	1286.54	1234.24	977.927	802.494	541.693	599.209	770.269	430.157	689.646
Ibtk	1570.51	0.585562	0.0861385	6.79791	1.06149e-11	3.67977e-10	1757.01	1800.77	2000.01	1657.87	1472.47	1972.24	1929.52	2130.29	1880.48	1692.09	1987.45	2046.38	1886.09	2146.85	1850.61	1980.54	1665.5	1448.37	1592.82	1754.26	1330.24	1075.9	1096.51	1096.89	1000.77	1391	1529.08	1962.98	1555.37	1097.41	1039.86	968.891	1293.6	848.243	1029.54
Srf	227.863	1.17974	0.173544	6.79789	1.06162e-11	3.67977e-10	361.264	269.295	319.346	256.201	301.484	510.173	145.155	243.015	330.354	274.368	315.578	338.897	239.197	142.348	380.098	131.371	306.681	484.839	309.163	332.865	98.2058	157.546	179.022	115.947	140.067	96.3645	149.979	292.087	126.665	195.608	53.202	122.889	93.0782	80.1057	82.7576
AI846148	60.5631	1.48627	0.218847	6.79139	1.11056e-11	3.83435e-10	143.178	59.7133	79.8364	79.3398	105.956	107.201	33.1782	85.2684	60.807	58.0574	92.0024	88.206	86.1477	81.4695	73.0957	43.2359	106.23	111.548	72.3189	104.774	31.2473	31.9081	45.7284	34.968	34.5092	15.7116	51.5553	56.0571	5.58815	53.1652	16.4442	30.4683	8.548	26.3361	5.91125
Rfx1	59.9568	0.962009	0.141654	6.79126	1.1116e-11	3.83435e-10	83.4415	66.7384	58.342	54.5461	68.817	91.702	46.6568	48.3188	64.4372	62.7395	75.1848	70.5648	78.816	82.3647	87.7149	87.3033	100.687	98.3732	89.4946	98.2831	36.604	36.8937	50.5932	41.4095	37.5541	34.5655	16.404	55.0736	23.284	50.1559	38.6923	54.8429	34.192	55.9643	17.7338
Hnrnpu	1072.75	0.914211	0.134723	6.78586	1.15398e-11	3.96135e-10	1529.44	1161.48	1544.53	1370.26	2107.11	2071.69	1274.25	1472.3	1736.18	891.462	1774.76	1395.51	1138.25	849.61	1195.33	562.067	1099.25	1571.34	1061.28	1053.3	886.53	726.905	618.793	1040.76	667.855	635.796	911.591	880.195	767.44	886.756	432.387	493.586	577.465	502.581	658.12
Nup62	927.217	0.670904	0.0988634	6.78618	1.15145e-11	3.96135e-10	1184.3	1053.76	1141.25	1124.81	1191.74	1047.47	851.228	1209.39	1094.53	687.325	1094.14	1174.53	962.288	1622.23	1137.71	1240.54	753.77	1235.81	998.905	1254.5	729.401	799.696	726.79	864.998	447.605	641.034	727.633	697.272	629.599	1093.4	504.935	682.489	554.67	648.527	644.327
Rab6a	1257.45	0.530104	0.078128	6.78506	1.16035e-11	3.97364e-10	1717.19	1460.05	1552.72	1223.16	1667.99	1609.3	1235.89	1500.72	1374.96	1071.25	1518.53	1563.57	1403.11	1687.58	1455.03	1480.83	1162.99	1652.14	1247.5	1384.31	1190.97	851.546	1143.21	1247.81	842.43	1040.11	1058.06	1243.09	1079.45	1141.55	724.514	848.034	967.823	793.376	869.94
Piwil1	84.8065	0.893548	0.131712	6.7841	1.16812e-11	3.99064e-10	96.7163	69.0801	71.6481	87.6044	110.326	83.9525	70.5037	146.377	91.6642	67.4215	109.809	89.1345	157.632	170.101	95.4544	137.191	103.459	113.305	110.286	132.59	66.9585	62.819	62.2685	66.2552	43.644	63.8939	76.1612	63.9248	65.1951	57.1777	36.7577	50.7805	40.8404	36.2122	61.083
Brd4	786.064	0.757592	0.111768	6.77824	1.21653e-11	4.14609e-10	1349.29	862.916	908.907	813.233	1086.87	1331.62	503.894	913.794	1109.95	734.146	1134.7	1039.9	895.386	570.286	1007.86	676.809	1110.33	1198.04	848.843	962.433	731.187	663.089	660.63	647.829	523.728	470.301	619.835	726.775	521.561	638.986	412.073	459.055	452.094	460.882	465.019
Jarid2	718.131	0.792299	0.116952	6.77457	1.24774e-11	4.23236e-10	906.478	1031.52	809.623	871.085	951.423	1081.05	817.013	758.889	1075.47	953.266	843.85	912.7	787.243	895.269	682.8	646.045	901.568	844.955	790.084	977.268	324.079	389.877	616.848	508.877	482.114	435.735	986.581	820.204	410.729	410.275	320.179	514.914	598.36	327.007	451.226
Mark4	41.3854	1.21985	0.180063	6.77457	1.24778e-11	4.23236e-10	65.4257	66.7384	67.5539	33.8847	58.986	49.0799	35.2518	52.5822	49.9162	15.919	75.1848	60.3515	58.6538	60.8783	62.7763	54.8764	31.4071	68.5099	49.7192	78.8119	25.8906	25.9253	37.9449	25.7659	10.1498	14.6642	15.2322	25.5699	36.323	40.1247	15.4769	30.4683	17.096	17.5574	13.7929
Sart3	1160.69	1.06131	0.156688	6.77338	1.25806e-11	4.25708e-10	1533.24	1497.52	1728.77	1527.29	1700.76	2182.76	1408	2045.02	1998.46	613.349	1913.25	1596.06	1480.09	1282.02	1443.86	796.539	1005.03	1489.65	1122.75	1521.53	738.329	1186.58	971	1146.58	649.585	466.111	487.432	765.13	577.443	1331.14	456.57	451.946	504.332	433.449	572.406
Cript	1045.93	-0.389967	0.0576078	-6.76934	1.2937e-11	4.36731e-10	1095.17	1092.4	840.33	847.118	954.7	1017.76	878.185	936.532	1028.27	913.936	965.531	1052.9	760.666	843.343	898.647	641.887	941.288	958.26	947.378	853.023	1070.44	1268.35	1239.53	1247.81	1353.98	1254.83	1186.94	1259.81	1151.16	1163.62	1251.7	1128.34	1212.87	1069.91	1280.77
Wdr82	779.419	0.930046	0.137433	6.76725	1.3125e-11	4.42029e-10	1577.8	814.911	970.32	625.627	808.327	1202.46	470.716	868.317	837.684	1066.57	801.312	912.7	1242.73	836.181	1010.44	1045.15	1375.44	886.237	1111.9	1108	288.368	660.098	514.688	463.786	632.33	465.064	899.874	810.369	438.67	490.525	339.525	517.961	454.943	295.184	435.462
Setd5	50.0338	1.14138	0.168675	6.76674	1.31717e-11	4.42555e-10	71.1149	72.5926	58.342	59.5049	78.648	96.8683	75.6878	65.3725	88.034	54.3118	77.1633	72.4218	54.9879	25.0675	60.1965	33.2584	74.8227	64.9966	63.279	61.1952	34.8184	22.9339	46.7014	54.2925	21.3145	31.4232	28.1211	12.785	13.039	27.0842	17.4116	45.7024	34.192	31.8228	21.6746
Fbrs	147.866	1.09253	0.161523	6.76389	1.34335e-11	4.50292e-10	223.775	189.678	192.426	173.556	199.897	241.525	125.455	181.906	265.917	109.56	238.415	248.834	182.377	88.6316	197.788	156.315	180.129	248.568	169.045	215.11	70.5296	84.7558	156.644	85.5796	134.992	62.8464	87.8783	178.006	67.9892	120.374	40.627	91.4048	58.8862	52.6723	53.2013
Eif3i	613.555	-0.467485	0.0691321	-6.7622	1.35912e-11	4.54506e-10	530.043	433.214	572.161	526.453	504.658	578.626	522.557	507.347	500.977	574.019	487.712	488.383	527.884	510.303	607.124	358.359	589.344	665.776	537.872	518.304	741.9	933.311	625.604	817.148	802.846	663.03	778.016	616.628	748.813	703.186	722.58	678.427	550.871	773.624	777.33
Plxna1	281.919	0.904061	0.133716	6.76103	1.37018e-11	4.57132e-10	427.638	373.501	372.57	302.483	323.331	404.264	286.162	414.973	406.59	233.166	427.366	412.247	345.507	235.456	428.255	338.404	162.578	441.801	374.25	334.719	164.271	197.431	281.181	165.638	237.504	186.444	93.7369	297.988	114.557	231.72	126.717	231.559	202.303	127.291	163.545
Trim13	2586.33	-0.409947	0.0607931	-6.74332	1.5481e-11	5.15285e-10	2384.72	2156.7	2286.6	2081.84	2730.83	2390.71	2181.47	2489.84	2384.18	1781.05	2216.96	2319.35	2277.42	2298.15	2291.77	2733.84	1688.59	2295.08	2450.71	1903.54	3245.25	3284.54	2795.27	2977.8	3519.94	2764.2	2998.41	2542.24	3623.92	2879.95	3158.26	2694.41	2719.21	3030.85	2943.8
Setdb1	1382.67	0.425054	0.0630723	6.73915	1.5931e-11	5.29029e-10	1555.05	1419.07	1473.9	1321.5	1592.62	1562.81	1426.66	1726.69	1669.02	1363.41	1453.24	1657.34	1488.34	1828.14	1828.25	1619.68	1200.86	1853.28	1506.95	1504.84	1319.53	1011.09	1252.18	1101.49	927.688	1104	981.894	1483.05	1137.19	1212.77	1155.93	1149.67	1286.95	1077.59	1140.87
Map4k4	107.559	1.03899	0.15426	6.73531	1.63585e-11	5.41961e-10	206.707	206.069	142.273	119.01	122.341	263.482	129.602	100.901	143.396	114.242	145.423	165.27	118.224	61.7735	176.29	60.6966	111.772	132.628	99.4385	139.08	43.7462	88.7443	95.3487	65.335	91.3479	73.3208	76.1612	72.7759	85.685	56.1746	44.4962	57.8897	47.4889	58.1589	49.2604
Limd1	309.652	0.579084	0.0860548	6.72924	1.70548e-11	5.63718e-10	412.466	389.893	412.488	371.905	293.838	458.51	362.886	365.233	403.867	330.553	325.471	389.963	363.837	349.155	354.299	391.618	272.502	267.891	352.555	346.773	208.91	183.471	230.588	230.053	160.366	311.09	285.898	288.153	239.359	212.661	213.775	285.386	331.472	227.149	213.79
Smad4	426.402	0.856265	0.127386	6.72181	1.79478e-11	5.91863e-10	604.951	571.374	657.115	417.36	479.534	701.326	330.745	494.557	580.843	472.887	631.156	551.52	412.409	269.476	619.164	439.843	678.023	597.266	528.832	514.596	297.296	288.17	305.505	247.537	321.748	268.145	351.513	577.29	398.622	265.826	182.821	211.247	225.097	209.592	220.687
Cdk5	706.534	-0.467197	0.0695139	-6.72092	1.80585e-11	5.94137e-10	520.561	523.369	528.149	725.629	781.019	453.343	680.153	598.3	536.372	578.701	537.176	580.303	744.17	806.637	624.323	582.022	536.691	603.414	609.287	587.844	804.394	842.572	847.436	779.419	1027.16	842.142	792.077	655.966	846.605	838.607	829.951	838.893	843.402	903.11	899.496
Kif16b	221.179	0.500803	0.074523	6.72011	1.81588e-11	5.96061e-10	226.619	279.833	264.074	257.854	241.406	227.318	300.677	244.436	281.346	254.704	307.664	280.402	247.446	249.78	190.049	257.753	233.706	196.746	233.228	283.723	181.234	201.42	220.859	157.356	177.621	184.35	217.938	185.874	202.105	141.44	154.769	189.919	141.517	173.379	152.707
Zswim4	241.184	0.823069	0.122523	6.71765	1.84676e-11	6.04805e-10	384.969	330.179	322.416	347.112	239.221	276.397	280.978	349.601	285.884	175.109	353.171	325.898	318.93	257.837	359.459	224.494	190.29	345.184	253.116	308.757	140.166	209.397	233.507	199.686	139.052	140.357	99.5955	195.708	142.498	258.804	96.7309	218.356	133.919	185.45	119.21
Ino80d	401.567	0.729971	0.108719	6.71431	1.8896e-11	6.17414e-10	428.586	403.943	540.431	359.509	679.432	488.216	413.691	517.295	482.826	372.691	558.94	444.744	594.786	555.067	504.79	520.494	454.479	491.866	370.634	496.979	324.972	288.17	272.425	351.521	280.134	312.137	387.836	446.49	372.544	251.783	193.462	202.106	311.527	154.725	225.613
Numa1	394.127	0.814754	0.121357	6.71369	1.89763e-11	6.1862e-10	575.557	522.199	527.125	501.659	274.176	520.505	439.611	528.664	607.162	338.044	685.567	528.307	463.731	393.023	564.127	355.034	342.706	371.534	517.984	615.66	274.083	343.012	365.828	278.824	315.658	204.251	157.009	384.532	257.986	286.892	174.116	367.65	214.65	203.008	294.577
Rad23b	781.967	0.806375	0.120155	6.71115	1.93094e-11	6.28042e-10	1353.08	912.091	1117.71	1098.36	1169.89	1272.2	864.707	1171.02	1145.35	726.654	1140.63	890.416	840.398	572.972	907.247	476.427	892.33	937.18	830.763	836.334	639.23	553.405	496.202	723.286	409.036	457.732	577.654	545.819	300.829	726.257	359.839	743.426	528.076	603.536	548.761
Myo6	243.125	0.655141	0.0977659	6.70112	2.06833e-11	6.71195e-10	256.014	359.451	280.451	277.689	271.991	353.892	355.629	225.961	287.699	280.923	291.836	363.037	289.603	247.989	254.545	315.955	248.485	190.598	263.964	349.554	169.628	150.566	272.425	144.473	179.651	171.78	182.787	204.559	201.174	138.43	154.769	251.871	224.147	128.389	169.456
Gltscr1	50.6498	1.29506	0.193282	6.70036	2.0791e-11	6.73156e-10	82.4933	80.7886	75.7423	48.7609	67.7247	83.9525	27.9941	82.4262	84.4037	33.7108	71.2277	104.919	63.2361	79.6789	67.0761	30.764	36.9495	97.4948	26.2156	113.118	29.4617	41.8793	27.2425	38.6489	15.2246	26.186	10.5454	18.6857	22.3526	43.1341	27.0846	36.5619	25.644	30.7255	20.6894
Aimp2	439.713	-0.444853	0.0664751	-6.69203	2.20098e-11	7.11003e-10	312.906	366.476	395.088	404.137	426.01	329.352	427.169	312.651	372.102	417.639	426.377	414.104	390.414	387.651	353.439	305.977	388.893	419.843	418.546	343.991	454.425	676.052	504.959	502.435	619.136	446.21	526.098	415.019	556.021	543.69	553.301	536.242	514.779	499.289	429.551
Sbf2	323.534	0.692755	0.103545	6.6904	2.22559e-11	7.17325e-10	413.415	368.817	484.136	373.558	375.763	414.596	290.309	450.502	425.649	345.535	461.001	405.748	331.76	264.104	396.437	328.427	351.02	454.098	430.297	370.88	304.438	263.241	249.074	224.532	201.98	204.251	294.1	398.3	295.241	225.702	153.802	223.434	168.111	155.822	225.613
Zfp609	72.0544	0.858175	0.128308	6.68838	2.2565e-11	7.25645e-10	107.146	87.8137	113.613	79.3398	99.4024	117.533	121.308	120.797	102.555	60.8667	101.895	79.8496	77.8995	87.7363	66.2161	58.2022	86.8313	64.9966	46.1033	105.701	48.2101	47.8621	55.4579	54.2925	29.4343	58.6567	53.8987	67.8586	43.7739	53.1652	35.7904	53.8273	53.1875	47.1856	33.4971
Atp6v1e1	1625.47	-0.346347	0.0517968	-6.68665	2.28344e-11	7.32656e-10	1902.09	1437.8	1563.98	1512.42	1543.47	1539.56	1290.84	1338.71	1340.48	1414.92	1360.25	1319.38	1355.45	1625.81	1480.83	1292.09	1479.83	1568.7	1345.13	1409.34	1672.18	2241.54	1691.95	1956.37	1943.68	1791.12	1922.78	1730.89	1815.22	2006.24	1717.94	1808.8	1664.96	1908.27	1898.5
Usp48	619.376	0.550332	0.0825021	6.67052	2.54902e-11	8.16029e-10	670.376	777.444	823.953	781.001	661.954	656.121	745.473	797.26	808.642	602.112	710.298	765.071	775.329	735.016	721.498	705.078	599.505	541.053	702.397	756.595	661.55	515.515	458.257	525.441	335.957	466.111	704.198	596.959	493.62	552.718	413.041	438.743	385.61	387.361	406.891
Cab39	238.914	0.823892	0.123786	6.65575	2.8186e-11	9.00309e-10	402.036	360.621	362.335	251.243	288.376	448.177	222.916	271.438	305.85	283.732	239.404	337.968	261.193	156.672	299.262	177.101	331.622	312.686	260.348	302.267	153.558	162.532	216.967	170.239	234.46	107.886	152.322	217.344	186.272	143.446	99.6328	217.34	181.407	125.097	118.225
Rpl4	2495.39	-0.250439	0.0376559	-6.65073	2.91641e-11	9.29467e-10	2274.73	2342.87	2415.56	2242.18	2416.24	2451.41	1991.73	2283.77	2189.05	2369.12	2322.81	2319.35	2260	2131.63	2284.03	2337.24	2471	2428.59	2311.49	2316.14	2911.35	3081.12	2450.85	2557.27	2916.03	2625.93	2833.2	2556.01	2985.01	2737.51	2823.57	2457.77	2552.05	2857.47	2834.45
Slain1	902.276	1.02145	0.153601	6.65002	2.93055e-11	9.31887e-10	1558.84	1264.52	1404.3	994.227	1273.66	1983.86	720.589	1141.18	1202.53	1028.18	1376.08	1479.08	903.635	437.786	911.547	621.932	1181.46	1420.26	1116.42	1040.32	424.963	606.253	770.573	579.733	676.989	386.506	827.228	1015.91	558.815	693.154	288.258	446.868	420.751	391.75	431.522
Tiam1	1102.27	0.751513	0.113056	6.64724	2.98646e-11	9.47551e-10	1985.53	1161.48	1493.35	923.152	1398.19	1908.95	873.001	1742.32	1461.18	881.162	1381.03	1427.08	1250.97	1289.19	1378.5	1361.1	829.516	1686.4	1030.54	1229.47	728.508	924.337	980.729	971.743	988.587	676.647	720.602	959.855	804.694	982.052	610.372	626.631	715.182	534.404	663.046
Cant1	156.547	0.913473	0.137441	6.64629	3.00576e-11	9.51557e-10	222.827	215.436	199.591	159.506	214.097	227.318	128.566	213.171	182.421	131.097	195.876	158.771	199.789	272.162	208.968	194.562	112.696	293.363	214.245	175.241	85.7068	94.727	138.158	162.877	102.513	74.3683	91.3935	162.271	54.0188	145.452	72.5481	123.904	116.823	64.743	69.9498
Kdm2a	92.5786	0.798761	0.120229	6.64365	3.06014e-11	9.66625e-10	172.572	106.547	134.084	80.1663	123.434	167.905	103.682	108.007	98.9248	82.4041	113.766	134.63	112.725	83.26	138.452	80.6517	76.6702	120.331	121.134	105.701	47.3173	49.8563	88.538	54.2925	66.9884	64.9413	62.1007	87.5277	52.1561	79.2463	58.0385	73.1239	84.5302	59.2563	47.29
Tmcc3	1665.55	0.500239	0.0753032	6.64299	3.07378e-11	9.68786e-10	2104.05	1772.67	2046.06	1630.6	1968.39	2596.07	1513.76	1948.38	2036.58	1585.34	2002.29	1866.25	1888.83	1564.93	2032.06	1816.74	1788.36	2359.2	1824.24	1751.48	1396.31	1270.34	1215.21	1306.7	1091.1	1380.53	1537.29	1974.78	1387.73	1604.99	1214.94	1248.18	1260.35	1196.1	1113.29
Plxnb1	80.0001	1.04266	0.157052	6.63893	3.15959e-11	9.93632e-10	113.784	125.281	109.519	87.6044	68.817	82.6609	78.7982	129.324	79.8659	59.9303	115.745	122.56	138.386	43.8682	110.933	126.382	74.8227	100.13	133.79	151.133	54.4596	40.8822	69.0791	54.2925	48.7189	39.8027	35.1513	101.296	48.4307	61.1902	27.0846	51.7961	26.5938	40.6015	47.29
Prelid1	292.108	-0.46639	0.0702701	-6.6371	3.1991e-11	1.00384e-09	255.065	254.074	230.297	266.945	261.068	276.397	317.266	216.013	220.539	226.611	245.34	238.62	241.03	271.266	276.904	183.753	230.934	281.066	259.444	269.815	332.114	407.825	382.368	387.409	363.362	313.185	237.857	278.319	311.074	356.107	376.283	381.869	375.162	355.538	342.853
Rnf169	175.067	0.78618	0.118708	6.62279	3.52473e-11	1.10359e-09	242.739	232.999	264.074	181.82	164.942	235.067	127.529	247.278	259.564	211.629	262.157	216.337	184.209	150.405	257.125	216.18	218.926	256.473	147.35	191.93	105.348	92.7328	130.375	92.0211	154.276	107.886	205.049	186.857	104.312	127.396	76.4174	145.232	110.174	123.999	96.5505
Ash1l	168.448	0.746354	0.112721	6.62126	3.56138e-11	1.11262e-09	222.827	218.949	219.038	204.961	187.881	226.026	200.106	211.75	225.984	244.403	194.887	284.116	163.131	127.128	211.548	160.472	199.527	177.423	200.685	193.785	124.989	99.7127	137.185	99.3828	119.767	113.124	169.898	192.758	155.537	83.2588	86.0905	138.123	147.215	80.1057	73.8907
Gpr1	2229.66	-0.368823	0.0557142	-6.61992	3.59397e-11	1.12034e-09	2142.93	2060.69	2044.02	1781.01	1815.46	1836.62	1878.72	1955.49	2017.52	1736.1	1856.87	1942.39	2012.56	2031.36	2051.84	2427.03	2097.81	2201.98	1993.29	1758.9	2790.83	3202.77	2189.13	2483.65	2795.25	2338.93	2411.38	2657.3	2980.35	2726.47	2417.3	2077.94	2229.13	2484.37	2610.8
Mrps18b	763.053	-0.384862	0.0581788	-6.61516	3.71148e-11	1.15445e-09	655.205	618.208	744.117	697.529	688.17	603.166	603.428	717.676	661.616	646.123	653.91	690.792	705.678	793.208	773.095	557.078	681.718	758.001	651.774	592.48	888.316	1019.06	697.602	957.02	1043.4	801.292	759.269	960.838	936.947	893.778	932.486	761.707	792.114	883.358	886.688
Hivep1	1622.25	0.723511	0.109392	6.61396	3.74183e-11	1.16079e-09	2052.85	1888.58	2529.18	1422.33	1745.55	2537.95	1574.93	2315.04	2207.2	1497.32	1881.6	2446.56	1844.84	1470.93	2311.54	1912.36	1695.98	1595.93	2023.12	2092.69	1739.13	1575.46	1128.62	1372.03	1197.67	985.642	1343.95	1724.98	977.927	1089.39	713.874	1061.31	1105.54	679.253	1037.43
Slmap	478.405	0.828996	0.125345	6.61371	3.74817e-11	1.16079e-09	738.647	627.575	697.034	544.635	647.754	839.525	417.838	579.825	657.986	553.418	653.91	591.444	458.233	245.304	602.825	414.899	678.023	690.369	598.439	535.921	335.685	310.106	318.153	290.787	379.601	277.572	517.896	581.224	366.955	274.854	198.298	301.636	283.034	277.627	257.14
Taf2	132.438	0.643037	0.0972413	6.6128	3.77127e-11	1.16541e-09	133.696	141.673	145.343	136.365	178.05	169.197	143.081	187.591	121.614	156.38	174.112	181.983	188.792	215.76	113.513	183.753	140.408	120.331	151.87	148.352	119.632	88.7443	93.4028	106.744	103.528	117.313	134.747	123.916	106.175	76.237	75.4501	114.764	81.6808	82.3004	78.8167
Kbtbd7	2339.44	0.650027	0.0983034	6.61245	3.78009e-11	1.16561e-09	2480.49	3020.79	2968.28	2616.56	2797.47	3528.59	2782.82	2934.66	2324.28	1853.16	3227.01	2885.73	2687.99	3122.7	2344.22	4023.44	2102.43	2370.62	2791.51	2538.67	1602.54	1345.12	1534.34	1752.08	1654.41	1495.75	2648.07	2460.61	2469.03	1631.07	1321.34	1514.27	1880.56	1729.41	1440.38
Zfp318	237.525	1.01252	0.153134	6.61204	3.79066e-11	1.16634e-09	413.415	288.029	336.746	256.201	271.991	508.881	201.143	328.284	373.01	265.004	337.342	345.396	251.111	140.557	340.54	161.303	361.181	292.485	272.1	316.175	123.204	137.604	219.886	119.627	195.89	133.025	181.615	291.103	166.713	153.477	63.8424	152.341	116.823	118.513	78.8167
Rreb1	183.749	0.659593	0.0998006	6.60911	3.86639e-11	1.18708e-09	270.237	189.678	216.991	187.606	250.144	246.691	145.155	244.436	283.161	203.201	225.554	269.26	260.276	212.179	233.906	145.506	190.29	216.07	144.638	227.164	116.954	158.543	168.32	129.75	129.917	125.693	91.3935	137.684	126.665	189.589	141.227	160.466	141.517	145.946	105.417
2021-03-06	1900.94	0.42064	0.0636606	6.60754	3.90748e-11	1.19533e-09	2169.48	2140.31	2349.03	1884.32	1978.22	2382.96	2014.54	2312.2	2079.24	1955.22	2025.04	2263.64	1864.09	1981.23	2262.53	2230.81	1929.69	2453.18	2192.17	2176.14	1840.02	1307.23	1409.8	1483.38	1521.45	1845.59	1360.36	2047.56	1562.82	1574.9	1615.41	1435.06	2103.76	1477.02	1304.42
Msl1	234.765	1.22136	0.184846	6.60745	3.91004e-11	1.19533e-09	595.469	310.275	334.699	172.729	302.576	480.467	150.339	252.963	260.472	299.651	247.318	346.325	326.262	184.425	325.921	199.55	405.521	309.173	317.299	394.06	60.709	89.7414	166.374	103.984	166.456	102.649	369.089	218.328	132.253	126.393	71.5808	107.655	115.873	74.619	95.5653
Pecr	6175.45	-0.388355	0.0587887	-6.60595	3.94988e-11	1.20492e-09	4854.78	5251.26	5274.32	6357.93	5126.32	4905.41	6362.96	5525.4	4676.69	6277.69	5595.33	5228.29	5277.92	5618.71	4930.09	5395.35	6089.28	4585.77	6222.14	5510.35	6512.83	7158.37	6437.98	5672.18	7987.86	6723.52	8913.21	6950.1	8399.93	6446.04	7237.4	7044.26	6669.34	7719.78	7201.88
Rai14	190.855	0.662861	0.100391	6.60282	4.03421e-11	1.22802e-09	165.935	223.632	227.227	189.259	213.005	304.812	220.842	257.226	206.925	243.467	211.705	228.407	220.868	185.321	235.626	278.539	271.579	176.545	228.709	244.781	143.738	143.586	115.781	106.744	121.797	151.879	157.009	256.682	172.301	143.446	129.619	133.045	152.914	88.8844	128.077
Mib2	47.5423	1.26292	0.191319	6.60112	4.08065e-11	1.23951e-09	73.9595	52.6882	44.0124	53.7197	65.54	68.4536	44.5832	71.057	70.7902	31.8379	111.788	63.1369	50.4056	119.071	49.8771	49.8876	46.1869	87.8332	59.6631	53.7776	27.6762	44.8707	37.9449	42.3297	21.3145	23.0437	21.0908	26.5534	22.3526	52.1621	8.70578	22.3434	9.49777	13.1681	22.6598
Cops3	1083.74	-0.426551	0.0646258	-6.60032	4.10265e-11	1.24354e-09	847.69	853.549	972.367	937.202	799.588	732.324	992.235	876.844	819.533	1192.99	879.464	927.556	965.954	1025.98	945.945	1243.86	1084.47	799.282	1080.26	906.801	1342.74	1279.31	1156.83	1133.7	1469.69	1171.04	1350.98	1241.12	1497.63	1202.74	1180.12	1180.14	1157.78	1382.65	1300.48
Setx	503.797	0.709891	0.107653	6.59424	4.27451e-11	1.29288e-09	678.91	745.831	634.597	488.436	427.102	752.989	557.808	629.565	640.742	610.539	650.942	728.86	460.982	435.996	634.643	740.831	688.184	411.059	574.935	597.116	342.827	413.808	492.31	286.186	397.871	266.05	478.058	567.455	393.965	231.72	312.441	401.166	385.61	298.476	274.873
Ints1	88.288	0.842686	0.127835	6.59201	4.33916e-11	1.30689e-09	127.059	90.1554	116.684	102.481	83.0174	99.4514	74.6509	163.431	133.412	108.624	121.681	133.702	70.5678	96.689	135.012	104.764	70.204	97.4948	103.958	146.497	52.674	73.7874	64.2144	40.4893	87.288	29.3283	50.3836	81.627	64.2638	81.2525	58.0385	70.077	49.3884	51.5749	56.1569
Tmem8	181.482	0.58865	0.0892973	6.59202	4.33873e-11	1.30689e-09	276.874	223.632	246.674	200.002	171.496	245.4	175.222	206.065	255.026	166.681	216.651	248.834	184.209	135.186	214.127	192.067	230.934	223.096	201.589	225.309	129.453	148.572	152.752	124.229	95.4078	143.499	119.515	178.006	123.871	145.452	165.41	180.778	138.667	127.291	139.9
Flii	366.879	0.686192	0.104101	6.59157	4.35202e-11	1.30799e-09	315.75	462.485	471.854	405.79	317.869	383.598	447.906	487.451	449.246	318.379	438.248	496.739	517.803	537.161	507.37	621.101	368.571	313.565	435.721	460.818	219.624	276.204	414.475	327.595	161.381	294.331	336.281	286.186	233.771	306.954	194.429	250.855	277.335	235.928	267.977
Tex2	404.078	0.520628	0.079004	6.5899	4.40136e-11	1.32004e-09	531.939	530.395	519.96	423.146	325.515	501.132	373.255	552.824	426.556	382.055	475.841	485.597	556.294	558.648	473.832	401.595	444.318	348.698	465.553	511.814	314.258	340.02	270.479	281.585	317.688	339.371	364.402	412.069	376.269	322.001	284.389	322.964	343.819	240.317	324.134
Rxra	45.4836	1.22644	0.186477	6.57688	4.80426e-11	1.43785e-09	104.302	60.8841	64.4833	51.2403	49.155	68.4536	40.4359	58.2668	53.5464	33.7108	82.1097	68.7078	38.4915	35.8107	61.0564	29.1011	58.1954	108.913	68.703	69.5399	14.2845	21.9368	46.7014	18.4042	39.5841	20.9488	29.2928	47.206	19.5585	33.1029	10.6404	25.3902	16.1462	21.9468	21.6746
Ddx46	844.284	0.563223	0.0856844	6.57323	4.92356e-11	1.47046e-09	1230.76	1052.59	1038.9	982.657	1045.36	1344.53	847.081	1209.39	977.449	693.88	935.853	1131.82	877.973	974.948	1037.96	601.146	813.812	1024.14	788.276	995.812	606.197	735.88	763.762	848.435	572.447	635.796	729.976	639.248	596.07	757.354	543.627	638.818	713.283	570.616	594.081
Tab2	261.168	0.880879	0.134068	6.57041	5.01756e-11	1.4954e-09	384.02	389.893	381.782	256.201	370.301	508.881	234.321	297.018	327.632	331.489	337.342	459.6	246.529	175.473	338.82	173.775	254.951	399.641	265.772	363.462	158.022	191.448	212.102	181.282	202.995	170.733	198.019	268.484	195.585	205.639	106.404	163.513	183.307	82.3004	124.136
Rock2	80.0805	1.14335	0.174063	6.56862	5.0783e-11	1.51034e-09	126.11	167.431	113.613	96.6954	109.233	151.114	101.608	61.1091	69.8826	111.433	84.0882	119.774	84.3148	39.3918	95.4544	67.3483	124.705	99.2515	137.406	131.662	37.4967	44.8707	46.7014	39.5691	38.5691	33.5181	105.454	80.6435	46.568	54.1684	28.052	67.0302	39.8906	23.0441	25.6154
Tmem57	479.312	0.82458	0.125714	6.55919	5.40999e-11	1.6023e-09	745.284	539.761	589.561	483.477	617.169	853.732	425.096	480.346	568.137	581.511	651.931	680.579	585.621	333.935	606.264	399.101	799.033	649.087	609.287	585.063	266.048	367.94	359.017	320.233	289.268	203.203	644.441	452.391	351.122	366.138	247.631	383.9	286.833	237.025	216.746
Zfp541	262.535	0.642656	0.0979772	6.55924	5.40819e-11	1.6023e-09	231.36	331.35	274.31	266.945	243.59	300.937	295.493	410.71	257.749	215.374	343.278	320.327	413.326	428.834	339.68	373.326	242.943	293.363	282.044	343.064	178.556	199.425	248.101	248.457	146.157	207.393	169.898	216.361	145.292	266.829	193.462	203.122	170.01	187.645	199.997
Scaf8	356.591	0.659146	0.100516	6.55759	5.46842e-11	1.61625e-09	450.394	435.556	483.113	426.451	492.642	521.797	327.635	513.032	437.447	309.015	373.945	412.247	344.591	461.063	465.233	300.989	390.741	570.037	348.939	400.55	276.762	245.293	280.208	369.005	208.07	276.524	213.251	402.234	271.957	273.851	211.841	223.434	332.422	172.282	258.125
Rab11a	3026.21	-0.309901	0.0473384	-6.54651	5.88979e-11	1.73718e-09	3148.02	2714.03	3018.43	2704.99	2980.98	2911.21	2770.38	3133.62	2509.42	2551.72	2631.47	2804.02	2386.47	2903.36	2650.36	2217.5	2817.4	2938.9	2496.81	2606.36	3320.25	3488.95	2896.46	3770.11	3613.32	3505.78	3236.27	3134.28	3771.07	3329.35	3310.13	3274.32	3416.35	3352.37	3602.91
Zfyve20	148.983	0.76928	0.117713	6.53523	6.351e-11	1.86934e-09	187.743	126.452	177.073	152.068	186.789	171.78	148.265	170.537	164.27	174.172	198.844	244.191	157.632	239.037	176.29	244.449	115.467	144.046	248.596	191.003	80.3502	140.595	125.51	92.0211	94.3928	126.74	159.353	137.684	104.312	88.2744	65.777	133.045	77.8817	80.1057	89.654
Mtss1	696.632	0.601573	0.0920583	6.5347	6.37359e-11	1.87213e-09	1144.48	713.047	743.093	730.587	1010.41	812.402	667.711	1054.49	890.323	689.198	973.445	903.415	786.327	911.384	730.957	526.314	814.736	707.936	773.812	734.342	431.213	577.336	641.171	568.69	611.016	664.077	517.896	527.133	345.534	543.69	412.073	548.429	677.191	465.272	532.998
Apc	669.36	0.949562	0.145364	6.5323	6.47655e-11	1.89845e-09	1006.99	912.091	1107.47	682.653	683.801	973.849	603.428	757.468	871.264	987.913	960.585	999.977	802.823	436.891	927.026	853.91	974.543	758.879	845.227	727.851	488.35	436.742	436.853	430.659	470.949	296.426	686.623	880.195	702.245	380.182	209.906	287.417	311.527	240.317	294.577
2900026A02Rik	121.252	0.798696	0.122409	6.52483	6.80785e-11	1.99147e-09	213.345	160.406	167.861	157.027	136.542	174.363	131.676	176.221	139.765	123.606	125.638	138.344	120.057	113.699	170.27	125.551	110.848	182.693	116.614	183.585	91.9563	77.7759	133.294	97.5424	88.303	60.7516	36.323	99.3292	90.3418	74.2307	60.9404	117.811	111.124	58.1589	77.8315
Tshz1	493.168	0.62786	0.0962742	6.52158	6.95707e-11	2.03095e-09	633.397	539.761	625.385	521.494	731.864	773.654	501.82	535.77	749.65	444.795	614.339	503.238	614.948	370.641	569.287	486.404	604.124	737.799	499	564.664	448.175	369.934	413.502	400.292	351.182	363.462	461.654	515.332	414.455	425.322	259.239	289.449	300.13	280.919	345.808
Obox5	7901.34	-0.482917	0.0740891	-6.51806	7.12233e-11	2.07494e-09	6182.25	6631.69	7547.61	6495.95	9467.26	6757.53	5484.77	6450.56	6900.23	5348.77	6277.93	6465.96	6083.49	7876.57	6426.4	6723.19	5617.25	9154.85	7269.86	5859.9	9892.89	11104	7598.71	10386.4	11420.5	8492.65	7962.95	9351.7	9346.19	10329.1	8800.57	7791.75	9109.31	9326.28	10611.7
Rybp	292.629	1.09241	0.167611	6.51753	7.14764e-11	2.07807e-09	639.086	409.797	327.534	274.384	460.965	623.832	205.29	333.968	399.329	304.333	423.409	420.603	314.348	134.29	362.899	122.225	562.556	496.258	295.604	466.381	117.847	200.422	232.534	137.111	258.819	133.025	219.11	280.285	142.498	188.586	115.11	173.669	158.613	143.751	163.545
Txlna	378.383	0.584003	0.089629	6.51578	7.23118e-11	2.09807e-09	457.032	423.847	406.347	451.245	363.747	388.765	472.789	434.869	482.826	320.252	598.51	546.877	466.481	570.286	430.835	447.326	332.545	296.876	409.506	525.722	324.079	323.069	397.935	334.037	266.939	259.765	301.13	324.541	233.771	340.057	238.925	298.589	270.687	267.751	235.465
Rgs12	366.116	0.608796	0.093544	6.50812	7.60968e-11	2.20341e-09	253.169	409.797	394.064	419.013	384.501	375.849	386.733	396.498	465.582	433.558	417.473	480.026	486.643	403.766	530.589	691.775	387.046	314.443	471.881	483.998	256.228	264.239	328.856	246.617	222.28	255.575	403.069	296.021	323.182	267.832	257.304	307.73	250.741	262.264	285.711
Iffo1	113.922	0.88347	0.135757	6.50774	7.6292e-11	2.20458e-09	133.696	149.869	145.343	169.424	110.326	90.4104	127.529	153.483	122.522	85.2133	107.831	141.13	145.718	232.77	144.472	228.652	85.9076	171.275	126.558	162.26	74.9935	79.7701	111.889	80.9786	50.7488	74.3683	46.8685	99.3292	50.2934	123.383	69.6462	74.1395	76.932	73.5217	66.009
Polr3c	138.516	-0.541924	0.083285	-6.50686	7.67385e-11	2.21299e-09	121.369	135.818	134.084	114.051	112.51	112.367	123.381	73.8993	107.093	105.814	92.9917	139.273	127.389	150.405	92.8746	151.326	83.1363	112.426	116.614	107.555	166.95	178.486	153.725	165.638	187.771	195.871	179.272	136.701	189.997	149.465	153.802	157.419	151.964	184.353	182.264
Rhot2	119.178	0.692044	0.106419	6.503	7.87321e-11	2.2659e-09	171.624	139.331	133.061	147.936	124.526	171.78	108.866	136.43	144.303	138.589	129.595	129.059	162.214	179.949	127.273	146.337	90.5262	168.64	157.294	140.007	98.2058	90.7385	124.537	79.1382	81.1981	69.1311	128.888	118.998	58.6756	102.318	56.1039	92.4204	69.3337	82.3004	71.9203
Clasp1	235.784	0.538344	0.0828133	6.50069	7.99514e-11	2.29635e-09	266.444	229.486	311.157	238.846	186.789	266.065	254.021	343.916	299.497	262.195	264.136	272.046	280.438	259.628	290.663	379.146	272.502	244.176	253.116	267.033	183.02	218.371	155.671	167.478	144.127	246.149	193.332	229.146	157.4	152.474	192.494	215.309	207.051	186.548	162.559
Ephb6	242.038	0.876553	0.134862	6.49963	8.05199e-11	2.30402e-09	231.36	303.25	300.922	342.153	257.791	267.356	314.156	379.445	311.295	169.49	317.557	348.182	240.114	465.54	303.562	363.348	168.12	282.823	289.276	359.753	141.059	185.466	249.074	211.649	111.647	131.978	93.7369	190.791	130.39	319.995	143.162	136.092	147.215	130.583	133.003
Thra	73.3146	0.807903	0.124301	6.49958	8.0542e-11	2.30402e-09	120.421	60.8841	93.1425	54.5461	84.1097	90.4104	78.7982	100.901	90.7567	99.2595	104.863	99.3478	104.477	80.5742	103.194	59.0337	78.5177	104.522	92.2066	96.4287	57.1379	49.8563	61.2956	57.0531	51.7638	36.6604	76.1612	67.8586	66.1265	41.1278	29.0193	46.718	56.0369	47.1856	25.6154
Pard6b	334.148	0.727936	0.112043	6.49693	8.19771e-11	2.34037e-09	421.948	396.918	593.656	390.087	469.703	548.92	230.174	378.023	396.607	356.772	472.873	402.034	383.999	263.209	391.277	281.034	355.639	562.132	390.522	366.244	289.261	267.23	275.344	277.904	208.07	164.448	246.059	363.879	248.673	300.935	185.723	200.075	220.348	206.3	189.16
Clstn1	69.6269	0.981053	0.15102	6.4962	8.23748e-11	2.34702e-09	146.971	111.231	95.1896	116.53	88.479	78.7862	80.8718	72.4782	86.2188	50.5661	93.981	116.989	66.9019	49.2398	107.494	65.6854	62.8141	89.5899	78.6468	107.555	37.4967	24.9282	71.998	53.3722	66.9884	30.3758	26.9494	63.9248	28.8721	56.1746	39.6597	50.7805	35.1418	41.6989	42.364
Brwd3	187.395	0.898566	0.138356	6.49461	8.32498e-11	2.36722e-09	292.045	270.466	317.299	219.837	278.545	302.229	200.106	200.381	273.178	223.802	276.007	269.26	196.124	144.138	211.548	167.955	199.527	216.07	200.685	217.892	163.379	200.422	134.266	100.303	103.528	97.412	231.999	185.874	117.351	92.2868	77.3847	137.107	91.1786	62.5483	86.6984
Stk40	145.732	1.00676	0.155066	6.49245	8.44534e-11	2.39666e-09	280.667	206.069	192.426	176.035	184.604	319.019	118.197	197.539	185.144	138.589	191.919	204.267	153.05	103.851	197.788	109.753	94.2212	303.025	183.509	176.168	104.455	84.7558	142.05	90.1807	81.1981	83.7952	50.3836	119.982	51.2248	157.49	70.6135	111.717	85.48	64.743	86.6984
Utrn	82.1764	0.98754	0.152121	6.49179	8.48246e-11	2.40241e-09	127.059	90.1554	143.296	114.051	74.2787	117.533	93.3137	120.797	117.076	96.4502	74.1955	93.7769	139.303	86.8411	82.5552	80.6517	152.417	81.6849	86.7827	114.973	56.2451	57.8334	95.3487	76.3775	73.0783	43.9925	72.6461	65.8917	39.1171	29.0904	27.0846	56.8741	37.9911	21.9468	35.4675
Rcc1	243.756	0.711477	0.109679	6.4869	8.76219e-11	2.47671e-09	314.802	237.682	278.404	266.945	350.639	260.899	233.284	275.701	268.64	202.265	268.093	270.189	342.758	467.33	311.302	329.258	237.4	324.983	272.1	337.501	194.626	163.529	171.238	255.819	155.291	151.879	258.948	253.732	149.949	231.72	148.966	128.982	130.119	132.778	153.693
Adcy9	123.16	0.896036	0.138264	6.48061	9.13496e-11	2.57696e-09	179.21	179.14	192.426	115.704	115.787	193.737	103.682	122.218	166.992	176.045	166.198	176.412	120.973	113.699	182.309	122.225	145.95	168.64	186.221	144.643	94.6346	95.7242	81.7274	70.8563	102.513	42.9451	113.656	159.32	83.8223	105.327	36.7577	63.9834	61.7355	60.3536	65.0238
Ctdsp1	57.9587	1.13419	0.175253	6.47177	9.68601e-11	2.72701e-09	119.473	87.8137	103.378	57.0255	78.648	111.076	49.7673	81.005	73.5129	56.1846	78.1526	85.4205	74.2337	31.3344	92.8746	33.2584	51.7293	119.453	56.9511	71.3943	25.8906	40.8822	62.2685	30.367	43.644	20.9488	36.323	58.024	24.2153	38.1185	26.1173	32.4995	35.1418	19.7521	21.6746
Ccdc101	1610.37	-0.42306	0.0654609	-6.4628	1.02784e-10	2.88809e-09	1193.78	1153.29	1314.23	1620.68	1601.36	1383.28	1225.52	1266.24	1337.75	1484.21	1470.06	1454.01	1506.67	1742.19	1206.51	1233.89	1551.88	1573.09	1411.12	1369.47	1873.05	2094.96	1809.68	1734.6	2268.47	1579.54	2287.18	1971.83	2064.82	1891.88	1814.67	1480.76	1553.84	1832.56	2005.89
Dusp7	2128.32	0.743512	0.115133	6.45787	1.06184e-10	2.97775e-09	3216.29	2763.2	3099.29	2366.97	2452.29	3429.14	1582.19	2364.78	2996.79	2063.85	2796.68	3163.35	2246.26	1273.07	3014.98	1776	2265	3526.5	2608.9	2441.32	1382.02	1764.91	2104.48	1535.83	1884.81	1371.1	1134.22	2075.1	1322.53	2006.24	1117.24	1349.74	1407.57	1171.96	1416.73
Miox	3105.44	-0.545515	0.0845034	-6.45554	1.07833e-10	3.01804e-09	2602.81	2832.28	2602.87	3006.65	2497.07	2278.34	3291.9	2731.43	2474.93	2505.83	2486.04	2461.41	2553.27	2880.97	2385.5	1942.29	2199.42	2686.82	2739.98	2729.67	3072.95	3953.61	3882.05	3429.63	4663.82	4256.8	2491.06	2852.03	2444.82	3601.19	4006.59	4332.59	4267.35	4981.92	4564.47
Afg3l2	740.466	0.531068	0.0822923	6.45344	1.09341e-10	3.05426e-09	717.786	958.925	784.035	960.342	679.432	807.235	999.493	862.632	758.726	957.948	823.076	872.775	900.885	991.062	722.358	1199.8	733.447	641.182	809.972	878.985	530.311	489.589	727.763	599.057	369.451	621.132	677.249	670.718	535.532	704.189	568.777	622.568	639.2	532.209	568.466
Fat1	619.64	0.725471	0.112479	6.44983	1.11973e-10	3.11557e-09	1101.81	749.343	738.999	572.734	698.001	920.894	556.772	872.58	878.525	694.816	821.097	848.634	636.943	354.526	706.019	663.505	523.759	989.002	769.292	824.28	354.434	474.632	562.363	515.318	558.237	380.221	328.079	625.479	338.083	534.662	366.61	450.93	496.734	374.192	405.906
Tprn	174.498	0.824825	0.127883	6.44985	1.11959e-10	3.11557e-09	256.962	216.607	228.25	246.284	226.113	202.778	181.443	189.012	196.942	155.444	237.426	208.909	187.875	320.506	238.206	236.966	121.933	222.218	178.989	238.29	141.952	143.586	224.75	133.431	74.0933	100.554	89.0501	132.767	85.685	151.471	72.5481	169.607	116.823	83.3977	96.5505
Ak2	2329.52	0.683084	0.105983	6.44524	1.1542e-10	3.20521e-09	3037.08	2607.48	2596.73	3001.69	3649.49	3237.98	2799.41	2654.69	2829.79	2357.88	3204.26	2952.58	2842.87	3304.44	2272.85	1713.64	2557.83	2296.84	2628.79	3026.38	1977.51	1723.04	1670.55	1856.99	1275.83	1772.27	3376.87	1776.12	2092.76	1699.28	1222.68	1504.12	1457.91	1146.72	1407.86
Nrg4	365.785	-0.523418	0.0812703	-6.44045	1.19116e-10	3.30141e-09	223.775	273.979	396.112	295.871	270.899	207.944	352.518	297.018	305.85	299.651	321.514	297.115	294.185	392.128	327.641	372.494	277.121	306.538	325.435	320.811	547.274	505.543	375.557	430.659	553.162	388.6	349.17	388.466	469.405	402.25	455.602	362.572	403.655	512.457	499.501
Fam199x	1495.41	0.656294	0.102003	6.43407	1.24232e-10	3.43654e-09	1852.78	1929.56	2034.81	1585.97	1855.87	2204.72	1503.39	2143.08	1759.77	1492.64	1830.16	1919.18	1726.62	1635.66	1633.9	2016.29	1350.5	1677.61	1711.25	1601.27	1414.16	973.196	1078.02	1097.81	1101.25	1199.32	1578.3	1841.03	1465.96	950.956	814.474	753.582	1054.25	677.058	874.866
Nhsl1	768.776	0.685452	0.106645	6.4274	1.29809e-10	3.58384e-09	954.836	937.85	1018.43	748.769	990.747	1013.89	677.043	1095.7	998.323	743.51	1078.31	850.491	1051.19	993.748	853.07	802.359	1000.41	999.542	724.997	816.863	722.259	507.538	542.904	492.313	491.249	480.775	944.399	866.426	766.509	578.799	342.427	462.102	500.533	451.006	407.877
Arfgef1	910.875	0.767589	0.119476	6.42463	1.32189e-10	3.64247e-09	1264.9	1215.34	1257.94	959.516	793.034	1653.22	943.505	1152.55	1172.58	1122.76	1116.89	1203.32	904.551	504.932	1125.67	1091.71	1254.44	968.8	1317.11	1108.93	655.3	634.173	743.33	563.169	750.068	629.512	929.167	1088.69	803.763	522.624	482.687	506.789	571.766	385.166	482.752
Srrt	123.831	0.85455	0.133074	6.42162	1.34832e-10	3.70813e-09	191.536	194.361	136.131	175.209	128.895	179.529	184.554	177.643	155.194	81.4677	174.112	174.555	138.386	176.368	164.25	122.225	106.23	145.803	58.7591	199.348	77.6718	102.704	130.375	88.3403	99.4677	52.372	72.6461	88.5112	58.6756	94.2931	71.5808	99.5297	94.0279	81.2031	58.1273
2010107G23Rik	470.348	1.41681	0.220703	6.41951	1.36717e-10	3.75275e-09	1485.83	461.314	606.962	329.756	782.111	1064.26	215.658	585.51	421.111	416.703	599.5	478.169	744.17	572.972	578.746	299.326	777.787	1041.7	582.167	807.591	136.595	332.043	321.072	234.654	291.298	223.105	494.462	398.3	167.645	285.889	109.306	191.95	133.919	125.097	165.515
Sbf1	74.8693	0.834846	0.130178	6.41313	1.4256e-10	3.9056e-09	120.421	107.718	104.402	104.96	72.094	86.5356	98.4978	102.322	78.0507	58.9938	99.9166	109.561	88.8971	76.0978	97.1743	116.404	56.348	86.9549	76.8388	102.919	39.2823	45.8678	75.8898	63.4946	38.5691	50.2771	41.0099	51.1398	22.3526	53.1652	49.3327	90.3892	58.8862	39.5042	56.1569
Pex3	279.957	-0.475903	0.0742313	-6.41108	1.44496e-10	3.95102e-09	206.707	232.999	231.321	283.475	183.512	245.4	220.842	248.7	253.211	239.721	195.876	272.046	182.377	210.388	262.285	301.82	237.4	281.066	291.084	213.256	318.722	358.966	236.426	347.84	369.451	295.378	338.625	360.929	379.995	352.094	353.068	296.558	313.426	364.316	319.208
Phf8	640.6	0.513423	0.0801815	6.40327	1.52087e-10	4.15063e-09	677.014	882.82	802.459	650.421	628.092	840.816	702.963	876.844	705.179	566.528	826.043	723.289	705.678	787.836	830.711	878.854	605.972	714.962	548.72	745.468	399.072	516.512	484.527	526.361	446.59	599.136	501.492	620.562	581.168	526.637	426.583	478.352	729.429	474.05	409.847
Arid1a	1457.25	0.841695	0.13146	6.40265	1.52703e-10	4.15948e-09	2374.29	1729.34	2008.19	1594.23	1815.46	2472.08	1186.12	1682.63	1994.83	1683.67	1844.01	2142.01	1531.41	1275.76	1974.44	1092.54	2010.05	2216.91	1716.67	1611.47	1226.68	917.357	1088.73	974.504	1174.33	855.759	1770.46	1618.77	1154.89	981.049	550.399	779.988	808.26	535.501	610.83
Wbp1l	284.98	0.681662	0.106478	6.40194	1.53418e-10	4.17098e-09	383.072	345.4	459.571	352.897	292.745	311.27	271.646	348.179	366.657	210.692	375.924	402.962	336.343	420.776	345.7	306.809	242.019	389.101	255.828	380.152	265.156	156.549	287.992	262.26	151.231	202.156	168.726	272.418	190.929	304.948	181.854	175.7	208.001	172.282	176.352
Kdm6a	1274.54	0.520974	0.0814175	6.3988	1.56601e-10	4.24941e-09	1629.01	1397.99	1586.49	1077.7	1694.21	1884.41	1180.94	1739.48	1675.37	1277.26	1600.64	1531.07	1427.85	1373.34	1546.19	1458.38	1341.27	1337.7	1224	1315.7	1168.65	976.187	866.895	976.344	961.183	967.835	1324.03	1463.39	1163.27	1043.24	790.291	902.876	1040.01	835.075	830.531
Prrc2c	1904.7	0.708986	0.110814	6.39799	1.57437e-10	4.26397e-09	2809.51	2651.97	2462.65	2297.55	2094	3089.45	2450	2153.03	2798.94	2371.93	2424.71	2617.4	1858.59	1481.67	1970.14	1157.39	2790.61	1653.02	2371.16	2193.75	1274	1576.46	1489.58	1287.38	1227.11	1274.74	2518.01	1511.57	1246.16	947.946	1291.36	1558.96	1370.53	1053.45	1339.88
Terf2	124.014	0.972591	0.152117	6.39373	1.61892e-10	4.37631e-09	250.324	136.989	197.544	107.439	164.942	280.272	122.345	127.903	156.101	135.779	135.53	155.057	120.973	72.5168	199.508	88.9663	163.501	256.473	150.966	118.682	87.4924	70.796	88.538	99.3828	112.662	71.226	62.1007	109.164	103.381	100.312	65.777	45.7024	68.384	52.6723	61.083
1700021K19Rik	2755.6	0.572484	0.0895484	6.39301	1.6265e-10	4.38847e-09	2879.68	2847.5	3271.25	2760.36	3156.84	2667.11	2500.81	3562.8	2803.47	2374.74	3239.87	3099.28	3471.57	4769.99	3572.23	4887.32	2289.02	3743.45	3021.12	3191.42	2115.89	2243.54	2121.99	2034.59	1419.95	2337.89	2350.45	2641.57	1903.7	2430.55	2030.38	2154.11	2112.3	2060.8	2378.29
Fryl	539.249	0.578323	0.0905134	6.38936	1.66585e-10	4.48615e-09	643.827	617.037	795.294	490.915	555.998	777.529	525.667	630.986	577.212	638.632	694.47	707.505	597.535	514.78	716.338	550.427	599.505	592.874	679.798	657.384	438.355	437.739	371.665	374.526	459.784	477.633	551.876	667.768	448.915	406.263	317.277	363.588	372.313	256.777	365.513
Bcl2l13	395.017	0.623901	0.0977152	6.38489	1.71525e-10	4.60177e-09	500.649	458.973	464.689	423.972	465.334	397.806	398.138	565.614	424.741	361.454	580.704	465.171	530.633	465.54	571.007	547.101	362.105	418.964	478.209	420.021	366.932	274.21	318.153	330.356	415.125	283.856	295.271	468.126	334.358	315.982	242.794	194.997	249.791	234.83	199.997
Rad52	212.743	-0.557615	0.0873326	-6.38495	1.7145e-10	4.60177e-09	131.8	168.602	170.932	204.961	204.266	135.616	206.327	204.644	137.95	168.554	150.37	142.987	180.544	239.037	194.349	238.629	158.883	165.126	187.125	147.425	308.009	252.273	215.021	230.973	266.939	185.397	281.211	240.947	268.231	302.942	300.833	288.433	245.992	294.087	226.598
Ubn2	344.859	0.868	0.135953	6.38457	1.71881e-10	4.60266e-09	527.198	357.109	515.866	413.228	407.44	603.166	279.941	406.446	517.313	332.426	454.077	524.594	363.837	227.398	470.392	335.91	462.792	516.459	413.122	425.584	226.766	210.394	266.587	185.883	286.223	190.634	391.352	407.152	274.751	239.745	113.175	211.247	210.851	120.707	180.293
Usp7	2127.61	0.449621	0.0704305	6.3839	1.72633e-10	4.61414e-09	2618.92	2297.21	2633.58	2007.46	2199.96	2881.51	2074.67	2566.58	2566.6	2473.06	2591.9	2512.48	2359.9	1982.12	2417.32	2745.48	2178.17	2224.81	2411.84	2327.27	2098.03	1915.48	1614.12	1539.51	1717.34	1912.63	1851.3	2386.85	2269.72	1535.77	1543.82	1388.34	1624.12	1478.12	1520.18
Akt1	237.213	0.705149	0.110517	6.38046	1.76562e-10	4.71031e-09	376.435	310.275	283.522	280.169	262.16	307.395	180.406	216.013	305.85	219.12	262.157	334.254	274.023	176.368	373.218	267.73	223.544	400.519	298.315	334.719	187.484	219.368	252.966	162.877	154.276	135.12	162.868	222.261	174.164	213.664	126.717	187.888	147.215	129.486	139.9
Dennd3	77.0717	0.90692	0.142235	6.3762	1.81532e-10	4.83384e-09	46.4617	104.206	107.472	106.613	71.0017	90.4104	72.5773	140.693	90.7567	146.08	87.0561	74.2787	87.9806	81.4695	122.113	138.854	79.4414	89.5899	91.3026	98.2831	41.0679	44.8707	61.2956	68.0956	49.7338	47.1348	58.5856	62.9413	24.2153	70.2182	43.5289	45.7024	68.384	61.451	23.645
Prr18	191.204	1.03426	0.162234	6.37509	1.82852e-10	4.8599e-09	288.252	275.149	235.415	200.002	370.301	464.968	229.137	210.329	336.707	148.889	295.793	321.255	187.875	162.044	196.069	110.584	218.002	264.378	179.893	203.984	72.3151	116.664	116.753	147.234	98.4527	108.934	112.484	187.84	52.1561	182.567	67.7116	193.981	100.676	123.999	111.329
Tmem72	420.221	0.707191	0.111046	6.36843	1.90967e-10	5.06613e-09	408.674	396.918	522.008	430.584	505.751	402.972	380.512	440.554	451.061	506.598	545.09	511.595	685.516	729.644	513.39	767.438	478.496	385.588	464.649	547.975	280.333	290.164	336.639	301.829	248.669	344.608	507.351	412.069	342.74	237.739	175.083	284.371	264.038	262.264	344.823
Bnc1	653	0.761337	0.11958	6.36678	1.93037e-10	5.11152e-09	839.156	981.171	915.048	730.587	527.597	1121.09	651.122	743.257	833.146	834.341	803.29	1059.4	680.017	396.604	779.114	690.944	868.313	667.532	890.426	832.625	328.543	499.561	580.849	379.127	561.282	283.856	629.209	730.709	564.404	442.375	318.245	470.227	477.738	340.175	403.936
Incenp	582.18	1.16439	0.182906	6.36608	1.93915e-10	5.12525e-09	876.135	948.388	712.387	755.381	1106.53	880.855	692.595	1094.28	915.735	234.103	1009.06	911.771	647.024	1256.96	485.872	252.764	307.604	698.274	346.227	1136.75	315.151	423.779	506.905	472.989	288.253	317.374	332.766	222.261	358.573	563.752	206.037	290.464	289.682	264.459	255.169
Ascc1	469.348	-0.330291	0.0518973	-6.36432	1.96155e-10	5.17485e-09	430.482	395.747	487.207	375.211	432.564	400.389	460.347	376.602	393.884	427.003	416.484	373.251	434.404	449.425	425.675	425.708	461.869	385.588	461.033	440.42	534.775	540.443	479.662	607.339	627.255	573.997	496.806	485.828	549.502	552.718	539.758	439.759	472.039	550.864	523.146
Nrd1	261.547	0.659187	0.103629	6.36101	2.00431e-10	5.2779e-09	433.327	381.697	317.299	375.211	234.852	381.015	278.904	314.072	314.018	296.842	222.587	276.688	327.178	248.885	311.302	251.101	299.291	216.948	340.803	384.788	133.917	231.333	266.587	181.282	250.699	152.926	181.615	210.46	166.713	203.633	143.162	255.933	225.097	194.229	149.752
A830010M20Rik	94.3962	0.670046	0.10539	6.35777	2.04706e-10	5.38053e-09	116.628	113.572	89.0483	98.3483	80.8327	147.24	116.124	79.5839	96.2021	120.797	122.67	135.559	131.971	98.4796	98.0343	135.528	169.044	88.7115	109.382	98.2831	64.2801	73.7874	82.7004	82.819	64.9585	55.5144	58.5856	84.5774	61.4697	80.2494	60.9404	75.1551	97.8271	54.8669	60.0977
Abhd17c	107.462	1.06287	0.167222	6.35602	2.07045e-10	5.43196e-09	200.07	134.648	164.791	137.192	126.711	260.899	83.9823	105.164	164.27	105.814	166.198	146.7	114.558	44.7634	158.231	65.6854	153.34	180.936	138.31	115.9	58.9235	61.8219	95.3487	79.1382	92.3629	41.8976	56.2421	101.296	72.646	67.2089	31.9212	55.8585	37.0413	81.2031	60.0977
Smek2	363.045	0.506929	0.0798142	6.35137	2.13408e-10	5.58861e-09	395.399	461.314	439.1	442.981	422.733	515.339	479.01	322.599	364.842	438.24	405.602	412.247	413.326	448.53	353.439	333.416	392.588	397.006	382.386	496.979	297.296	284.181	346.369	266.861	243.594	356.13	344.483	372.73	307.349	220.686	286.323	317.886	298.23	261.167	186.204
Arap2	667.28	0.632915	0.0996793	6.34951	2.16001e-10	5.64615e-09	802.176	903.895	789.153	739.678	722.033	1139.17	735.104	656.567	835.869	857.752	816.151	850.491	698.346	463.749	740.417	784.067	848.914	671.046	939.242	748.25	506.206	597.279	548.741	481.27	465.874	456.684	727.633	719.891	678.961	376.169	384.022	393.041	492.934	374.192	409.847
Nap1l4	1904.88	0.565885	0.0891371	6.34848	2.17457e-10	5.6738e-09	1881.23	2291.35	2147.4	2597.55	1986.96	1868.91	2246.79	2266.72	2323.37	2002.04	2268.4	2539.4	2078.54	2751.16	2071.62	2890.16	1842.86	1638.09	2250.93	2304.09	1069.55	1395.98	1641.36	1362.83	1192.6	1508.31	2195.79	1707.28	1186.55	1330.13	1095.96	1982.47	1858.71	1351.92	1543.82
Jmjd1c	68.9979	0.876788	0.138125	6.34778	2.18438e-10	5.68896e-09	79.6487	90.1554	139.202	85.9515	81.925	99.4514	98.4978	76.7416	97.1096	109.56	51.4422	92.8484	73.3172	47.4492	79.9753	80.6517	113.62	43.0383	89.4946	85.3023	58.0307	47.8621	49.6202	46.0106	37.5541	26.186	58.5856	56.0571	66.1265	41.1278	34.8231	64.999	42.74	37.3095	32.5119
Clip1	844.441	0.687649	0.108392	6.34412	2.23706e-10	5.81555e-09	1078.1	924.971	1034.8	847.118	829.081	1035.84	979.794	1102.81	945.685	1000.09	1109.96	972.123	1177.66	1094.02	978.623	1248.85	996.712	778.202	992.577	1038.46	791.003	800.693	627.55	577.893	553.162	540.479	969.005	929.368	822.39	471.465	379.185	548.429	527.126	308.352	543.835
Sepw1	1638.58	-0.642326	0.101309	-6.34028	2.29352e-10	5.95145e-09	1617.63	1305.5	1171.96	1499.19	1433.14	1394.9	1268.03	1242.08	1367.7	1335.32	1239.56	1215.39	1207.9	1262.33	1377.64	518.831	1608.23	1645.12	1355.98	1354.64	1652.54	2718.17	2076.27	2247.16	3104.81	1603.63	2090.33	1866.6	1790.07	2185.79	2056.5	1447.24	1893.86	2067.39	2129.04
Aip	539.143	-0.387547	0.0611792	-6.33463	2.37916e-10	6.16247e-09	419.104	449.606	498.466	531.411	415.087	486.924	425.096	439.132	497.347	497.234	441.216	458.671	455.483	500.455	476.412	543.775	568.098	462.881	499.904	454.328	604.412	671.066	693.71	570.531	656.69	588.662	774.501	527.133	773.028	555.727	641.326	515.929	525.227	580.492	670.927
Ccp110	387.946	0.631233	0.0997266	6.32963	2.45745e-10	6.35368e-09	547.111	387.551	525.078	349.591	440.21	475.3	348.371	497.399	418.388	347.408	568.832	500.453	463.731	558.648	490.171	463.123	493.276	598.144	280.236	394.987	376.753	337.029	244.209	285.265	214.16	338.323	408.927	337.326	284.996	298.929	196.364	282.339	302.979	224.954	297.533
Ulk1	132.004	0.90458	0.142993	6.32606	2.51507e-10	6.4909e-09	182.054	170.944	196.52	174.382	116.88	244.108	129.602	126.482	206.018	134.843	184.994	226.55	138.386	80.5742	207.248	143.011	163.501	147.56	163.622	161.333	74.1007	84.7558	130.375	78.2179	65.9735	51.3246	69.131	155.386	42.8425	116.362	72.5481	133.045	72.1831	95.4685	79.8019
Gm1943	240.941	-0.373767	0.0590876	-6.32565	2.52175e-10	6.49634e-09	208.604	214.265	202.662	232.234	218.467	196.32	239.505	244.436	191.497	244.403	217.64	226.55	174.128	213.969	223.587	182.921	254.028	202.895	182.605	206.765	288.368	302.129	241.291	252.138	300.433	283.856	304.645	274.385	262.643	260.811	305.67	282.339	258.339	294.087	244.332
Lpin2	2476.09	0.465485	0.0736337	6.32163	2.5882e-10	6.6555e-09	2807.62	3309.99	3199.6	2640.53	2182.48	3263.81	2953.9	2855.07	3144.72	2855.11	2873.84	3359.26	2536.78	2427.97	3118.18	2831.95	2223.44	2019.29	2699.3	2858.56	2098.03	2110.92	2339.93	1784.29	1694	2264.57	1845.45	2006.25	1728.6	1561.85	2055.53	2461.84	2480.82	1838.04	2231.5
Lzts1	66.1814	0.784056	0.124061	6.31992	2.61706e-10	6.71759e-09	59.7365	74.9343	84.9542	71.0752	84.1097	65.8704	91.24	89.5319	88.9415	44.9477	111.788	78.9211	63.2361	121.757	77.3955	106.427	60.0429	65.8749	65.087	108.482	41.0679	49.8563	59.3497	64.4148	42.629	40.8502	33.9796	34.421	44.7052	48.1497	38.6923	55.8585	57.9364	42.7962	47.29
Rbm20	61.2653	1.02965	0.16294	6.31919	2.62937e-10	6.73706e-09	62.5811	90.1554	66.5304	74.3811	53.5244	59.4125	82.9455	89.5319	92.5718	78.6585	66.2813	91.9199	94.3959	105.642	73.0957	92.2921	42.4919	45.6733	96.7265	109.41	49.1029	47.8621	72.9709	34.0478	18.2696	9.42697	46.8685	52.1233	37.2544	34.106	34.8231	45.7024	31.3426	39.5042	22.6598
Pdcd2l	1736.62	-0.305577	0.0483697	-6.31751	2.65804e-10	6.79828e-09	1497.21	1340.62	1576.26	1753.74	1677.82	1555.06	1366.53	1465.2	1523.8	1620.93	1589.76	1680.56	1684.46	1730.55	1580.59	1456.72	1669.19	1685.52	1624.46	1459.41	1985.54	2053.08	1920.59	1836.74	2425.79	1745.04	2143.06	1884.31	2099.28	1991.19	1894.96	1698.1	1818.82	1745.87	2000.96
Prickle1	1291.68	0.487165	0.077122	6.31681	2.6702e-10	6.81714e-09	1512.38	1542.01	1689.87	1584.32	1501.96	1840.5	1239	1249.18	1705.32	1376.52	1790.59	1628.56	1424.19	959.728	1362.16	1213.1	1682.13	1399.18	1497	1253.57	1199.9	1017.07	985.594	1091.37	926.674	868.328	1234.98	1311.93	1188.41	1064.31	828.984	928.267	930.782	1163.18	1017.72
Elof1	4894.72	-0.578964	0.0916748	-6.31541	2.69438e-10	6.86658e-09	4570.32	3723.3	4752.32	4256.25	4674.1	3700.37	3515.85	4099.99	4228.35	3350.48	4074.82	4137.33	4068.19	5205.09	4482.92	2017.95	3513.9	5124.19	3760.58	3540.05	4745.12	8449.65	6519.71	6031.06	7298.7	5420.5	5058.28	4514.07	5417.72	6737.94	5811.59	6013.42	5285.51	6336.03	6879.71
Arid3a	30.9498	1.36636	0.216367	6.31501	2.70151e-10	6.87245e-09	55.9437	58.5424	38.8947	28.0995	36.047	33.581	47.6937	48.3188	31.7648	44.0113	51.4422	46.4242	42.1574	87.7363	35.2579	19.1236	17.551	43.0383	12.6558	61.1952	16.07	18.9454	32.1072	20.2446	24.3594	17.8065	15.2322	13.7684	8.38223	11.0343	12.575	24.3746	16.1462	8.77871	3.94084
Foxk2	354.308	0.86758	0.137426	6.31308	2.73544e-10	6.94635e-09	474.099	444.923	438.077	312.401	456.595	632.873	191.811	443.396	479.195	402.656	473.862	424.317	473.812	211.283	526.289	373.326	406.444	635.034	560.471	428.366	193.733	264.239	255.885	300.909	223.295	186.444	243.716	440.589	230.046	310.967	129.619	230.543	255.49	147.043	199.012
Cd320	448.678	-0.368786	0.0584517	-6.30924	2.80414e-10	7.10815e-09	387.813	366.476	398.159	436.369	337.531	431.387	475.9	395.077	365.749	429.812	418.463	436.388	327.178	377.803	435.134	343.393	373.19	384.709	442.953	414.458	485.672	639.158	536.093	536.483	493.279	426.308	515.553	499.597	496.414	498.55	527.183	605.303	446.395	492.705	527.087
Rif1	2441.69	0.894664	0.14189	6.30535	2.87551e-10	7.27612e-09	3514.02	3359.17	3506.66	2588.46	3465.97	4915.74	2112	2919.02	3146.53	2825.15	3376.39	3445.6	2300.33	1571.2	2997.78	1992.18	3367.02	3168.14	3298.65	3024.52	1427.55	1520.62	1985.78	1650.86	1661.52	1306.16	2925.76	2870.71	2296.73	1329.13	803.833	1192.33	1512.05	912.986	1168.46
Dag1	445.981	0.557989	0.088513	6.30404	2.89984e-10	7.32467e-09	501.597	526.882	615.15	433.063	525.413	555.378	459.311	595.458	563.599	351.154	567.843	513.452	490.309	645.489	550.368	592	350.096	622.737	381.482	502.542	427.641	306.118	332.747	395.691	255.774	376.031	304.645	327.491	254.261	427.328	351.133	374.76	427.4	323.715	381.276
Nek1	446.7	0.573038	0.0909338	6.30171	2.9438e-10	7.42255e-09	475.047	492.927	576.255	441.328	542.89	494.674	501.82	611.091	526.389	498.17	579.714	610.014	585.621	552.381	503.93	642.719	419.377	489.231	369.73	482.144	447.283	363.951	340.531	322.994	262.879	341.466	456.967	480.911	461.954	244.761	270.846	295.542	331.472	257.875	359.601
Mprip	705.421	0.652382	0.10356	6.29956	2.98492e-10	7.51293e-09	754.766	791.494	899.695	636.371	785.388	883.439	537.072	818.577	926.626	822.168	894.303	864.419	929.296	633.85	878.868	937.056	956.992	970.557	942.858	849.315	496.385	521.497	625.604	553.047	514.593	417.929	828.4	827.088	560.678	642.999	413.041	417.415	393.208	320.423	444.329
Arhgap11a	387.701	1.03924	0.165041	6.29684	3.03776e-10	7.63243e-09	727.268	700.168	440.124	577.693	509.028	700.035	418.875	397.919	422.019	347.408	372.956	628.584	450.901	644.593	331.941	196.225	401.826	274.918	454.705	944.816	134.81	304.124	462.149	310.111	307.538	246.149	265.978	191.774	220.732	229.714	140.26	162.497	305.828	164.601	181.278
Cope	550.744	-0.425443	0.0675759	-6.29578	3.05849e-10	7.671e-09	375.487	410.968	483.113	552.073	519.951	393.931	534.998	424.921	410.22	524.39	479.798	452.172	478.395	588.192	435.134	463.123	489.581	465.516	563.183	553.538	624.946	753.828	657.711	658.871	711.499	597.041	772.158	576.306	713.421	719.235	584.254	571.788	498.633	590.368	647.282
Abi1	482.683	0.561479	0.0891998	6.29463	3.08141e-10	7.70137e-09	695.978	679.092	585.467	458.683	625.907	758.156	403.322	568.456	587.196	432.621	480.787	532.95	637.86	530.894	556.387	488.067	525.606	690.369	407.698	558.174	351.755	387.882	444.636	421.457	450.65	358.225	422.988	424.854	404.21	404.256	331.787	418.431	340.02	241.414	287.681
Brwd1	814.059	0.814306	0.12936	6.29489	3.07611e-10	7.70137e-09	896.048	1002.25	1208.81	815.712	913.191	1208.92	838.786	1134.07	947.5	1025.37	1037.75	1085.4	1063.1	725.168	1115.35	1097.53	875.703	911.709	1027.83	1043.1	674.049	591.296	683.981	298.148	299.418	528.957	1000.64	924.45	822.39	462.437	384.022	568.741	552.77	302.865	424.625
Tmem259	64.5574	1.01113	0.160656	6.29376	3.09874e-10	7.73112e-09	112.836	117.085	85.9777	95.8689	69.9094	139.49	53.9146	78.1627	90.7567	53.3754	74.1955	83.5636	73.3172	42.0776	96.3144	56.5393	69.2803	108.035	63.279	83.4479	24.9978	48.8592	62.2685	43.2499	46.6889	31.4232	29.2928	53.1067	11.1763	58.1808	35.7904	50.7805	37.0413	32.9202	46.3048
Tmem201	1073.76	0.710022	0.112878	6.29018	3.17098e-10	7.89752e-09	1678.31	1160.31	1302.97	1143.82	1373.06	1250.25	969.425	1416.88	1363.17	740.7	1387.95	1262.74	1401.28	1736.82	1278.75	1364.43	849.838	1747.88	1016.08	1324.04	990.093	1023.05	858.138	897.206	529.818	760.442	455.796	899.864	558.815	1186.69	799.964	778.972	680.99	750.58	642.356
Camta1	679.425	0.774403	0.123122	6.28974	3.18001e-10	7.90619e-09	989.919	891.016	887.413	627.28	846.559	1208.92	648.012	811.471	1060.04	724.781	954.649	870.918	770.747	576.553	793.733	540.449	911.729	840.564	878.675	699.108	499.957	514.517	484.527	481.27	538.953	423.166	680.764	743.494	759.989	484.506	263.108	398.119	359.016	262.264	353.69
Cep131	68.6062	1.48292	0.235803	6.28881	3.19917e-10	7.93793e-09	85.3379	121.768	103.378	112.398	105.956	121.408	89.1664	129.324	95.2945	18.7282	164.219	108.633	71.4843	150.405	71.3758	28.2697	27.7121	87.8332	65.991	135.371	34.8184	64.8132	53.512	69.936	25.3744	16.759	36.323	26.5534	30.7349	59.184	18.3789	19.2966	18.0458	18.6548	14.7781
Wrnip1	95.772	1.02546	0.163067	6.28858	3.20392e-10	7.93793e-09	146.971	128.793	138.178	137.192	252.329	178.238	99.5346	152.062	131.597	88.959	146.412	133.702	76.9831	75.2026	115.233	24.1124	100.687	106.278	111.19	107.555	57.1379	57.8334	71.025	87.4201	59.8836	46.0874	60.929	83.5939	51.2248	64.1995	47.3981	57.8897	56.9866	54.8669	44.3344
Baz1a	338.098	0.736196	0.117126	6.28549	3.26826e-10	8.08328e-09	529.095	463.656	421.7	321.492	490.458	612.207	280.978	402.183	354.859	354.899	432.313	497.667	310.682	228.294	395.577	279.371	445.241	468.151	386.906	484.925	246.407	231.333	229.615	216.25	285.208	209.488	363.23	369.78	261.712	270.842	193.462	214.294	211.8	143.751	225.613
Cops5	927.198	-0.335662	0.053422	-6.28321	3.31652e-10	8.18842e-09	847.69	855.891	837.259	692.57	766.818	914.436	804.571	1047.38	842.222	826.85	763.719	813.352	736.838	764.559	969.163	695.101	970.848	873.062	855.171	801.1	983.843	1094.85	960.297	997.509	1165.19	1160.56	987.753	970.673	1133.46	1109.45	1050.5	938.423	1046.65	1087.46	1086.69
Rnf168	935.153	0.535854	0.085304	6.2817	3.34896e-10	8.2542e-09	1116.98	1145.09	1105.43	951.251	1304.25	848.566	1218.26	1202.29	1066.39	809.058	1259.35	1318.45	1184.07	1218.46	964.863	823.146	969.924	1039.95	930.202	1097.8	912.421	696.992	854.246	817.148	568.387	837.952	766.299	867.41	864.301	702.182	564.908	865.299	744.625	480.634	613.785
Bcr	155.78	0.734273	0.116916	6.28035	3.37822e-10	8.31194e-09	201.018	194.361	233.368	172.729	183.512	197.611	118.197	214.592	185.144	195.71	198.844	194.982	158.548	113.699	196.928	162.135	212.46	257.351	172.661	195.639	116.954	140.595	143.996	106.744	123.827	72.2734	91.3935	160.304	121.077	135.421	61.9078	142.185	127.27	77.911	70.935
Nom1	103.639	0.924227	0.147255	6.27636	3.46591e-10	8.51298e-09	156.453	94.8388	136.131	138.845	174.773	131.741	147.228	106.586	143.396	94.5774	131.573	145.772	160.381	178.158	106.634	134.697	63.7379	95.7382	93.1106	164.114	78.5646	70.796	94.3757	67.1754	44.659	72.2734	140.605	56.0571	78.2342	95.2962	43.5289	50.7805	46.5391	51.5749	38.4231
Ankrd17	2295.26	0.809569	0.129045	6.27357	3.52869e-10	8.65228e-09	3253.27	2798.33	3140.23	2336.39	2423.89	4033.59	1798.88	2663.22	3231.85	2916.92	2938.14	3210.7	2688.91	1492.41	3236.85	2323.93	3002.15	3043.42	3050.95	2675.9	1611.47	1556.51	1862.22	1312.22	1758.95	1382.62	2386.78	3031.02	2044.33	1670.19	887.022	1234.98	1294.55	916.278	1125.11
Csnk1g2	133.874	1.05723	0.168545	6.27268	3.54893e-10	8.68696e-09	185.847	155.723	176.05	160.333	172.589	235.067	102.645	160.589	210.556	143.271	192.908	174.555	205.288	90.4221	188.329	91.4606	203.222	285.458	168.141	142.789	77.6718	107.69	115.781	98.4626	83.2281	46.0874	69.131	146.535	132.253	121.377	45.4635	66.0146	41.7902	30.7255	58.1273
Cdc42bpb	653.821	0.773217	0.123371	6.26742	3.67081e-10	8.96988e-09	822.088	778.615	864.895	671.083	765.726	741.365	486.268	839.894	995.601	580.574	813.183	891.345	913.716	554.171	1030.22	852.247	630.913	1176.09	747.597	749.177	581.2	630.184	599.334	455.505	554.177	340.418	403.069	708.09	379.063	669.08	280.52	314.839	337.171	320.423	405.906
Vasp	25.2126	1.30698	0.20862	6.2649	3.73072e-10	9.10065e-09	33.1869	35.1255	29.6828	29.7524	38.2317	52.9546	13.4786	44.0554	42.6556	28.0923	36.6031	28.783	24.7446	28.6486	36.1179	19.955	18.4747	70.2666	23.5036	43.5784	10.7134	13.9598	30.1613	21.1649	15.2246	21.9963	8.20198	8.85112	9.31359	16.0499	13.5423	10.1561	11.3973	9.87605	3.94084
Rbm15b	147.509	1.11455	0.177953	6.26318	3.77196e-10	9.18554e-09	286.356	196.703	214.944	137.192	197.712	277.689	67.3932	173.379	205.11	173.236	231.49	210.766	203.455	91.3174	219.287	72.3371	167.196	296.876	216.053	196.566	108.919	107.69	115.781	97.5424	72.0633	55.5144	125.373	144.568	116.42	120.374	41.5943	60.9365	51.288	51.5749	58.1273
Whsc1l1	133.531	0.638553	0.101958	6.26287	3.77955e-10	9.18829e-09	172.572	210.753	143.296	148.762	146.373	145.948	103.682	149.22	139.765	162.935	204.78	197.767	163.131	142.348	136.732	155.483	195.832	152.83	145.542	134.444	101.777	129.626	91.4569	73.6169	99.4677	96.3645	176.928	121.949	106.175	81.2525	94.7962	87.3424	91.1786	86.6897	82.7576
Suco	1131.18	0.880074	0.140541	6.26206	3.79933e-10	9.22065e-09	1806.32	1389.8	1799.39	1040.51	1614.47	2141.43	900.995	1436.77	1693.52	1140.55	1392.9	1749.26	1157.5	752.921	1643.36	1144.92	1408.7	1259.53	1441.86	1214.63	792.788	711.949	844.517	817.148	783.562	727.971	1345.12	1158.51	1107.39	705.192	392.727	535.226	591.711	362.122	586.199
Adcy5	156.288	0.772602	0.123416	6.26012	3.84678e-10	9.31995e-09	200.07	172.115	216.991	189.259	188.974	158.864	175.222	196.117	195.127	133.907	220.608	234.906	136.553	230.979	180.589	288.517	81.2889	160.735	263.964	176.168	91.9563	79.7701	131.348	126.989	56.8387	114.171	106.626	117.031	98.7241	147.458	116.077	137.107	138.667	100.955	105.417
Arnt	257.472	0.731616	0.116894	6.25879	3.87972e-10	9.3838e-09	405.829	320.813	271.239	248.763	280.73	291.896	241.579	439.132	299.497	207.883	359.106	326.826	313.431	475.388	261.425	345.056	259.57	297.755	189.837	372.734	244.622	228.342	162.482	215.329	162.396	147.689	256.605	227.179	181.615	224.698	100.6	151.326	184.257	160.211	155.663
Gm10637	135.598	-0.516198	0.0824838	-6.25818	3.89501e-10	9.40479e-09	101.457	110.06	126.919	119.01	113.603	94.2851	107.829	106.586	157.009	91.7682	144.434	98.4193	116.391	119.966	115.233	108.09	121.01	111.548	100.342	124.245	135.703	210.394	196.535	200.606	149.202	159.211	164.04	138.668	145.292	133.415	167.344	172.654	134.868	154.725	195.071
Tmem50a	1142.99	-0.333746	0.0533431	-6.2566	3.93472e-10	9.48461e-09	1125.51	1020.98	1075.74	1060.34	888.067	959.642	1085.55	1060.17	1140.81	1189.24	1073.36	1024.12	936.627	975.843	1050	823.977	1049.37	949.477	984.441	1090.39	1207.93	1268.35	1330.02	1076.65	1353.98	1183.61	1353.33	1169.33	1169.79	1288	1237.19	1596.54	1339.19	1485.8	1381.26
Zfyve26	113.778	0.677922	0.108368	6.25576	3.95575e-10	9.51918e-09	166.883	121.768	148.414	166.944	95.033	149.823	111.976	140.693	144.303	133.907	113.766	130.916	98.9782	103.851	143.612	196.225	117.315	137.02	131.078	157.624	69.6368	111.678	81.7274	64.4148	89.3179	54.4669	92.5652	107.197	67.0579	124.387	68.6789	85.3112	91.1786	66.9377	97.5357
Bdp1	134.162	0.962456	0.153924	6.25281	4.03129e-10	9.68461e-09	184.899	256.416	146.367	193.391	157.296	223.443	216.695	150.641	155.194	196.646	180.048	226.55	118.224	111.909	152.211	91.4606	169.968	124.723	163.622	170.605	69.6368	65.8104	128.429	90.1807	98.4527	57.6092	159.353	97.3623	62.4011	56.1746	42.5616	166.56	86.4297	60.3536	64.0386
Ankrd13a	823.22	0.774719	0.124006	6.24742	4.1729e-10	9.99112e-09	1109.39	982.342	1214.95	814.886	1000.58	1196	603.428	869.738	1060.95	1009.45	1084.24	1125.32	937.544	453.901	1137.71	838.944	1256.28	1393.03	1078.46	864.15	546.381	649.13	587.659	576.052	667.855	400.122	701.855	986.408	737.636	734.282	336.623	467.18	425.5	493.802	470.93
Mrps18a	472.652	-0.521592	0.0834869	-6.2476	4.16811e-10	9.99112e-09	380.228	341.888	373.594	464.468	447.857	359.058	385.697	385.129	359.396	425.13	428.355	360.252	436.237	482.55	435.994	202.045	504.361	399.641	411.314	382.006	567.808	758.814	548.741	612.861	589.701	514.293	622.179	535.984	688.274	617.921	524.281	457.024	464.441	534.404	540.88
Abcc1	140.89	0.762877	0.122201	6.2428	4.29804e-10	1.02735e-08	193.433	192.019	171.955	129.754	120.157	207.944	190.775	154.904	195.127	168.554	248.308	151.343	141.136	128.023	170.27	197.888	145.95	101.008	220.573	191.003	70.5296	83.7587	126.483	82.819	80.1831	109.981	98.4237	172.105	108.969	116.362	66.7443	124.92	118.722	70.2297	80.7871
Unc5c	745.653	0.490221	0.0785466	6.24114	4.34392e-10	1.03657e-08	812.606	1045.57	889.46	625.627	652.123	1011.3	777.614	915.215	921.18	853.07	851.764	972.123	778.079	692.938	807.493	944.539	820.279	804.552	989.865	850.242	497.278	646.138	718.034	574.212	734.843	565.618	531.957	826.104	495.483	579.802	543.627	631.709	704.735	570.616	462.063
Igf2r	204.166	0.76433	0.122517	6.23859	4.41543e-10	1.05188e-08	244.635	292.712	234.392	261.16	160.573	299.646	244.689	207.487	288.606	235.039	272.05	350.039	231.866	122.652	255.405	214.517	240.172	194.111	282.948	322.665	83.9213	116.664	197.508	127.909	175.591	136.167	228.484	173.089	94.9986	109.34	126.717	189.919	156.713	130.583	142.855
Slc23a2	1889.76	0.616213	0.0988042	6.23671	4.46867e-10	1.06278e-08	2804.77	2056.01	2515.87	1770.27	2414.06	2734.27	1910.86	2741.38	2252.58	1339.07	2115.07	2233.93	1841.18	2693.86	2407.86	2665.66	1448.42	2533.99	1901.99	2033.35	1787.34	1098.83	1286.23	1354.55	1489.99	1550.21	1244.36	2169.51	1759.34	1336.15	1327.15	1238.03	1692.5	1213.66	1179.3
Gm7694	88.9872	0.67326	0.10803	6.23215	4.60067e-10	1.09235e-08	117.577	93.6679	108.496	108.266	86.2944	140.782	104.719	105.164	127.059	64.6123	97.9381	131.845	103.561	93.1079	129.852	89.7977	86.8313	105.4	116.614	108.482	68.744	53.8448	88.538	73.6169	51.7638	53.4195	30.4645	82.6104	62.4011	75.2338	71.5808	55.8585	75.0324	83.3977	67.9794
Map3k4	406.981	0.545257	0.0875222	6.22993	4.66649e-10	1.10614e-08	546.162	464.827	469.807	409.096	487.181	501.132	420.948	559.929	529.111	409.211	477.819	492.097	378.5	619.526	489.311	439.011	351.02	493.623	386.002	486.78	330.328	366.943	359.99	334.037	326.822	232.532	262.463	409.118	280.339	373.16	203.135	378.822	410.304	296.281	268.962
Atxn2l	2125.89	0.942546	0.151307	6.22935	4.68378e-10	1.10839e-08	3349.04	2228.13	2661.21	2547.14	3571.93	2474.66	2227.09	4320.27	3349.83	1286.63	3381.34	2844.88	2299.41	3381.43	2553.19	1890.74	1379.14	3580.96	1450.9	2744.51	2023.04	1680.16	1495.42	1469.58	923.629	1342.82	610.462	1145.73	689.206	2114.57	1252.66	1558.96	1730.49	1512.13	1334.96
Setd2	601.05	0.778657	0.125016	6.22844	4.71108e-10	1.113e-08	700.719	805.544	760.493	811.58	730.771	811.11	681.19	574.141	834.961	988.849	669.738	845.849	689.182	409.138	815.232	669.326	803.651	498.014	809.068	727.851	475.852	400.845	576.957	380.967	533.878	314.232	775.673	614.661	445.19	314.979	253.435	387.963	393.208	245.804	286.696
Col9a3	46.304	1.46795	0.235759	6.22651	4.76947e-10	1.12493e-08	105.25	93.6679	40.9418	97.5219	48.0627	60.7041	145.155	76.7416	59.8994	27.1559	56.3886	76.1357	40.3245	84.1553	35.2579	33.2584	18.4747	33.3766	41.5834	101.065	21.4267	16.9512	45.7284	25.7659	20.2995	21.9963	26.9494	14.7519	13.039	54.1684	10.6404	29.4527	15.1964	15.3627	13.7929
Nab1	165.608	0.963793	0.154833	6.22471	4.82444e-10	1.13602e-08	243.687	210.753	246.674	151.242	206.451	409.43	101.608	198.96	235.967	219.12	259.19	155.985	186.042	96.689	202.088	116.404	270.655	239.785	247.692	188.221	65.1729	114.67	121.618	108.585	146.157	106.839	160.524	160.304	96.8613	132.412	60.9404	87.3424	68.384	72.4243	107.388
Mta1	117.333	1.00025	0.160739	6.22282	4.88309e-10	1.14793e-08	186.795	100.693	176.05	107.439	104.864	233.775	94.3505	156.325	171.53	111.433	177.08	167.127	145.718	74.3073	167.69	88.1348	176.434	228.366	128.366	191.003	50.8884	112.675	104.105	77.2977	94.3928	61.799	38.6665	107.197	34.4603	115.359	58.0385	62.9678	79.7813	61.451	60.0977
Atp2b1	1204.75	0.63729	0.102477	6.21886	5.00769e-10	1.17528e-08	1802.53	1484.64	1230.3	1265.3	1309.71	1841.79	1403.85	1468.04	1455.74	1629.35	1506.66	1312.88	1301.38	1168.33	1143.73	1137.44	1788.36	1398.3	1305.36	1494.65	775.825	785.736	829.923	953.339	861.715	951.076	1625.16	1090.65	1066.41	608.893	648.097	1114.12	929.832	554.156	923.141
Trim26	224.945	0.74538	0.119882	6.21759	5.0484e-10	1.18289e-08	297.734	284.516	278.404	254.549	289.468	324.186	291.346	285.649	330.354	174.172	251.275	285.973	281.355	412.719	275.184	211.191	154.264	225.731	179.893	353.263	156.236	188.457	274.371	213.489	140.067	140.357	117.171	134.734	140.635	206.642	122.848	161.482	173.809	149.238	112.314
Usp42	332.711	0.512059	0.0824041	6.214	5.16519e-10	1.20826e-08	344.196	367.647	359.264	380.17	324.423	406.847	444.795	351.022	466.489	383.928	473.862	472.598	361.087	248.885	375.798	345.888	412.911	346.941	377.866	385.715	272.298	290.164	282.154	282.505	253.744	226.247	325.736	280.285	223.526	251.783	201.2	387.963	263.088	260.069	213.79
Rusc2	42.8205	1.29076	0.207829	6.21067	5.27576e-10	1.23211e-08	64.4775	57.3716	62.4362	68.5959	90.6637	77.4946	36.2886	71.057	84.4037	18.7282	60.3457	74.2787	30.2433	52.8209	42.1375	23.2809	22.1697	76.4149	56.9511	76.9575	19.6412	17.9483	36.9719	35.8882	6.08986	23.0437	41.0099	14.7519	16.7645	38.1185	18.3789	21.3278	18.0458	21.9468	21.6746
Eif4g1	431.628	0.811825	0.130803	6.20647	5.41879e-10	1.26344e-08	522.457	721.243	578.302	621.495	285.099	678.078	580.618	454.765	589.011	496.297	589.607	667.58	439.903	355.422	534.029	486.404	466.487	217.826	603.863	696.327	310.687	424.776	369.719	259.5	254.759	293.283	396.038	246.848	348.328	176.549	221.514	437.727	290.632	213.981	277.829
Pak4	550.543	0.906026	0.146047	6.20366	5.51635e-10	1.28408e-08	710.201	697.826	681.68	735.546	763.541	552.795	580.618	878.265	664.339	343.663	653.91	676.865	629.611	1168.33	657.861	777.415	278.969	899.412	510.752	900.311	370.504	388.879	448.528	559.488	268.969	277.572	243.716	307.822	226.32	728.264	292.127	345.307	373.262	380.776	295.563
Pcm1	1321.18	0.804704	0.129747	6.20212	5.57088e-10	1.29466e-08	1888.81	1587.67	1781.99	1252.08	1256.18	2556.03	1250.4	1587.41	1810.6	1661.19	1730.24	1860.68	1493.84	969.576	1746.56	1530.72	1759.72	1299.05	1806.16	1522.46	966.88	934.308	982.675	808.866	1078.92	785.58	1519.71	1656.14	1215.42	659.048	596.829	736.317	776.918	441.13	731.025
Ssx2ip	348.324	0.634478	0.102327	6.20052	5.62768e-10	1.30573e-08	595.469	417.993	462.642	305.789	355.008	412.013	331.782	416.394	450.153	420.448	522.336	448.458	431.655	254.256	397.297	274.382	453.555	473.421	435.721	359.753	263.37	262.244	256.858	267.781	230.4	244.054	458.139	290.12	264.506	281.876	177.985	257.965	219.399	246.901	251.228
Tmem255b	1194.31	-0.408175	0.06586	-6.19761	5.73257e-10	1.32791e-08	1004.14	962.438	1127.95	1060.34	1162.24	1056.51	1070	1081.49	1170.76	932.665	1053.58	1080.76	895.386	1265.91	1087.84	817.326	784.253	1289.39	1063.09	985.613	1389.17	1649.25	1458.45	1409.76	1494.05	1336.53	1020.56	1195.88	1204.25	1449.51	1407.43	1318.26	1438.91	1556.03	1521.16
Caprin2	756.088	0.495247	0.0799256	6.19635	5.77869e-10	1.33642e-08	924.494	922.629	904.813	804.142	711.109	1044.89	780.724	787.312	758.726	1026.31	856.711	803.139	940.293	741.283	840.171	858.899	1035.51	656.114	880.483	993.958	580.307	595.285	640.198	554.887	553.162	713.307	838.945	813.32	659.402	486.512	426.583	626.631	586.962	488.316	627.578
Lrp6	836.752	0.574821	0.0928247	6.19255	5.92001e-10	1.36688e-08	1177.66	1031.52	1031.73	636.371	1178.63	1188.25	874.038	1129.81	1118.12	862.434	840.882	906.2	988.866	621.316	993.242	1093.37	934.822	1107.58	810.876	954.088	624.946	586.311	689.818	677.275	594.776	627.417	884.642	985.425	616.56	651.023	553.301	575.85	720.881	545.377	472.9
Zdhhc8	443.053	0.815623	0.131722	6.19199	5.94094e-10	1.36949e-08	598.313	484.731	596.726	520.668	671.785	612.207	384.66	542.876	590.826	430.749	537.176	532.021	565.459	345.574	623.463	444	351.944	898.534	529.736	611.952	261.584	310.106	457.284	300.909	292.313	239.864	145.292	345.194	189.997	478.487	251.5	341.245	242.193	512.457	265.021
Pdlim7	396.587	-0.512272	0.0827888	-6.18769	6.10521e-10	1.40282e-08	309.113	234.17	338.793	355.376	363.747	342.268	350.445	255.805	250.488	374.564	329.428	350.039	329.927	431.52	374.078	291.011	351.02	410.181	332.667	328.229	442.819	553.405	540.958	443.542	635.375	432.593	526.098	422.887	619.354	502.562	389.825	431.634	359.966	470.758	405.906
Wasf2	894.767	0.667388	0.107856	6.18774	6.10341e-10	1.40282e-08	1361.61	953.071	1038.9	1128.94	1370.88	1108.17	974.609	1303.19	1077.28	928.919	1323.65	1204.24	1017.28	1032.24	983.782	484.741	884.016	1128.66	725.901	1244.3	882.066	901.403	761.816	752.733	563.312	601.231	666.704	705.139	779.548	555.727	443.027	696.708	686.689	434.546	611.815
Suz12	1319.58	0.993556	0.160635	6.18516	6.20395e-10	1.42321e-08	2270.94	1700.07	1974.42	1145.47	1820.92	2996.46	1008.82	1689.74	2079.24	1136.8	1772.78	2093.73	1391.19	1006.28	1778.38	958.674	1564.81	1952.53	1605.48	1602.2	821.357	823.627	862.03	760.094	1050.5	667.22	1425.97	1540.09	1295.52	855.66	401.433	521.007	620.205	380.776	610.83
Srp72	391.237	0.361048	0.0583762	6.18485	6.21619e-10	1.42373e-08	505.39	416.822	419.653	373.558	432.564	581.21	386.733	420.658	373.918	403.593	436.27	494.882	438.07	392.128	442.014	428.202	436.004	421.599	407.698	435.784	301.76	366.943	310.37	347.84	261.864	339.371	351.513	328.475	328.77	367.141	331.787	348.354	341.92	378.582	341.868
Cpa1	2259.3	-0.49152	0.0794783	-6.18433	6.2368e-10	1.42615e-08	1819.59	2116.89	2016.38	2199.2	1268.2	1876.66	2203.24	1632.89	1934.02	1873.76	2072.53	1980.46	1929.16	1891.7	1857.49	2096.11	1711.69	1928.82	1952.61	2127	2659.59	3096.08	2958.73	2443.16	2656.19	2464.63	1745.85	1844.97	2198.94	2924.09	3106.03	3353.54	2729.66	3142.78	3263.01
5830418K08Rik	260.462	0.510577	0.0826	6.18132	6.35664e-10	1.45063e-08	310.061	259.928	313.205	266.945	288.376	399.097	239.505	302.703	314.926	311.825	281.943	293.401	317.097	277.533	308.722	265.236	367.647	237.15	276.62	340.282	235.694	261.247	180.968	194.165	159.351	208.441	302.302	257.666	189.997	202.63	185.723	222.418	205.152	156.919	181.278
Med13	238.829	0.867815	0.140397	6.18114	6.36422e-10	1.45063e-08	327.129	316.129	314.228	261.16	373.578	422.346	232.247	260.069	342.153	355.836	314.589	281.331	243.78	133.395	287.223	208.697	352.868	303.903	273.908	319.884	158.022	128.629	212.102	161.037	192.846	153.974	271.837	275.368	153.674	150.468	75.4501	122.889	173.809	72.4243	132.018
Pop1	367.037	0.409999	0.066354	6.17897	6.45202e-10	1.4683e-08	422.897	449.606	483.113	445.46	340.808	397.806	436.501	471.819	392.069	362.391	322.503	407.605	429.822	393.023	386.117	424.876	360.258	418.086	418.546	446.91	275.869	351.986	314.261	277.904	233.445	339.371	389.008	272.418	279.408	274.854	320.179	349.37	361.865	309.449	286.696
Ncapg2	1038.68	0.474299	0.0767846	6.17701	6.53273e-10	1.48429e-08	1357.82	1313.69	1307.07	947.119	1049.73	1371.65	1077.25	1324.5	1137.18	893.335	989.273	1473.5	1074.1	1077.9	1171.25	1259.66	1175.92	1276.22	1152.58	1181.25	979.379	765.793	802.68	865.919	816.041	1047.44	965.49	1055.25	1034.74	801.491	722.58	652.021	872.845	630.97	730.04
Creb3l4	875.129	-0.405437	0.0656589	-6.1749	6.62057e-10	1.49947e-08	633.397	677.922	777.894	757.034	878.236	618.665	770.356	815.735	741.482	828.723	762.73	680.579	821.153	914.965	776.534	892.157	912.652	687.734	772.004	642.549	925.812	892.429	1007	1035.24	1137.79	1065.25	1260.76	893.963	1275.96	979.043	998.263	931.313	823.457	1054.54	986.194
Taf3	2329.51	0.515419	0.0834681	6.17504	6.6147e-10	1.49947e-08	3027.6	2493.91	2831.12	2518.21	3065.09	3124.32	2360.84	2614.9	3027.64	1986.13	2739.3	2860.66	2930.86	3198.8	2542.87	2131.03	2328.74	2737.76	2280.76	2676.82	2256.05	2304.36	2217.34	2244.39	1740.68	1885.39	2066.9	1962.98	1983.79	1754.45	1374.55	1530.52	1784.63	1067.71	1881.75
Wapal	759.928	0.930179	0.150649	6.17448	6.63813e-10	1.50106e-08	1175.77	886.333	1196.52	691.744	1132.75	1398.78	606.539	949.322	1076.37	862.434	1048.63	1119.75	858.728	506.722	1048.28	637.73	1138.04	856.374	928.394	966.142	541.024	525.486	539.985	465.627	555.192	364.509	1033.45	823.154	645.432	509.584	250.533	307.73	339.07	255.68	355.66
Sntb2	71.4898	0.888431	0.143924	6.1729	6.70473e-10	1.51372e-08	76.8041	78.4469	74.7187	99.1748	150.742	108.492	78.7982	88.1107	98.9248	73.9764	127.616	123.488	74.2337	49.2398	62.7763	54.8764	108.077	80.8065	84.0707	87.1567	46.4245	32.9052	31.1343	46.0106	39.5841	42.9451	85.5349	69.8255	33.5289	48.1497	69.6462	42.6556	51.288	40.6015	41.3788
Rcor1	134.59	0.845437	0.136968	6.17252	6.72113e-10	1.51502e-08	266.444	165.09	193.45	157.027	140.911	222.151	116.124	152.062	204.203	151.698	187.962	181.983	129.222	59.983	191.769	118.067	156.112	195.868	165.429	168.75	82.1357	77.7759	97.2946	86.4998	128.902	84.8427	89.0501	159.32	122.008	85.265	70.6135	72.1082	88.3293	51.5749	90.6392
Hsf2bp	705.669	-0.347279	0.0563022	-6.16811	6.91103e-10	1.55536e-08	583.142	573.716	552.714	685.959	548.352	605.75	594.097	605.406	563.599	666.724	582.682	594.23	626.862	759.188	675.92	804.854	665.091	599.901	743.077	603.607	820.464	776.762	746.249	774.818	842.43	768.821	713.572	835.939	976.996	798.482	869.61	790.144	713.283	805.447	830.531
Smn1	1019.03	-0.496169	0.0805003	-6.16356	7.11275e-10	1.59824e-08	956.732	775.102	855.683	708.273	1009.32	826.609	774.503	999.062	847.667	692.944	847.807	861.633	800.99	935.556	902.087	791.55	951.449	1285.88	695.165	815.008	1385.59	1549.54	1158.78	1283.69	1454.46	994.021	1110.78	851.674	1086.9	1413.39	1374.55	1030.84	1167.28	1346.43	1125.11
Smap2	169.984	0.751995	0.122049	6.16143	7.209e-10	1.61731e-08	301.527	228.316	230.297	143.803	184.604	293.188	114.05	193.275	249.581	189.155	232.479	264.618	168.63	98.4796	251.965	137.191	215.231	185.328	231.42	203.984	99.9913	161.535	111.889	118.707	148.187	94.2697	119.515	143.585	123.871	145.452	104.469	141.17	117.772	105.345	96.5505
Usp5	359.567	0.696193	0.113028	6.15947	7.299e-10	1.63493e-08	325.232	414.481	382.806	432.237	296.022	276.397	361.85	369.497	396.607	412.957	430.334	397.391	567.292	453.006	405.896	874.696	426.767	373.291	496.288	506.251	214.267	233.328	297.721	278.824	191.831	267.097	362.059	330.442	211.419	297.926	213.775	238.668	283.034	256.777	308.37
Asap1	495.905	0.412097	0.0669104	6.15895	7.32307e-10	1.63775e-08	502.545	569.033	604.915	437.195	502.474	630.289	483.157	657.988	472.842	650.805	647.974	506.952	545.297	512.094	555.527	514.674	636.455	531.391	575.839	565.592	366.04	400.845	424.204	372.686	418.17	367.652	475.715	549.753	456.366	370.15	402.4	453.977	410.304	339.078	446.3
Elmsan1	43.2349	1.20622	0.195972	6.15508	7.50411e-10	1.67351e-08	101.457	51.5174	60.3891	51.2403	100.495	92.9935	55.9882	56.8456	77.1432	29.0287	35.6138	47.3527	59.5702	53.7161	35.2579	23.2809	39.7207	64.1182	51.5272	55.632	17.8556	9.97127	46.7014	26.6861	36.5392	35.613	14.0605	14.7519	15.8331	42.1309	21.2808	20.3122	28.4933	16.4601	23.645
Tnks	244.084	0.80923	0.131475	6.15503	7.50646e-10	1.67351e-08	327.129	259.928	464.689	213.226	342.993	401.68	257.131	316.914	326.724	237.848	300.739	380.678	302.433	255.152	417.076	248.607	224.468	254.716	225.997	227.164	265.156	168.514	193.616	176.681	149.202	164.448	85.5349	266.517	250.536	173.539	103.502	162.497	136.768	116.318	144.826
Rtn4	45.6185	1.09854	0.178562	6.15216	7.64351e-10	1.7014e-08	97.6645	99.5222	62.4362	32.2318	78.648	86.5356	26.9573	42.6342	66.2524	58.9938	39.5709	85.4205	44.9068	41.1824	57.6166	26.6067	46.1869	81.6849	30.7355	76.9575	19.6412	26.9224	32.1072	23.9255	31.4643	28.2809	32.8079	36.3879	17.6958	31.0967	23.2154	34.5307	25.644	18.6548	31.5267
Rmdn3	670.213	0.489569	0.0795935	6.15087	7.70597e-10	1.71262e-08	673.221	676.751	810.647	878.523	812.696	657.413	805.608	810.05	865.819	531.881	895.293	886.702	894.47	784.255	677.64	873.865	545.929	674.559	798.22	735.269	501.742	574.345	687.873	679.116	448.62	526.863	699.512	496.646	501.071	603.877	508.804	461.087	532.825	467.466	478.812
Rrbp1	178.092	0.832761	0.135417	6.1496	7.76768e-10	1.72365e-08	245.583	262.27	236.439	219.011	202.082	297.063	208.401	211.75	209.648	139.525	289.857	251.619	187.875	226.503	201.228	82.3146	174.586	187.963	244.98	308.757	133.024	183.471	182.914	95.702	146.157	79.6055	114.828	146.535	136.91	135.421	74.4828	147.263	80.7311	92.1764	96.5505
Wnk2	314.899	0.905101	0.147195	6.14899	7.79776e-10	1.72763e-08	478.84	419.164	496.419	428.104	242.498	530.838	282.015	378.023	461.952	412.02	409.559	518.094	321.679	128.023	447.174	251.933	400.902	454.098	366.114	443.201	207.125	249.282	324.964	188.643	302.463	117.313	135.919	306.839	190.929	271.845	133.489	230.543	187.106	153.627	150.737
Atad2b	337.527	0.793955	0.129187	6.14577	7.95771e-10	1.75761e-08	561.334	406.285	580.35	383.476	341.9	645.788	276.831	389.393	414.758	403.593	437.259	477.241	341.841	217.55	377.518	359.191	460.945	402.276	414.026	355.117	248.193	225.351	252.966	239.255	307.538	194.824	407.756	334.376	296.172	205.639	169.279	194.997	194.704	117.415	178.323
Igbp1	962.536	-0.279948	0.0455512	-6.14578	7.95706e-10	1.75761e-08	988.023	907.408	979.532	883.482	779.926	869.231	880.259	913.794	892.138	856.815	853.743	933.127	828.484	785.151	934.765	799.865	877.55	909.952	888.618	868.786	1100.8	950.262	952.514	883.403	1181.43	1108.19	1137.73	1155.56	1019.84	1148.57	1059.2	1096.86	987.768	1187.32	1088.66
Ranbp9	1018.92	0.69353	0.112886	6.14364	8.06491e-10	1.77853e-08	1396.7	1317.21	1513.82	1047.95	1189.55	1861.16	873.001	1070.12	1202.53	1287.56	1193.06	1290.59	932.045	644.593	1318.3	885.505	1477.98	1321.01	1263.77	1277.68	708.867	725.908	880.516	635.866	814.011	663.03	1070.94	1180.15	916.457	739.298	532.987	628.662	691.438	516.846	593.096
Rbfox2	569.006	0.606283	0.0987415	6.1401	8.24678e-10	1.81582e-08	822.088	702.509	755.376	592.569	734.048	960.933	431.317	851.263	665.246	501.916	634.124	689.864	554.461	481.655	664.741	592	456.326	916.979	630.078	706.526	426.749	395.859	443.663	443.542	534.893	373.936	570.623	524.183	401.416	516.606	354.035	412.337	457.793	350.051	365.513
Fam65a	70.2358	0.850643	0.138569	6.13878	8.3159e-10	1.82822e-08	88.1825	110.06	69.601	100.828	100.495	86.5356	102.645	137.851	108	60.8667	111.788	64.9939	74.2337	102.956	79.9753	78.1573	49.8818	101.008	36.1595	73.2487	38.3895	59.8276	59.3497	36.8084	32.4792	40.8502	48.0402	57.0405	45.6366	73.2276	37.725	45.7024	43.6898	43.8935	58.1273
Pdcd7	1605.85	0.805115	0.131269	6.13333	8.60587e-10	1.88905e-08	2371.44	1759.79	1979.53	1881.01	1649.42	3141.11	1433.92	1567.52	2394.16	2041.37	2486.04	2058.45	1551.58	1242.63	1842.87	1285.44	3003.07	1807.61	1911.03	1915.59	1121.33	955.248	1123.75	1017.75	1191.58	930.127	2337.56	1684.66	1212.63	911.834	674.214	923.189	846.252	1005.16	945.801
Lyplal1	715.695	-0.447192	0.0729745	-6.12807	8.89532e-10	1.94958e-08	596.417	715.389	633.574	514.882	552.721	588.959	686.374	767.416	648.91	609.603	555.972	623.941	656.189	586.401	592.505	665.168	563.48	534.026	672.566	624.932	803.502	876.474	721.926	881.562	1048.47	765.679	517.896	678.586	784.204	918.856	885.087	825.69	924.133	976.631	1051.22
B3gat2	18.1824	-1.17295	0.191465	-6.12619	9.00085e-10	1.96968e-08	10.4302	5.85424	13.3061	10.7439	12.0157	9.04104	10.3682	12.7903	23.5967	6.55487	8.90346	9.28484	10.0811	9.84796	11.1793	16.6292	10.1611	12.2966	15.3678	17.6168	31.2473	41.8793	30.1613	32.2074	32.4792	16.759	17.5757	7.86766	21.4213	28.0873	36.7577	26.4058	28.4933	16.4601	32.5119
Epc2	256.221	0.859667	0.140568	6.11568	9.61477e-10	2.1008e-08	347.041	284.516	424.771	293.392	347.362	507.59	200.106	235.909	289.514	347.408	296.782	461.457	268.524	188.902	291.523	201.213	408.292	354.846	316.395	280.014	166.95	194.44	216.967	183.122	182.696	153.974	255.433	243.898	237.497	213.664	88.0251	150.31	133.919	80.1057	121.181
Slk	184.691	0.830656	0.135947	6.11012	9.95537e-10	2.17189e-08	232.309	230.657	257.933	195.87	265.437	337.102	208.401	183.327	245.043	206.947	264.136	250.691	219.952	136.976	210.688	171.281	228.163	187.085	251.308	263.325	132.131	137.604	129.402	92.0211	110.632	90.0799	255.433	195.708	203.036	103.321	88.0251	125.936	99.7266	65.8403	88.6688
Tut1	262.945	0.72796	0.119209	6.10658	1.01789e-09	2.21725e-08	222.827	346.571	263.051	432.237	382.317	321.603	354.592	328.284	360.304	213.502	281.943	295.258	353.755	500.455	257.985	352.539	174.586	245.933	281.14	366.244	187.484	143.586	241.291	237.414	97.4377	207.393	220.282	195.708	190.929	194.605	193.462	240.699	208.001	128.389	181.278
Lhfp	162.061	0.749129	0.122768	6.10196	1.04773e-09	2.27877e-08	274.978	261.099	156.602	176.862	209.728	139.49	151.376	270.017	182.421	172.299	181.037	195.91	204.372	233.665	244.226	206.202	137.637	178.301	155.486	191.003	110.705	111.678	177.076	149.074	86.273	140.357	86.7066	97.3623	57.7443	167.521	91.8943	128.982	126.32	134.973	82.7576
Slco3a1	1379.69	0.609602	0.0999826	6.09708	1.08022e-09	2.34585e-08	2127.76	1491.66	1891.51	1184.31	1614.47	2144.02	1081.4	1705.37	1696.24	1506.68	1672.86	1672.2	1397.61	1182.65	1935.75	1384.38	1538.95	2002.6	1603.67	1541.93	1043.66	1156.67	1076.08	1087.69	1119.52	912.321	1512.68	1509.61	1208.9	1175.65	748.697	847.018	855.749	720.951	937.919
Wwc1	68.557	1.12768	0.185027	6.0947	1.09643e-09	2.37743e-08	74.9077	91.3262	89.0483	68.5959	89.5714	114.95	53.9146	90.953	72.6053	79.5949	134.541	177.34	109.976	55.5067	68.796	74.8314	78.5177	96.6165	67.799	97.3559	34.8184	46.865	88.538	34.0478	21.3145	29.3283	46.8685	70.809	63.3324	48.1497	11.6077	39.6088	20.8951	32.9202	23.645
U2af2	117.033	1.0969	0.180027	6.093	1.10817e-09	2.39923e-08	341.351	120.597	128.967	119.836	159.481	328.06	91.24	98.0587	123.429	139.525	117.724	129.059	126.472	163.834	134.152	73.1685	186.595	182.693	78.6468	190.076	30.3545	58.8305	85.6192	96.6222	78.1532	59.7041	58.5856	92.445	32.5976	108.337	57.0712	81.2487	73.1328	84.4951	66.009
Tsc22d2	562.332	0.707915	0.116304	6.08677	1.15213e-09	2.49064e-08	800.28	861.745	750.258	643.81	687.078	1083.63	571.287	602.564	792.306	561.846	692.491	869.99	510.471	373.327	627.763	356.697	666.938	790.499	621.943	624.932	429.427	320.078	432.961	561.329	489.219	414.786	513.21	526.15	261.712	455.416	361.773	341.245	389.409	332.494	362.557
Zdhhc4	68.5949	-0.645436	0.106056	-6.08578	1.15923e-09	2.50219e-08	60.6847	66.7384	60.3891	50.4138	67.7247	45.2052	53.9146	48.3188	55.3616	58.9938	54.41	46.4242	72.4007	61.7735	46.4373	41.573	48.0343	43.0383	56.9511	65.8312	67.8513	115.667	89.511	89.2605	86.273	105.791	66.7875	74.7428	50.2934	111.346	75.4501	78.2019	83.5804	100.955	100.491
Sash1	139.22	0.818544	0.134524	6.08474	1.16684e-09	2.51479e-08	273.081	136.989	179.12	117.357	187.881	286.73	108.866	241.594	224.169	96.4502	167.187	207.98	141.136	176.368	208.108	150.494	137.637	149.316	112.094	118.682	74.9935	125.638	128.429	103.984	106.573	103.697	71.4744	96.3789	94.9986	88.2744	91.8943	91.4048	113.973	59.2563	100.491
Psmb7	2084.31	-0.428557	0.0705582	-6.0738	1.24915e-09	2.68813e-08	2037.68	1605.23	1901.75	1876.06	1974.94	2116.89	1732.52	2060.65	2019.34	1823.19	1752	1657.34	1629.47	1917.67	1780.1	1063.44	1913.06	1900.71	1791.7	1754.26	2310.51	2739.11	2514.09	2643.77	3280.4	2150.4	2588.31	2077.06	2496.97	2548.92	2334.12	1950.98	2232.93	2295.63	2479.77
Ncoa6	532.811	0.732038	0.120529	6.07356	1.25104e-09	2.68813e-08	739.595	670.896	743.093	496.7	613.892	963.516	372.218	603.985	718.793	714.481	595.543	643.439	645.191	273.952	712.038	543.775	751.922	717.597	672.566	654.603	319.615	469.647	433.934	328.515	373.511	323.659	462.826	684.487	415.386	374.163	280.52	330.073	400.806	342.37	261.08
Fam46b	2373.01	1.26449	0.208207	6.07322	1.25368e-09	2.68976e-08	2845.54	2235.15	2208.81	3653.76	4603.09	2372.63	2018.69	2907.65	2754.47	3461.91	3987.76	2008.31	4829.77	3150.45	2388.94	4062.52	4165.13	2627.09	4047.15	2965.18	1731.1	1622.33	1166.56	1366.51	1119.52	813.861	3919.37	2093.78	1100.87	1314.08	379.185	1031.86	704.735	545.377	852.206
Ppfia1	1065.9	0.823513	0.13563	6.07176	1.26512e-09	2.71022e-08	1458.33	1270.37	1514.85	1031.42	1308.62	1690.67	850.191	1163.91	1552.85	1269.77	1468.08	1587.71	1294.97	679.509	1340.66	1148.25	1624.85	1358.78	1324.34	1263.77	748.149	791.719	875.651	713.164	752.098	535.242	1265.45	1326.68	953.712	766.382	381.12	502.726	495.784	412.599	584.229
Ubr5	252.287	0.87079	0.143442	6.07068	1.27366e-09	2.72442e-08	339.455	338.375	393.041	236.367	198.805	471.426	267.499	257.226	332.169	318.379	322.503	357.466	295.102	158.463	331.081	329.258	434.156	241.541	311.875	327.301	152.665	160.537	166.374	126.989	212.13	147.689	269.494	357.979	189.997	161.502	84.1559	164.529	125.371	95.4685	153.693
Eef2k	1943.58	0.845611	0.139306	6.07018	1.27764e-09	2.72882e-08	2914.76	2264.42	2861.83	2435.57	2540.77	2386.83	2000.02	3288.52	1739.81	1178	2157.61	2563.54	2477.2	4017.07	2303.8	2655.68	1035.51	2310.89	2074.65	2788.09	773.147	1713.06	1576.17	1695.95	683.079	1535.55	1238.5	1123.11	909.007	2162.72	1097.9	1438.1	1217.61	1385.94	1480.77
Trio	262.624	0.737708	0.121552	6.06907	1.2865e-09	2.74364e-08	401.088	285.687	364.382	266.945	333.162	386.181	220.842	419.237	374.825	290.287	295.793	329.612	277.689	162.939	327.641	332.584	308.528	345.184	305.547	313.393	204.447	150.566	189.724	168.399	270.999	149.784	237.857	299.955	246.81	190.592	102.535	181.794	172.859	98.7605	185.219
Slc4a7	336.926	0.620185	0.102198	6.06846	1.29144e-09	2.75006e-08	377.383	374.672	379.735	350.417	438.026	338.393	443.758	476.082	458.321	299.651	379.881	480.955	349.173	448.53	325.921	434.022	324.232	432.139	371.538	443.201	292.832	179.483	256.858	192.324	214.16	298.521	332.766	379.615	366.955	231.72	251.5	249.84	288.732	154.725	176.352
Acbd3	1505.52	0.836885	0.138057	6.06188	1.3454e-09	2.86067e-08	2133.45	1826.52	2147.4	1496.71	1943.26	2707.14	1262.85	1895.8	2041.12	1727.68	1873.68	2181.94	1697.29	1075.22	1942.63	1389.37	2123.67	1906.86	2030.35	1707.9	938.311	1090.86	1054.67	971.743	1224.06	733.208	1877.08	1597.14	1709.04	1060.3	516.543	788.113	709.484	553.059	758.611
Cntn2	77.1987	0.879109	0.145129	6.05744	1.38303e-09	2.93195e-08	109.991	117.085	125.896	71.0752	56.8014	133.032	82.9455	125.06	73.5129	83.3405	139.488	122.56	68.7349	88.6316	102.334	99.7752	52.653	57.0916	73.2229	137.225	36.604	48.8592	41.8367	46.0106	52.7788	56.5618	29.2928	52.1233	46.568	49.1528	46.4308	91.4048	57.9364	65.8403	60.0977
Rasl11b	151.275	0.889782	0.146886	6.05765	1.38128e-09	2.93195e-08	187.743	249.391	213.921	161.985	247.96	224.734	183.517	237.331	174.253	91.7682	151.359	176.412	186.042	280.219	150.491	212.022	88.6788	178.301	105.766	268.888	99.0985	85.7529	86.5922	150.915	98.4527	75.4157	57.4139	130.8	52.1561	146.455	101.567	115.779	122.521	115.221	85.7132
Otud4	586.356	0.687207	0.113454	6.05714	1.38567e-09	2.93317e-08	773.73	683.776	856.706	540.502	659.77	1012.6	554.698	736.151	859.466	617.094	708.32	781.784	591.12	360.793	755.036	566.225	707.583	813.335	770.196	653.676	513.348	330.049	457.284	438.941	479.069	364.509	571.795	630.396	607.246	472.469	303.735	374.76	385.61	275.432	315.267
Zkscan8	106.969	0.592895	0.0979411	6.05359	1.41655e-09	2.9941e-08	109.043	114.743	146.367	83.4721	113.603	161.447	118.197	139.272	162.454	114.242	126.627	171.77	131.971	118.175	124.693	135.528	104.382	108.035	92.2066	126.099	75.8863	79.7701	69.0791	78.2179	88.303	79.6055	82.0198	111.131	112.694	88.2744	70.6135	88.358	86.4297	69.1323	62.0682
Mtss1l	52.1735	1.15422	0.190971	6.04394	1.50396e-09	3.17414e-08	101.457	67.9092	79.8364	82.6456	56.8014	123.991	55.9882	92.3741	79.8659	53.3754	89.0346	52.9236	50.4056	57.2972	61.0564	35.7528	43.4156	70.2666	35.2555	77.8847	22.3195	30.9109	25.2966	64.4148	33.4942	20.9488	8.20198	40.3218	24.2153	38.1185	17.4116	55.8585	37.9911	25.2388	13.7929
Traf4	391.772	0.902835	0.149405	6.04288	1.5139e-09	3.19039e-08	614.433	359.451	336.746	446.286	756.987	361.641	256.094	483.188	284.068	358.645	492.658	318.47	651.607	799.475	438.574	741.663	405.521	523.486	561.375	595.262	341.935	365.946	309.397	289.867	241.564	230.437	290.584	259.633	200.242	376.169	106.404	271.168	170.96	252.388	219.702
Furin	446.885	0.966473	0.159977	6.04134	1.52842e-09	3.21623e-08	897.944	535.078	580.35	486.783	618.261	755.572	386.733	778.785	712.44	238.785	701.395	771.57	446.318	335.726	650.122	291.843	275.274	784.35	480.017	575.791	224.98	210.394	286.046	315.632	364.377	274.429	280.039	243.898	115.489	438.363	290.193	411.322	326.723	350.051	205.909
Zfp553	211.87	1.07734	0.178337	6.04101	1.53154e-09	3.21805e-08	329.025	244.707	204.709	224.796	330.977	272.523	184.554	245.857	258.657	112.369	279.964	280.402	350.09	571.181	192.629	331.753	135.789	273.161	253.116	394.987	123.204	209.397	224.75	203.367	107.588	116.266	90.2218	121.949	94.9986	197.614	39.6597	136.092	109.224	81.2031	88.6688
Ssfa2	160.024	0.837935	0.138733	6.03992	1.54187e-09	3.23497e-08	278.77	237.682	240.533	160.333	164.942	325.477	119.234	162.01	255.026	122.67	247.318	254.405	141.136	110.118	174.57	148	209.688	202.895	204.301	187.294	102.67	110.681	129.402	103.984	109.617	71.226	134.747	183.907	159.262	116.362	76.4174	91.4048	92.1284	88.8844	83.7428
Caskin2	94.4501	0.894649	0.148153	6.0387	1.55359e-09	3.25477e-08	164.987	86.6428	112.59	110.745	114.695	131.741	58.0618	126.482	119.799	80.5313	127.616	155.985	98.9782	69.831	156.511	111.416	95.1449	187.085	120.23	127.026	74.1007	90.7385	83.6733	63.4946	42.629	50.2771	38.6665	85.5608	50.2934	113.352	39.6597	66.0146	55.0871	43.8935	52.2161
Dnmt3a	1561.46	0.413485	0.0684971	6.03653	1.57465e-09	3.29405e-08	1725.72	1668.46	1867.97	1959.53	1649.42	1883.12	1919.15	1722.42	1962.16	1426.15	1960.74	1799.4	1428.77	1624.91	1545.33	1588.92	1606.38	1786.53	1895.66	1941.56	1130.26	1500.68	1289.15	1718.03	1007.87	1285.21	1631.02	1124.09	1086.9	1541.79	1250.73	1466.54	1240.41	1209.27	1206.88
Papd7	1360.2	0.701962	0.116367	6.03229	1.61651e-09	3.37666e-08	2049.06	1602.89	1917.1	1342.17	1543.47	2140.14	988.088	1721	1719.84	1399	1591.74	1839.33	1452.6	886.316	1929.73	1099.19	1576.82	2619.19	1740.17	1426.96	901.707	1068.92	1117.91	1051.8	1061.67	946.886	1054.54	1551.9	936.947	1361.23	662.606	786.081	835.804	737.412	946.786
Nup153	617.278	0.673341	0.111709	6.02763	1.66382e-09	3.47039e-08	906.478	861.745	897.648	536.37	590.953	1139.17	610.686	810.05	676.137	574.019	785.483	863.49	569.125	350.945	778.254	740.831	738.99	774.689	820.82	670.365	438.355	438.736	466.041	410.414	561.282	457.732	506.179	695.305	581.168	451.403	376.283	377.807	480.587	358.83	308.37
Hspa12a	191.385	0.655061	0.108683	6.02728	1.66743e-09	3.47284e-08	251.273	203.728	224.156	147.936	181.327	229.901	148.265	312.651	257.749	234.103	241.383	225.622	264.858	192.483	232.186	263.573	246.638	178.301	232.324	269.815	131.239	161.535	175.13	176.681	153.261	144.547	181.615	212.427	174.164	122.38	107.371	92.4204	114.923	103.15	109.358
Usp34	716.484	0.806669	0.133873	6.02563	1.68457e-09	3.5034e-08	1023.11	985.855	929.378	680.174	774.465	1339.37	724.736	926.584	963.836	867.116	892.325	954.482	705.678	417.195	697.419	861.393	953.297	909.952	998.905	946.671	474.959	589.302	546.795	486.792	589.701	433.64	795.592	884.129	601.658	497.546	266.01	387.963	399.856	266.653	304.43
Thrap3	455.149	0.597495	0.099172	6.02484	1.69278e-09	3.51536e-08	572.712	495.269	607.985	498.353	621.538	537.296	459.311	628.144	421.111	447.604	444.184	495.811	593.869	775.303	566.707	605.303	512.674	397.006	470.073	501.615	449.068	403.836	303.559	361.643	291.298	337.276	483.917	423.87	490.826	306.954	225.383	316.87	334.322	229.344	320.193
Emilin2	474.754	0.606044	0.100607	6.02386	1.70304e-09	3.53152e-08	482.633	539.761	587.514	561.99	514.489	512.756	515.299	591.195	561.784	412.957	659.845	623.941	531.55	676.823	571.866	779.91	409.216	457.611	577.647	561.883	235.694	352.983	419.34	411.334	254.759	352.987	277.696	440.589	263.575	563.752	323.081	393.041	430.249	464.174	302.459
Clint1	479.738	0.753673	0.125185	6.02047	1.73908e-09	3.601e-08	746.232	661.53	660.186	473.559	568.014	856.315	442.722	558.508	648.91	567.465	577.736	665.723	499.473	248.885	624.323	389.955	628.141	617.467	670.758	516.45	311.58	459.675	404.745	340.478	375.541	224.152	475.715	526.15	396.759	363.129	247.631	282.339	280.184	208.494	271.918
Katnal1	221.451	0.577513	0.0959649	6.01796	1.76627e-09	3.65191e-08	340.403	310.275	225.18	237.193	202.082	384.89	189.738	243.015	264.102	243.467	279.964	211.694	233.699	290.067	307.862	225.326	230.011	251.203	203.397	285.577	160.7	174.497	172.211	211.649	136.007	177.017	217.938	242.914	135.978	198.617	153.802	161.482	167.161	133.875	147.781
Rab5c	278.91	0.985485	0.163764	6.01773	1.76879e-09	3.65191e-08	620.122	384.038	293.757	190.085	320.054	309.978	172.112	368.075	277.715	420.448	284.911	193.125	542.547	233.665	327.641	350.045	497.894	498.014	294.7	500.688	118.74	128.629	166.374	242.936	281.148	208.441	179.272	237.013	105.244	226.705	89.9597	250.855	196.604	126.194	124.136
Rfx2	253.692	0.507599	0.0843691	6.01641	1.78324e-09	3.67641e-08	317.647	227.145	357.217	287.607	213.005	322.894	247.8	318.336	255.026	282.796	288.868	282.259	302.433	256.047	401.596	311.798	313.147	250.325	297.411	280.014	206.232	229.339	205.292	224.532	159.351	230.437	130.06	237.997	165.782	229.714	227.318	202.106	209.901	240.317	167.486
Fiz1	445.064	0.588484	0.0978669	6.0131	1.82007e-09	3.74692e-08	466.514	521.028	445.242	517.362	557.09	481.758	431.317	571.299	593.549	433.558	541.133	506.952	647.024	753.816	506.51	606.966	354.715	480.448	420.354	556.32	269.619	359.963	416.421	417.776	310.583	369.747	302.302	381.582	219.801	539.677	256.337	340.229	375.162	322.618	302.459
Col4a1	38.6473	1.24952	0.208004	6.0072	1.88755e-09	3.88025e-08	52.1509	98.3513	44.0124	56.199	50.2474	60.7041	53.9146	38.3708	27.227	44.9477	52.4315	63.1369	32.0763	52.8209	60.1965	35.7528	36.0258	68.5099	14.4638	87.1567	20.5339	17.9483	35.026	23.9255	38.5691	18.8539	5.85856	31.4706	18.6272	29.0904	9.67309	23.359	10.4475	30.7255	9.85209
Kifc3	343.346	0.965073	0.160673	6.00646	1.8962e-09	3.89239e-08	422.897	416.822	384.853	536.37	566.921	392.639	418.875	521.559	482.826	198.519	458.034	505.095	363.837	756.502	327.641	414.899	184.747	424.234	357.979	547.048	237.479	260.25	423.231	288.026	159.351	165.496	221.453	234.063	213.281	410.275	115.11	167.575	152.914	160.211	126.107
Apool	149.868	-0.759134	0.126475	-6.00227	1.94582e-09	3.98851e-08	73.9595	163.919	131.014	117.357	160.573	104.618	37.3255	82.4262	114.353	178.854	124.648	111.418	119.14	98.4796	87.7149	100.607	178.281	100.13	120.23	105.701	212.482	185.466	196.535	174.84	257.804	152.926	222.625	178.989	179.752	179.558	157.671	197.028	192.805	258.972	187.19
Daxx	268.667	0.688786	0.114855	5.99701	2.0098e-09	4.11374e-08	287.304	311.446	357.217	340.5	368.116	364.225	269.573	274.28	383.901	175.109	326.46	290.616	362.92	552.381	292.383	375.82	221.697	295.12	259.444	308.757	187.484	195.437	289.938	261.34	176.606	238.816	183.959	187.84	137.841	266.829	129.619	159.451	204.202	185.45	181.278
Man2a1	62.5284	1.20987	0.201935	5.99138	2.0807e-09	4.25011e-08	99.5608	58.5424	68.5775	39.6699	87.3867	90.4104	47.6937	78.1627	176.068	89.8954	76.1741	59.423	65.069	66.2499	86.8549	94.7865	56.348	91.3465	165.429	54.7048	52.674	58.8305	35.026	25.7659	31.4643	23.0437	67.9593	62.9413	50.2934	29.0904	18.3789	17.2654	26.5938	13.1681	23.645
Usp31	192.176	0.769322	0.128408	5.99125	2.08239e-09	4.25011e-08	269.288	331.35	248.721	184.3	200.989	281.564	201.143	197.539	328.539	261.258	322.503	313.828	187.875	153.986	188.329	149.663	220.773	247.69	186.221	196.566	124.989	127.632	152.752	175.76	131.947	114.171	161.696	256.682	143.429	119.371	109.306	136.092	123.471	71.327	105.417
Rbm26	487.703	0.810079	0.135226	5.99055	2.09132e-09	4.26223e-08	666.584	577.229	648.927	493.394	620.446	909.27	410.58	488.872	726.961	657.36	624.232	653.653	550.795	354.526	530.589	432.359	772.244	513.824	718.669	604.534	252.657	345.006	378.476	253.978	374.526	325.754	598.744	548.769	523.424	324.007	210.873	294.527	256.44	181.061	246.302
1600002D24Rik	266.918	-0.564349	0.0942289	-5.98913	2.10968e-09	4.29351e-08	211.448	174.456	199.591	213.226	247.96	281.564	212.548	248.7	248.673	269.686	227.533	220.051	185.126	205.017	235.626	113.91	322.384	219.583	198.877	195.639	291.046	384.891	318.153	358.882	456.739	348.798	358.544	322.574	367.887	290.904	286.323	256.949	280.184	284.211	304.43
Asgr2	495.765	-0.469768	0.0784722	-5.98643	2.14496e-09	4.35908e-08	453.239	373.501	395.088	425.625	408.533	400.389	409.543	396.498	421.111	470.078	381.86	425.246	499.473	393.023	421.375	374.989	557.937	492.744	442.953	365.317	688.333	607.25	592.524	559.488	681.049	448.305	836.602	391.416	543.914	553.721	700.331	478.352	590.761	547.572	623.637
Fam53c	841.231	0.571937	0.0955616	5.98501	2.16382e-09	4.39114e-08	1051.55	1204.8	992.838	943.813	870.59	967.391	1057.55	1220.76	1096.34	692.944	922.003	1065.9	836.733	1299.93	992.382	684.292	643.845	1128.66	817.204	1081.11	476.744	575.342	652.846	753.653	642.48	612.753	598.744	727.759	429.357	851.647	611.339	798.269	813.959	737.412	590.14
Eif4a3	1984.72	-0.546909	0.091422	-5.98225	2.20077e-09	4.45977e-08	1830.97	1529.13	1670.42	1627.29	1671.27	1526.64	1556.26	1793.48	1595.5	1282.88	1413.67	1619.28	1571.74	2119.1	1833.41	1757.71	1162.99	2242.38	1715.77	1626.31	2463.18	3034.26	2336.04	2696.22	2076.64	2295.99	1462.3	1603.04	1940.95	3426.65	2513.07	2524.8	2412.43	2763.1	2770.41
Clspn	607.009	0.70037	0.117083	5.9818	2.20681e-09	4.46565e-08	954.836	588.937	712.387	640.504	783.203	986.765	544.33	928.005	841.314	747.255	788.451	694.506	662.604	655.337	824.692	479.753	738.99	705.301	612.903	647.185	510.67	620.213	591.551	428.818	477.039	373.936	645.613	653.999	425.631	377.172	276.65	392.025	331.472	224.954	378.32
Samd4b	150.927	0.977624	0.163491	5.9797	2.23551e-09	4.51731e-08	212.396	248.22	222.109	211.573	207.543	255.732	139.971	200.381	159.732	129.225	235.447	205.195	116.391	59.0877	233.046	85.6404	186.595	308.295	178.085	231.8	89.278	130.624	130.375	93.8615	134.992	91.1273	69.131	158.337	97.7927	94.2931	50.3	110.701	79.7813	70.2297	55.1717
Tcerg1	544.402	0.468494	0.0783583	5.97887	2.24687e-09	4.53385e-08	680.807	576.058	640.739	561.99	649.939	728.449	565.066	588.352	588.103	567.465	600.489	685.221	639.693	689.357	636.363	586.18	554.242	670.167	547.816	598.971	469.602	435.744	463.122	408.574	400.916	528.957	582.341	592.042	299.898	384.194	304.702	395.072	527.126	375.29	531.028
Cep120	829.739	0.438733	0.0733856	5.97846	2.25254e-09	4.53886e-08	1065.78	847.695	920.166	861.168	935.038	917.02	942.468	1047.38	904.844	737.891	940.799	873.704	1042.94	1208.61	1128.25	1044.31	558.861	944.207	859.691	915.146	721.366	693.003	659.657	750.892	515.608	784.533	754.582	729.726	669.647	703.186	636.489	622.568	793.064	648.527	662.06
Nup205	135.392	0.708207	0.118502	5.97634	2.28207e-09	4.59186e-08	165.935	170.944	181.167	167.771	125.618	228.609	126.492	179.064	171.53	152.635	188.951	151.343	141.136	80.5742	208.108	146.337	141.332	143.168	214.245	163.187	101.777	87.7472	115.781	52.452	80.1831	119.408	113.656	142.601	99.6554	98.3055	110.273	120.857	101.626	91.0791	55.1717
Gmip	128.481	0.748628	0.125345	5.97256	2.33564e-09	4.69303e-08	109.991	160.406	183.214	159.506	134.357	142.073	129.602	183.327	112.538	105.814	173.123	179.197	152.133	273.057	164.25	189.573	98.8399	116.818	157.294	184.513	80.3502	127.632	83.6733	94.7817	90.3329	82.7478	41.0099	101.296	81.9596	134.418	74.4828	88.358	98.7768	110.831	96.5505
Igf1r	90.943	1.05321	0.1764	5.97059	2.36394e-09	4.7432e-08	136.541	147.527	90.0719	101.654	88.479	125.283	66.3564	95.2164	85.3113	207.883	99.9166	98.4193	117.308	68.0404	147.911	111.416	131.171	124.723	131.982	161.333	30.3545	18.9454	86.5922	48.7712	49.7338	50.2771	111.313	104.247	40.0484	50.1559	41.5943	82.2643	55.0871	50.4776	26.6006
Nhp2l1	1699.81	-0.320295	0.05368	-5.96675	2.42025e-09	4.84934e-08	1691.59	1573.62	1626.41	1480.18	1621.02	1642.89	1347.86	1419.72	1502.93	1556.31	1370.14	1507.86	1469.09	1650.88	1579.73	1131.62	1859.48	1715.38	1577.46	1400.07	1904.3	2066.05	1784.38	1969.25	2213.66	1979.66	1860.68	1834.15	2093.7	1973.13	1899.79	1625.99	1832.12	1709.65	2022.63
Zfp664	1052.3	0.623905	0.104591	5.96518	2.4437e-09	4.88946e-08	1822.44	1259.83	1235.42	1012.41	1676.73	1715.21	892.701	1175.28	1348.64	1030.99	1451.26	1270.17	1272.97	1339.32	1169.53	559.573	1114.95	1195.41	975.401	1257.28	751.72	878.469	1032.3	969.903	805.891	889.277	824.885	750.378	787.93	784.438	582.32	930.298	711.383	628.775	727.084
Ccar2	32.9594	1.05649	0.177237	5.96089	2.50868e-09	5.00698e-08	44.5653	33.9546	30.7063	28.926	33.8623	54.2462	70.5037	54.0033	46.2859	40.2656	58.3671	24.1406	41.2409	51.0303	39.5577	27.4382	48.9581	32.4983	47.9113	39.8696	8.9278	6.97989	25.2966	35.8882	17.2546	23.0437	25.7776	14.7519	16.7645	29.0904	12.575	13.2029	35.1418	20.8494	19.7042
Ipp	131.955	0.762706	0.127958	5.96061	2.51298e-09	5.00698e-08	218.086	111.231	125.896	152.068	170.404	162.739	127.529	149.22	137.95	114.242	171.144	160.628	195.207	225.608	147.911	246.944	162.578	117.696	137.406	165.969	89.278	86.75	106.051	86.4998	71.0484	85.8901	201.534	93.4285	122.008	65.2027	80.2866	68.0458	95.9275	72.4243	93.5949
Tmem131	266.987	0.694481	0.116509	5.96076	2.51074e-09	5.00698e-08	329.973	299.737	355.17	248.763	206.451	415.888	208.401	346.758	359.396	321.189	331.407	331.469	296.935	185.321	459.213	274.382	357.486	364.508	355.267	338.428	193.733	175.494	233.507	199.686	200.965	181.207	190.989	339.293	219.801	252.786	191.527	162.497	154.814	144.849	117.24
Ctdspl	124.295	0.722436	0.121311	5.95524	2.59696e-09	5.16708e-08	192.484	149.869	185.261	112.398	149.65	254.441	94.3505	117.955	144.303	159.19	173.123	144.844	96.2288	93.1079	130.712	128.045	166.273	184.45	169.949	145.57	93.7419	91.7357	87.5651	81.8988	109.617	78.558	96.0803	122.932	109.9	114.355	67.7116	97.4985	83.5804	55.9643	66.9942
Alms1	201.644	0.570596	0.0958521	5.95288	2.6346e-09	5.23465e-08	219.982	325.496	287.616	238.846	194.435	250.566	217.732	245.857	217.816	233.166	219.619	262.761	246.529	129.814	227.887	245.281	214.307	191.476	277.524	242.926	151.773	157.546	185.833	149.994	190.816	133.025	228.484	183.907	166.713	175.546	125.75	147.263	138.667	116.318	116.255
Mok	583.786	-0.528235	0.0887488	-5.95203	2.64834e-09	5.25464e-08	459.876	436.727	508.701	643.81	564.737	353.892	483.157	511.611	472.842	425.13	498.594	558.947	585.621	505.827	535.749	393.281	357.486	524.364	509.848	484.925	786.539	773.77	776.411	835.552	1015.99	688.168	417.129	582.207	618.422	764.376	710.005	557.569	644.899	742.898	703.439
Ei24	48.0427	1.06107	0.178291	5.95137	2.65906e-09	5.26856e-08	149.815	56.2007	47.083	34.7112	64.4477	54.2462	42.5096	45.4765	50.8237	43.0749	68.2599	61.28	98.9782	47.4492	58.4766	23.2809	93.2975	69.3882	69.6069	58.4136	29.4617	20.9397	31.1343	35.8882	30.4493	27.2335	35.1513	50.1563	27.0094	26.0811	22.2481	35.5463	29.4431	15.3627	28.5711
Cpsf4l	7482.68	-0.50855	0.0854832	-5.94912	2.69584e-09	5.33403e-08	6663.94	6246.48	7006.16	6527.35	6835.82	6283.52	6204.32	6420.71	6248.6	4917.09	5879.25	6582.95	5646.34	7488.03	7282.91	5442.74	4755.4	8328.34	5743.93	6201.11	8268.92	12892.8	9444.38	10253	8099.51	8760.79	5757.79	6423.95	6662.94	10521.7	9203.94	9341.57	9073.22	10409.4	10074.7
Zbtb11	222.887	0.525654	0.0883777	5.94781	2.71758e-09	5.36957e-08	224.723	271.637	285.569	219.011	196.62	299.646	340.076	208.908	242.32	265.004	252.265	293.401	232.782	264.104	253.685	212.854	287.282	222.218	250.404	305.049	168.735	176.491	158.59	139.872	144.127	246.149	221.453	213.41	169.507	162.505	154.769	244.762	174.759	162.406	135.959
Gnai1	231.754	0.695007	0.116885	5.94608	2.74633e-09	5.41137e-08	307.216	290.371	325.487	337.194	313.5	311.27	261.278	329.705	281.346	211.629	426.377	235.835	200.706	221.131	204.668	175.438	256.799	312.686	288.372	254.98	249.978	218.371	167.347	265.021	137.022	109.981	196.847	151.452	178.821	167.521	133.489	174.685	139.617	109.734	165.515
Rspo2	3170.93	0.390907	0.0657418	5.9461	2.74603e-09	5.41137e-08	3851.58	4085.09	3424.78	3228.97	2988.63	3939.31	3384.18	4576.07	3320.79	3091.09	3578.2	3604.38	3905.97	3790.57	3371	3390.7	2864.51	3314.82	3019.31	3875.69	2689.05	2442.96	2482.96	2937.31	2402.45	3320.39	2288.35	2823.51	2279.04	2522.84	2495.66	2764.49	3479.03	2512.91	2935.92
Lamtor3	1949.79	-0.325848	0.0548028	-5.94584	2.75049e-09	5.41208e-08	2002.6	1805.45	1792.23	1670.27	1844.95	1850.83	1501.31	1937.01	1594.59	1571.3	1722.33	1604.42	1711.96	1743.09	1860.93	1662.09	1861.33	2129.96	1732.94	1579.95	2309.62	2722.16	1887.51	2460.64	2288.77	2046.7	2171.18	1921.68	2464.38	2380.4	2132.92	1845.36	2097.11	2081.65	2253.17
Pga5	383.44	-0.465813	0.0783494	-5.94533	2.75896e-09	5.42126e-08	303.424	331.35	268.169	420.666	244.683	307.395	334.892	237.331	336.707	450.413	336.353	300.829	319.846	403.766	349.14	282.697	373.19	295.12	356.171	333.792	366.04	536.454	427.123	426.058	476.024	394.885	576.482	435.672	484.307	427.328	444.962	484.446	378.011	494.9	481.767
Opalin	240.923	-0.613546	0.103257	-5.94194	2.81666e-09	5.52702e-08	158.349	169.773	195.497	199.176	209.728	166.613	154.486	189.012	216.001	155.444	174.112	182.911	197.04	235.456	176.29	146.337	249.409	268.77	245.884	235.509	264.263	409.819	266.587	339.558	416.14	249.291	234.342	240.947	472.199	284.885	295.996	278.277	240.294	246.901	266.992
Keap1	68.1458	0.993359	0.167204	5.94101	2.83279e-09	5.55102e-08	91.0271	103.035	78.8129	99.1748	91.756	108.492	82.9455	89.5319	80.7734	58.0574	117.724	76.1357	84.3148	100.27	100.614	58.2022	64.6616	81.6849	65.087	100.138	56.2451	29.9138	64.2144	61.6541	22.3295	47.1348	74.9895	57.0405	19.5585	82.2557	27.0846	42.6556	23.7444	24.1414	19.7042
Yae1d1	289.513	-0.381783	0.0643199	-5.9357	2.92595e-09	5.7257e-08	242.739	252.903	274.31	273.557	198.805	214.402	276.831	261.49	299.497	283.732	254.243	264.618	240.114	249.78	280.344	210.359	314.071	245.055	263.06	224.382	334.792	397.854	327.883	376.366	394.826	322.612	261.292	305.855	319.456	326.013	304.702	342.26	355.217	319.326	320.193
Trip12	2982.54	0.637551	0.107455	5.9332	2.97094e-09	5.80577e-08	3825.98	3603.87	4095.2	3073.59	2767.97	4375.86	2836.74	3764.6	3622.1	3548.99	3632.61	4125.25	3477.07	2044.79	4058.96	3781.48	3694.95	3036.39	3767.81	3298.98	2122.14	2340.26	2472.25	1948.09	2664.31	2038.32	3195.26	3864.01	2756.82	2110.56	1462.57	1826.07	2064.82	1472.63	1617.71
Mki67	806.345	0.847064	0.142792	5.93216	2.98977e-09	5.82658e-08	903.633	1163.82	1213.92	922.325	705.648	1335.49	739.252	923.741	998.323	1120.88	1009.06	1046.4	1024.61	444.053	1249.51	988.606	1360.66	719.354	1049.53	998.594	604.412	560.385	562.363	470.228	431.365	503.819	995.955	1022.8	759.989	462.437	288.258	481.399	446.395	285.308	429.551
Tshz2	188.251	0.626951	0.105687	5.93218	2.98943e-09	5.82658e-08	282.563	193.19	234.392	212.399	204.266	278.981	174.186	227.383	198.757	220.993	224.565	203.338	219.952	185.321	205.528	251.933	176.434	255.595	247.692	239.217	198.197	172.503	146.915	195.085	136.007	139.31	154.666	146.535	182.546	158.493	82.2212	99.5297	102.576	77.911	159.604
Jak1	1062.4	0.381589	0.064329	5.93185	2.99549e-09	5.82974e-08	985.178	1194.27	1273.29	1171.92	893.529	1288.99	1061.7	1063.01	1205.25	1427.09	1046.65	1154.11	1234.48	1160.27	1295.94	1533.21	1141.74	1034.68	1170.66	1260.06	1027.59	927.328	822.139	767.456	774.427	961.55	1010.02	893.963	1003.07	733.279	919.911	1032.87	925.083	887.747	901.466
Rce1	602.008	-0.307464	0.0518783	-5.92664	3.09189e-09	6.00914e-08	568.919	494.098	498.466	550.42	480.627	568.294	526.704	457.607	527.296	530.945	534.208	457.743	613.115	702.786	560.687	621.101	502.513	573.551	559.567	592.48	687.44	715.937	652.846	692.919	746.008	667.22	666.704	614.661	651.951	680.114	655.835	691.63	612.606	699.005	714.276
Zfr2	15.3215	1.68267	0.283937	5.92621	3.09997e-09	6.01665e-08	19.9122	17.5627	29.6828	23.9672	14.2003	16.7905	14.5155	46.8976	9.98323	12.1733	23.7426	29.7115	21.9952	51.0303	16.339	13.3034	15.7035	21.08	9.94385	26.8888	8.9278	5.98276	15.5671	9.20211	11.1647	4.18976	2.34342	4.91729	5.58815	16.0499	5.80385	1.01561	0	2.19468	7.88167
Gnl1	47.3534	1.26632	0.213705	5.92552	3.11302e-09	6.03375e-08	60.6847	84.3011	77.7894	60.3313	79.7404	99.4514	45.62	44.0554	75.328	31.8379	65.292	89.1345	55.9044	36.706	42.9975	21.618	54.5005	80.8065	65.991	90.8655	16.07	37.8908	55.4579	23.9255	30.4493	15.7116	52.727	16.7188	15.8331	41.1278	3.86923	26.4058	18.9955	17.5574	21.6746
Fam84b	557.051	0.69508	0.117316	5.92487	3.12536e-09	6.04944e-08	876.135	803.202	606.962	491.742	582.214	851.149	718.515	783.049	903.029	362.391	791.419	719.575	583.788	669.661	565.847	534.629	417.529	736.921	701.493	626.787	377.646	405.831	396.962	537.403	444.56	348.798	493.29	620.562	418.18	508.581	265.043	373.744	434.048	253.485	292.607
Myom2	233.151	0.806494	0.136131	5.92439	3.13452e-09	6.05894e-08	331.869	340.717	214.944	185.953	281.822	257.024	222.916	396.498	181.513	287.478	240.393	180.126	301.517	361.689	191.769	458.135	294.672	218.705	264.868	497.906	109.812	132.618	104.105	162.877	170.516	199.014	247.231	222.261	162.056	175.546	137.358	112.733	169.06	171.185	173.397
Phrf1	74.4958	0.745295	0.125829	5.92308	3.15971e-09	6.09935e-08	41.7207	115.914	85.9777	95.0425	85.202	105.909	78.7982	95.2164	84.4037	60.8667	97.9381	91.9199	87.9806	120.861	92.0146	108.921	64.6616	75.5366	87.6867	126.099	53.5668	49.8563	68.1062	69.936	56.8387	43.9925	41.0099	83.5939	39.1171	44.1372	60.9404	61.9522	51.288	43.8935	36.4527
Helb	62.4957	0.701566	0.118472	5.92178	3.18468e-09	6.13924e-08	93.8717	58.5424	69.601	66.943	75.371	95.5767	59.0987	105.164	78.0507	55.2482	99.9166	69.6363	76.0666	106.537	65.3562	60.6966	58.1954	87.8332	53.3352	63.9768	40.1751	51.8506	41.8367	62.5744	52.7788	42.9451	39.8382	56.0571	43.7739	32.0998	32.8885	41.64	55.0871	40.6015	54.1865
Slain2	706.811	0.667527	0.112842	5.91559	3.30682e-09	6.36608e-08	960.525	915.604	919.143	775.216	886.975	1202.46	775.54	885.371	952.945	696.689	1007.08	908.057	680.934	361.689	763.635	606.966	956.068	945.964	857.883	746.395	681.191	516.512	478.689	589.855	467.904	365.557	680.764	763.163	447.984	578.799	318.245	553.507	438.797	579.395	472.9
Parp1	200.08	0.528461	0.0893532	5.9143	3.333e-09	6.40782e-08	221.878	213.094	215.968	261.16	171.496	204.069	265.426	271.438	200.572	262.195	208.737	254.405	245.613	250.675	208.108	261.079	210.612	202.895	215.149	260.543	117.847	120.652	224.75	169.319	128.902	133.025	220.282	146.535	149.017	163.508	126.717	217.34	154.814	172.282	152.707
Arhgap35	125.616	0.712243	0.120509	5.91027	3.41544e-09	6.55747e-08	172.572	201.386	183.214	138.845	113.603	247.983	113.013	193.275	153.379	114.242	164.219	182.911	118.224	97.5843	155.651	114.742	99.7636	191.476	125.654	136.298	108.919	112.675	98.2675	98.4626	102.513	96.3645	105.454	91.4616	51.2248	108.337	73.5155	93.436	86.4297	74.619	76.8463
Acvr2b	20.72	1.33098	0.225494	5.90253	3.57965e-09	6.86349e-08	37.9279	28.1004	37.8711	15.7027	37.1393	43.9136	21.7732	7.1057	36.3027	14.9826	36.6031	21.3551	26.5775	10.7432	30.0982	16.6292	24.9409	32.4983	47.0073	30.5976	5.35668	10.9684	17.513	7.36169	5.07488	10.4744	22.2625	19.6692	9.31359	13.0405	4.83654	11.1717	10.4475	10.9734	8.86688
Magi3	207.75	0.87327	0.147958	5.90216	3.58782e-09	6.8699e-08	273.081	312.617	255.886	240.499	243.59	338.393	167.965	196.117	290.421	269.686	335.364	252.548	256.61	126.233	281.204	265.236	309.452	206.408	288.372	248.489	108.919	136.606	129.402	131.59	124.842	112.076	267.15	311.756	182.546	125.39	75.4501	116.795	110.174	87.7871	92.6096
Zfp407	232.641	0.587516	0.0995711	5.90047	3.62463e-09	6.93107e-08	165.935	252.903	195.497	261.987	286.191	207.944	261.278	291.334	316.741	269.686	279.964	240.477	318.93	375.118	288.943	365.843	230.011	274.04	263.06	284.65	144.63	142.589	222.805	193.244	137.022	205.298	175.757	216.361	180.684	191.596	152.835	249.84	211.8	132.778	154.678
Palm3	67.1168	1.34413	0.227879	5.89841	3.67011e-09	7.00864e-08	163.09	103.035	91.0954	101.654	128.895	113.659	62.2091	105.164	92.5718	29.0287	114.756	148.557	65.9855	119.966	51.597	22.4494	37.8732	90.4682	29.8315	141.861	32.1401	44.8707	87.5651	30.367	36.5392	18.8539	41.0099	30.4872	35.3916	51.159	14.5096	29.4527	18.9955	28.5308	35.4675
Zfp740	60.3591	0.856017	0.14515	5.89746	3.69142e-09	7.03988e-08	74.9077	87.8137	75.7423	87.6044	64.4477	89.1188	48.7305	81.005	93.4794	72.1036	100.906	77.0642	87.0642	55.5067	50.737	53.2135	53.5768	95.7382	68.703	76.9575	24.9978	24.9282	65.1874	54.2925	39.5841	26.186	26.9494	60.9744	27.0094	61.1902	35.7904	56.8741	43.6898	43.8935	26.6006
Timm50	506.704	-0.356815	0.0605084	-5.89695	3.70272e-09	7.05199e-08	393.502	420.335	456.501	491.742	504.658	353.892	518.409	382.287	450.153	468.205	486.723	368.608	463.731	508.513	459.213	520.494	440.623	481.326	464.649	407.968	644.587	647.135	546.795	569.611	505.458	565.618	537.815	529.1	615.628	672.089	592.96	483.43	528.076	661.695	593.096
Sap130	466.581	0.695997	0.118046	5.896	3.72429e-09	7.08361e-08	693.133	458.973	458.548	503.312	657.585	499.84	384.66	611.091	559.969	438.24	641.049	599.801	747.835	858.563	497.911	417.393	522.835	655.236	320.011	637.913	554.416	354.977	338.585	401.212	260.849	400.122	250.746	354.045	268.231	353.097	240.86	435.696	408.404	244.707	300.489
Abcb9	371.085	0.782491	0.132772	5.8935	3.78108e-09	7.17248e-08	429.534	457.802	400.206	500.833	394.332	383.598	416.801	508.768	379.363	317.443	488.701	393.677	461.898	789.627	465.233	746.651	254.028	416.329	383.29	456.182	207.125	265.236	364.855	335.877	205.025	238.816	198.019	251.765	227.252	543.69	173.148	257.965	215.599	223.857	235.465
Hnrnpul2	538.265	1.02642	0.174157	5.89366	3.77745e-09	7.17248e-08	1124.56	680.263	920.166	554.552	656.493	1398.78	439.611	544.297	659.801	610.539	696.449	765.071	493.975	262.314	772.235	421.55	738.066	693.004	723.189	614.733	287.475	303.127	404.745	282.505	501.398	235.674	590.542	672.685	410.729	325.01	169.279	218.356	256.44	162.406	249.258
Ccdc136	85.2742	0.815032	0.138318	5.89244	3.80524e-09	7.19286e-08	139.385	100.693	92.119	100.828	120.157	125.283	83.9823	89.5319	113.446	111.433	142.455	111.418	115.475	69.831	93.7345	54.0449	112.696	117.696	86.7827	111.264	46.4245	78.773	94.3757	63.4946	52.7788	36.6604	78.5047	72.7759	35.3916	90.2806	28.052	60.9365	44.6395	47.1856	62.0682
Ppp2r5c	717.879	0.906938	0.153912	5.89259	3.80185e-09	7.19286e-08	856.223	843.011	955.99	817.365	907.729	1181.79	700.889	764.574	957.483	1008.51	983.338	1016.69	862.394	628.479	848.77	924.584	1033.66	758.879	960.033	935.544	444.604	368.937	561.39	364.404	495.309	355.082	1158.82	795.617	863.37	327.016	237.958	304.683	319.125	282.016	301.474
Tle4	131.783	0.7073	0.120037	5.89237	3.80697e-09	7.19286e-08	249.376	147.527	153.532	122.316	180.235	174.363	157.596	136.43	169.715	154.508	160.262	160.628	137.47	142.348	123.833	97.2809	194.909	232.758	122.942	141.861	72.3151	93.7299	134.266	84.6594	107.588	95.3171	147.636	113.098	111.763	63.1964	71.5808	112.733	105.425	70.2297	68.9646
Per1	105.198	0.957637	0.162649	5.88776	3.91456e-09	7.38634e-08	252.221	114.743	162.744	97.5219	113.603	118.825	113.013	176.221	135.227	69.2944	127.616	95.6339	170.462	149.51	141.892	94.7865	69.2803	223.096	103.054	128.881	101.777	75.7816	75.8898	67.1754	58.8686	67.0362	19.9191	66.8751	72.646	118.368	49.3327	75.1551	64.5849	53.7696	57.1421
Ppm1b	787.032	0.742267	0.126118	5.88547	3.96925e-09	7.47962e-08	1383.42	1028.01	1064.49	768.604	1163.34	1540.85	650.085	1054.49	993.786	671.406	1059.51	952.625	647.941	547.009	870.269	503.865	928.356	1337.7	917.546	937.399	624.053	624.201	613.929	638.627	605.941	569.808	731.148	686.453	592.344	736.289	388.858	434.681	422.651	398.334	458.122
Mlxip	325.656	0.693834	0.11791	5.88446	3.99359e-09	7.51555e-08	377.383	347.742	455.477	395.046	403.071	475.3	317.266	433.448	364.842	262.195	471.883	447.529	416.075	506.722	481.572	243.618	231.858	433.896	313.683	411.676	333.007	306.118	264.641	273.303	184.726	229.389	113.656	231.113	274.751	265.826	173.148	269.136	271.636	159.114	258.125
Chd5	44.3387	1.20132	0.204159	5.88421	3.99962e-09	7.51697e-08	75.8559	80.7886	71.6481	58.6784	32.77	43.9136	45.62	93.7953	57.1767	35.5836	43.528	42.7103	59.5702	51.0303	65.3562	102.27	27.7121	49.1866	54.2392	79.7391	31.2473	52.8477	39.8908	20.2446	17.2546	20.9488	5.85856	26.5534	38.1857	38.1185	8.70578	33.5151	18.0458	16.4601	12.8077
Lrrc4	88.2322	0.965006	0.164022	5.88338	4.0197e-09	7.54474e-08	202.914	115.914	143.296	103.307	116.88	143.365	100.571	93.7953	78.0507	116.115	148.391	108.633	88.8971	67.1452	104.054	34.0899	148.722	134.385	93.1106	89.9383	35.7112	67.8046	76.8627	91.1009	61.9136	60.7516	66.7875	49.1729	49.362	68.212	27.0846	51.7961	62.6853	25.2388	62.0682
Rfx5	352.242	0.600602	0.102133	5.88057	4.08861e-09	7.66399e-08	433.327	414.481	442.171	471.08	369.209	495.965	700.889	443.396	463.767	382.055	467.926	380.678	327.178	322.297	394.717	214.517	399.054	355.724	437.529	334.719	263.37	254.267	287.992	265.021	243.594	317.374	219.11	237.013	227.252	282.879	257.304	408.275	315.326	245.804	253.199
Ankrd44	1293.23	0.438472	0.0746039	5.87734	4.16923e-09	7.80485e-08	1198.52	1460.05	1731.84	1192.58	1328.28	1708.76	1286.69	1640	1488.41	1381.2	1517.55	1599.78	1437.02	1380.5	1619.29	1704.49	1292.31	1407.97	1447.28	1316.62	1262.39	1100.83	1053.7	899.046	1071.82	1008.69	1285.37	1526.33	1203.32	1149.57	811.572	968.891	1051.4	878.968	852.206
Rnf40	580.456	0.678757	0.115492	5.87711	4.17494e-09	7.80527e-08	523.406	663.871	732.858	653.727	649.939	572.169	620.017	764.574	718.793	435.431	679.631	676.865	818.403	1062.68	745.576	1005.24	355.639	644.696	702.397	808.518	391.93	561.382	568.2	561.329	390.766	364.509	381.978	481.894	474.062	617.921	352.1	337.182	337.171	328.104	333.001
Arhgef12	324.336	0.71651	0.121924	5.87668	4.18587e-09	7.81546e-08	473.151	429.702	470.83	383.476	338.623	471.426	317.266	410.71	421.111	462.587	388.784	441.958	323.512	174.577	406.756	317.618	363.029	398.763	355.267	445.983	221.409	262.244	291.884	165.638	267.954	156.069	276.524	393.383	332.495	242.755	143.162	258.98	207.051	155.822	181.278
Ap2s1	593.666	-0.481395	0.0819209	-5.87634	4.19438e-09	7.81645e-08	454.187	446.093	507.678	577.693	573.475	458.51	481.084	440.554	568.137	511.28	492.658	543.163	500.39	664.289	628.623	279.371	408.292	549.836	583.071	480.289	658.871	798.699	805.599	764.695	904.344	700.738	612.805	603.843	732.048	705.192	746.762	579.913	642.999	624.386	748.759
Ppp1r12a	1373.85	0.597606	0.101699	5.87622	4.19738e-09	7.81645e-08	1531.34	1484.64	1692.94	1433.08	1570.78	1633.84	1414.22	1503.57	1638.16	1884.99	1579.87	1686.13	1855.84	1491.52	1622.72	1542.36	2145.84	1207.71	1669.66	1558.62	1107.94	933.311	934.028	948.738	899.269	1178.37	2052.84	1373.89	1378.41	858.669	852.199	741.395	950.727	703.394	1023.63
Fem1b	365.81	0.652626	0.111077	5.87545	4.21707e-09	7.84287e-08	419.104	468.34	520.984	366.12	332.069	583.793	388.807	447.659	521.851	441.986	454.077	501.381	445.402	214.864	463.513	385.798	379.656	425.991	507.136	400.55	236.587	238.313	374.584	269.622	324.792	213.678	302.302	448.457	278.476	296.923	169.279	311.792	253.591	184.353	231.524
Bod1l	1040.52	0.662475	0.112765	5.87482	4.23314e-09	7.8625e-08	1394.8	1202.46	1335.73	1104.15	1335.92	1707.46	972.536	1269.08	1482.06	1160.21	1296.94	1262.74	1096.09	804.847	1290.78	844.764	1570.35	1220.88	1301.74	1057.01	920.456	958.239	860.084	861.318	631.315	584.472	1204.52	1086.72	779.548	756.351	460.439	774.91	641.1	413.697	774.374
Rasa1	298.153	0.965598	0.164381	5.87415	4.25013e-09	7.88377e-08	529.095	451.948	374.617	317.359	317.869	670.328	264.389	366.654	367.565	391.419	406.591	405.748	299.684	145.034	400.737	236.135	470.182	344.306	414.026	366.244	119.632	198.428	208.21	157.356	278.104	150.831	314.019	345.194	244.016	216.673	74.4828	188.903	154.814	81.2031	163.545
Foxo1	1553.46	0.798301	0.135913	5.87361	4.26402e-09	7.89925e-08	2327.83	2038.45	2093.15	1507.46	1846.04	2864.72	1214.11	1769.32	2285.25	1886.87	2170.47	2134.58	1604.73	797.684	2100.86	1051.8	2439.59	2337.24	1893.85	1624.45	886.53	932.314	1168.51	1074.81	1358.04	747.873	1523.22	1886.27	1387.73	1235.84	689.691	925.22	897.54	810.933	858.117
Rnf10	355.89	0.758698	0.12926	5.86954	4.37012e-09	8.08528e-08	583.142	524.54	414.535	380.17	476.257	375.849	327.635	547.139	426.556	283.732	422.42	482.812	411.493	632.06	499.631	320.944	250.333	439.166	332.667	500.688	277.654	344.009	358.044	322.074	220.25	204.251	188.646	220.295	113.626	379.179	172.181	243.746	307.728	239.22	233.495
Ccdc71l	16.444	1.70567	0.290901	5.86339	4.53515e-09	8.37974e-08	61.6329	22.2461	20.4709	14.8762	18.5697	49.0799	11.405	22.7383	41.7481	10.3005	27.6997	27.8545	9.16465	2.68581	20.6388	4.98876	19.3985	34.2549	28.9276	19.4712	8.03502	3.98851	6.81062	8.2819	8.11981	7.33208	4.68685	8.85112	4.6568	10.0312	1.93462	12.1873	5.69866	9.87605	6.89646
Myh10	85.5105	0.955425	0.163154	5.85598	4.742e-09	8.75058e-08	109.043	115.914	80.86	96.6954	58.986	102.035	147.228	102.322	89.8491	130.161	124.648	134.63	131.054	94.8985	89.4348	90.6292	126.552	43.0383	135.598	154.842	52.674	90.7385	57.4038	52.452	43.644	35.613	43.3533	53.1067	73.5774	30.0935	41.5943	127.967	50.3382	49.3802	32.5119
Rnf111	686.785	0.497105	0.0849591	5.85111	4.88296e-09	8.99904e-08	791.746	853.549	937.566	661.992	877.144	1034.55	713.331	829.946	940.239	647.059	872.539	895.987	623.196	553.276	818.672	498.045	828.592	861.644	685.222	776.066	615.125	598.276	563.336	722.366	541.997	506.961	453.452	598.926	474.993	576.793	463.341	505.773	576.515	649.624	489.649
Cnot6l	2116.89	0.889887	0.1521	5.85067	4.89597e-09	9.01136e-08	3479.89	2909.56	3401.24	1995.89	2838.98	4860.2	1570.78	2697.33	2816.18	1958.03	2767	2792.88	1795.35	1222.04	2460.32	1694.52	2442.36	3857.63	2767.1	2417.21	1280.25	1384.01	1668.6	1510.99	1783.31	1268.45	2022.37	2551.09	1697.87	1569.88	678.083	999.359	1048.55	887.747	996.046
Smarcc2	73.696	0.833548	0.142493	5.84974	4.92339e-09	9.05015e-08	122.318	100.693	104.402	93.3896	112.51	139.49	57.025	123.639	74.4205	50.5661	97.9381	103.062	89.8136	97.5843	108.354	54.8764	43.4156	92.2249	56.9511	94.5743	41.0679	66.8075	59.3497	46.0106	54.8087	60.7516	36.323	49.1729	37.2544	63.1964	36.7577	50.7805	63.6351	35.1148	61.083
Shroom2	440.217	0.609432	0.104196	5.84891	4.94799e-09	9.08364e-08	554.696	510.49	612.079	426.451	422.733	582.501	409.543	505.926	673.415	524.39	560.918	598.872	471.979	321.401	701.719	463.123	472.953	528.756	558.664	429.293	326.757	384.891	428.096	333.116	370.466	269.192	386.665	516.315	362.299	345.073	210.873	274.214	378.011	271.043	220.687
Wiz	97.2034	0.871906	0.149107	5.84753	4.98937e-09	9.14782e-08	179.21	120.597	139.202	95.0425	126.711	197.611	86.0559	125.06	127.967	97.3867	89.0346	152.271	85.2312	53.7161	136.732	62.3595	121.01	180.058	103.054	136.298	71.4224	77.7759	102.159	62.5744	75.1083	46.0874	48.0402	84.5774	37.2544	76.237	46.4308	61.9522	80.7311	57.0616	60.0977
Fank1	359.249	-0.342089	0.0585086	-5.84682	5.0106e-09	9.17494e-08	295.838	350.084	301.946	347.112	289.468	335.81	307.935	248.7	366.657	336.171	324.482	324.969	342.758	291.858	300.982	334.247	346.401	303.025	345.323	347.7	474.959	403.836	418.367	340.478	433.395	388.6	476.886	383.549	367.887	344.069	409.172	417.415	395.107	382.971	495.56
Klf16	310.786	0.62915	0.107668	5.84343	5.11381e-09	9.3519e-08	439.964	355.938	344.934	336.368	431.472	413.305	323.487	387.971	404.775	279.05	389.774	454.957	318.93	344.678	388.697	224.494	330.698	428.626	343.515	383.861	311.58	160.537	245.182	204.287	207.055	209.488	378.463	328.475	231.908	289.901	152.835	250.855	219.399	149.238	212.805
Dbt	62.3097	0.730277	0.125082	5.8384	5.27059e-09	9.62626e-08	98.6127	63.2258	47.083	60.3313	81.925	77.4946	70.5037	86.6896	86.2188	82.4041	79.1419	72.4218	66.9019	94.0032	64.4962	96.4494	66.5091	78.1715	65.991	64.904	41.0679	64.8132	31.1343	62.5744	50.7488	41.8976	17.5757	59.9909	58.6756	42.1309	30.9539	41.64	41.7902	36.2122	56.1569
Col4a3bp	495.569	0.750166	0.12857	5.83471	5.3883e-09	9.82865e-08	599.261	503.465	768.682	484.303	695.817	711.659	488.342	628.144	652.541	430.749	605.435	704.719	694.68	716.215	571.007	670.157	536.691	490.988	536.968	507.178	466.924	381.9	414.475	368.084	332.912	321.564	485.088	572.372	600.727	288.898	198.298	226.481	276.385	183.256	230.539
Mslnl	93.5009	-0.59925	0.102738	-5.8328	5.45046e-09	9.92932e-08	63.5293	73.7635	72.6716	81.8192	65.54	73.6199	100.571	79.5839	90.7567	86.1497	72.217	64.0654	61.4032	74.3073	66.2161	70.6741	71.1278	92.2249	109.382	62.1224	136.595	175.494	114.808	90.1807	130.932	105.791	105.454	77.6932	110.832	88.2744	146.064	114.764	97.8271	132.778	113.299
Mex3a	16.6947	1.22493	0.210031	5.83214	5.47218e-09	9.95615e-08	33.1869	23.417	15.3532	28.926	26.216	46.4968	16.5891	21.3171	18.1513	17.7918	15.8284	12.9988	18.3293	26.8581	25.7985	16.6292	13.8561	29.8633	12.6558	22.2528	8.03502	14.9569	13.6212	7.36169	10.1498	7.33208	17.5757	8.85112	10.245	8.02494	2.90193	8.12487	12.3471	4.38935	7.88167
Sp1	139.118	0.806898	0.138392	5.83052	5.5256e-09	1.00405e-07	198.173	228.316	221.086	161.985	104.864	295.771	187.664	153.483	158.824	190.091	154.327	220.051	125.556	89.5269	184.889	80.6517	168.12	185.328	122.038	178.949	67.8513	94.727	144.969	103.064	93.3778	82.7478	79.6764	136.701	92.2046	102.318	79.3193	136.092	96.8773	74.619	74.8759
Shc1	184.56	0.630207	0.108118	5.8289	5.57924e-09	1.01251e-07	237.05	188.507	213.921	212.399	213.005	226.026	215.658	322.599	178.791	121.733	244.351	199.624	246.529	274.847	221.867	296.831	128.399	175.666	205.205	229.945	175.878	159.54	149.834	148.154	101.498	138.262	127.717	138.668	127.596	209.652	126.717	123.904	104.475	133.875	140.885
Oas1h	5768.17	-0.4133	0.0709141	-5.82818	5.60363e-09	1.01564e-07	3799.43	4803.99	4355.18	5394.28	3728.13	4413.32	5945.12	5376.18	5148.63	6108.2	5429.13	5479.91	4665.72	5182.71	4500.98	5669.73	6207.51	3936.68	5759.3	5096.81	6143.22	7704.8	6407.82	5968.49	7656.98	6334.92	8108.24	6367.89	7454.6	5476.02	7078.76	6615.68	6229.59	6808.99	6528.98
Birc5	5888.61	-0.396447	0.0680324	-5.82732	5.63251e-09	1.01958e-07	5815.3	5155.25	4966.24	6006.68	4851.05	5719.1	5356.2	4794.93	5192.19	6535.21	4849.42	5329.5	4694.13	4932.93	5153.68	2969.15	6146.55	4592.8	5468.21	5185.83	5940.56	7222.19	7187.15	6518.78	8443.59	6476.33	7311.48	6287.25	6730	6270.49	7088.44	6419.66	6516.42	7035.04	6939.81
Sart1	377.207	0.810026	0.139028	5.82636	5.66495e-09	1.02415e-07	641.93	361.792	465.713	570.255	602.968	667.745	354.592	436.29	500.977	239.721	681.609	513.452	439.903	335.726	417.935	263.573	366.724	467.273	450.185	468.236	237.479	351.986	327.883	294.468	270.999	212.63	461.654	261.6	356.711	278.867	150.9	188.903	172.859	178.866	209.85
Kcmf1	1310.26	0.791628	0.135947	5.82308	5.77737e-09	1.04315e-07	2149.57	1542.01	1927.33	1229.77	1540.19	2876.34	797.313	1264.82	1734.36	1513.24	1620.43	1996.24	1298.63	714.424	1767.2	841.438	2168.93	1819.03	1664.24	1530.81	808.858	960.233	983.648	795.983	1012.95	773.011	1208.03	1477.15	909.938	992.084	630.685	794.206	761.721	951.393	802.945
Kmt2b	248.313	0.919042	0.157859	5.82193	5.81718e-09	1.04901e-07	439.964	306.762	354.146	251.243	252.329	543.754	181.443	311.23	372.102	233.166	341.299	391.82	220.868	113.699	366.339	182.921	348.249	416.329	266.676	329.156	138.381	176.491	276.317	135.271	234.46	130.93	157.009	253.732	110.832	216.673	137.358	156.404	103.526	93.2738	146.796
Mdh1	810.188	-0.314417	0.0540153	-5.82088	5.85384e-09	1.05428e-07	748.129	693.143	777.894	753.728	652.123	727.158	731.994	727.624	708.81	911.127	710.298	769.713	761.582	712.634	637.223	735.011	791.643	642.061	769.292	709.307	852.605	982.17	851.327	812.546	1175.34	947.934	922.137	804.468	896.899	769.391	943.126	862.252	888.042	940.419	1037.43
Zmiz1	189.194	0.729206	0.125381	5.81591	6.03035e-09	1.0847e-07	296.786	244.707	264.074	173.556	193.343	291.896	147.228	261.49	245.043	185.409	272.05	249.762	252.944	188.902	282.063	110.584	181.976	335.523	146.446	236.436	131.239	142.589	165.401	137.111	116.722	116.266	128.888	169.155	93.1359	195.608	84.1559	153.357	144.366	114.123	169.456
Cep250	97.5019	0.996624	0.171377	5.81537	6.04989e-09	1.08684e-07	122.318	156.894	171.955	161.159	90.6637	125.283	77.7614	143.535	127.967	56.1846	139.488	137.416	168.63	162.939	104.914	98.1123	58.1954	111.548	96.7265	168.75	89.278	58.8305	90.4839	92.9413	38.5691	43.9925	117.171	76.7097	70.7833	62.1933	34.8231	50.7805	33.2422	32.9202	39.4084
Fndc3a	1441.98	0.544367	0.0936349	5.81371	6.11021e-09	1.09519e-07	1762.7	1588.84	1903.79	1340.51	1793.61	1974.82	1373.78	1824.74	1519.27	1431.77	1755.96	1771.55	1513.08	1684.9	1868.67	1473.35	1641.48	1744.37	1556.66	1808.04	1467.73	1171.62	871.759	1160.39	994.677	1152.18	1307.63	1769.24	1645.71	1021.17	893.793	873.424	1147.33	682.545	978.312
Tmem8b	35.8469	1.03778	0.178507	5.81367	6.11172e-09	1.09519e-07	98.6127	67.9092	42.9889	32.2318	36.047	46.4968	39.3991	45.4765	61.7145	32.7744	54.41	51.0666	40.3245	55.5067	32.6781	28.2697	25.8646	40.4033	32.5435	54.7048	18.7484	37.8908	33.0802	22.0851	13.1947	14.6642	23.4342	37.3714	14.9017	17.053	19.3462	27.4214	16.1462	14.2654	25.6154
Rhbdd1	131.774	0.669957	0.115347	5.80818	6.31548e-09	1.13028e-07	167.831	142.844	189.356	108.266	113.603	167.905	190.775	180.485	117.984	129.225	144.434	168.056	180.544	165.625	183.169	225.326	131.171	142.29	145.542	140.007	95.5274	69.7989	105.078	121.468	69.0184	133.025	119.515	130.8	67.9892	111.346	57.0712	88.358	99.7266	77.911	131.033
Pik3ca	316.487	0.834528	0.143702	5.80736	6.3467e-09	1.13444e-07	460.825	413.31	510.749	296.698	342.993	493.382	268.536	314.072	570.86	456.032	407.581	525.522	367.502	200.54	363.759	293.506	373.19	403.154	370.634	364.389	191.055	218.371	239.345	207.968	259.834	197.966	360.887	413.052	241.222	221.689	124.783	168.591	166.211	85.5924	183.249
Tyms	1168.66	-0.417423	0.0719342	-5.80285	6.51974e-09	1.16391e-07	1230.76	1077.18	1051.18	1013.24	1248.54	1127.55	1029.56	1091.44	932.979	986.976	1014.99	1006.48	1011.78	1140.57	1043.98	532.966	902.491	1133.93	892.234	969.85	1360.6	1520.62	1382.56	1338.91	1554.94	1264.26	1272.48	1199.82	1384.93	1470.57	1182.05	1205.53	1422.77	1425.44	1478.8
Pi4ka	179.085	0.603529	0.10401	5.8026	6.52931e-09	1.16416e-07	207.655	224.803	243.604	242.978	172.589	228.609	192.848	176.221	217.816	242.53	235.447	246.977	204.372	94.8985	228.747	186.247	191.214	196.746	233.228	227.164	99.0985	132.618	179.995	122.388	116.722	102.649	210.908	153.419	116.42	147.458	128.652	176.716	141.517	119.61	125.122
Gga2	116.51	0.65563	0.11301	5.80152	6.57181e-09	1.17027e-07	180.158	121.768	112.59	136.365	140.911	89.1188	116.124	147.799	108.908	119.861	147.402	156.914	167.713	138.767	106.634	170.449	155.188	102.765	152.774	188.221	74.9935	87.7472	89.511	72.6967	80.1831	92.1748	124.201	138.668	92.2046	90.2806	50.3	67.0302	71.2333	86.6897	99.5061
Dgkd	590.302	0.588907	0.101621	5.79514	6.82643e-09	1.2141e-07	567.971	832.474	767.658	686.785	451.134	585.084	653.196	621.039	716.07	620.84	720.191	804.996	691.015	673.242	728.377	1019.37	545.005	548.079	621.039	929.981	342.827	352.983	502.04	358.882	353.212	418.976	685.451	629.413	492.689	373.16	532.987	502.726	484.386	453.201	394.084
Clk2	164.513	0.884932	0.15273	5.79409	6.86913e-09	1.22017e-07	278.77	175.627	267.145	194.217	215.19	339.685	83.9823	159.168	201.48	171.363	246.329	238.62	164.047	96.689	212.408	136.36	236.477	295.12	169.949	212.329	112.49	105.695	105.078	97.5424	171.531	74.3683	148.807	157.353	149.949	127.396	52.2347	82.2643	94.0279	96.5658	87.6836
Lrrc45	54.1645	1.01652	0.175451	5.79375	6.88333e-09	1.22117e-07	74.9077	71.4218	60.3891	83.4721	80.8327	36.1641	58.0618	71.057	71.6978	40.2656	70.2384	61.28	84.3148	119.071	58.4766	54.8764	73.899	79.9282	38.8714	93.6471	31.2473	42.8765	74.9168	34.968	25.3744	45.0399	31.6362	34.421	27.9408	62.1933	21.2808	23.359	19.9453	12.0707	25.6154
Synj1	562.507	0.453752	0.0783578	5.79077	7.00625e-09	1.24143e-07	699.771	757.539	679.633	593.396	529.782	798.194	611.723	588.352	742.39	575.892	566.854	708.433	556.294	397.499	686.24	587.843	657.701	657.871	692.453	635.132	524.062	448.707	609.064	404.893	429.335	439.925	460.483	562.538	412.592	426.325	499.131	497.648	471.09	449.909	329.06
Fbxl19	60.1393	1.1858	0.204931	5.78636	7.19297e-09	1.27293e-07	177.313	62.055	66.5304	71.9017	103.772	73.6199	52.8777	95.2164	71.6978	27.1559	82.1097	73.3502	79.7325	154.881	64.4962	30.764	20.3222	105.4	50.6232	119.609	33.9256	35.8966	39.8908	58.8935	45.6739	19.9014	31.6362	27.5368	31.6662	48.1497	29.0193	34.5307	31.3426	30.7255	22.6598
Zmym4	124.729	0.941244	0.162774	5.78252	7.35889e-09	1.30068e-07	256.014	169.773	188.332	108.266	136.542	209.235	89.1664	136.43	132.505	151.698	127.616	160.628	172.295	59.983	164.25	148	175.51	156.343	173.565	222.528	80.3502	108.687	70.0521	103.064	73.0783	59.7041	179.272	129.816	73.5774	70.2182	56.1039	60.9365	58.8862	35.1148	67.9794
Eif2ak4	393.316	0.455477	0.0787838	5.78135	7.41031e-09	1.30814e-07	475.996	410.968	517.913	439.675	372.486	569.585	363.923	478.924	466.489	459.777	387.795	430.817	362.004	397.499	510.81	490.562	409.216	426.869	412.218	516.45	258.013	291.161	371.665	300.909	247.654	366.604	284.726	490.745	298.966	286.892	342.427	340.229	342.87	307.255	335.956
Ankrd6	532.639	0.582022	0.100687	5.78051	7.44735e-09	1.31199e-07	524.354	566.691	522.008	579.346	504.658	474.009	633.496	669.357	772.339	676.088	749.869	618.37	702.929	733.225	511.67	927.91	648.464	422.478	579.455	601.752	374.967	362.954	506.905	421.457	343.062	408.502	562.421	607.777	483.375	437.359	301.8	318.901	413.153	294.087	387.187
Srrd	49.1084	-1.20489	0.208443	-5.78044	7.45049e-09	1.31199e-07	29.3942	30.4421	26.6121	41.3228	20.7543	29.7063	34.215	31.2651	31.7648	29.9651	65.292	24.1406	15.5799	24.1723	30.9582	9.97752	57.2717	43.9166	37.0634	15.7624	42.8534	139.598	68.1062	59.8137	92.3629	40.8502	44.525	31.4706	30.7349	89.2775	78.352	112.733	56.0369	130.583	71.9203
Rars	1375.8	-0.342499	0.0592659	-5.77903	7.51335e-09	1.31983e-07	1166.28	1231.73	1247.7	1182.66	1069.39	1025.51	1108.36	1423.98	1283.3	1216.4	1231.65	1103.97	1180.41	1131.62	1369.9	1679.55	1318.17	1219.12	1420.16	1069.99	1670.39	1679.16	1287.21	1604.85	1553.93	1573.26	1554.86	1368.97	1521.84	1617.03	1602.83	1392.4	1572.83	1628.45	1845.3
Ybx3	1185.17	1.26395	0.218713	5.77902	7.51358e-09	1.31983e-07	2594.27	1558.4	1762.54	1233.9	1423.31	3223.78	770.356	1284.71	1667.2	1505.75	1703.53	2084.45	1190.49	507.617	1630.46	343.393	2321.35	1703.96	1407.51	1692.14	420.499	667.078	881.489	597.217	983.512	515.341	1220.92	1192.93	564.404	698.17	329.852	540.304	431.199	331.396	497.531
Ppm1d	250.454	0.645308	0.111673	5.77857	7.53369e-09	1.32174e-07	239.894	256.416	277.38	366.12	409.625	235.067	378.439	360.97	261.379	270.623	391.752	283.188	380.333	273.057	235.626	196.225	333.469	262.621	286.564	228.091	249.978	220.365	163.455	286.186	156.306	166.543	151.151	182.923	146.223	285.889	167.344	187.888	148.165	168.99	157.633
Taok1	1042.38	0.687141	0.118922	5.7781	7.55482e-09	1.32381e-07	1406.18	1394.48	1557.83	993.401	1295.51	1773.33	1065.85	1280.45	1256.98	1225.76	1236.59	1423.37	947.625	664.289	1194.47	883.842	1347.73	1364.05	1251.12	1327.75	616.018	616.224	751.114	793.222	1038.32	615.895	1086.18	1268.66	1070.13	715.223	555.235	657.099	773.119	488.316	547.776
Ilf3	714.549	0.692932	0.119934	5.77763	7.57604e-09	1.3259e-07	652.361	698.997	845.447	828.936	1022.42	665.162	853.302	935.111	642.557	783.775	933.874	854.205	955.873	1419.9	757.616	1055.95	749.151	677.194	838.899	911.437	682.084	394.862	488.419	456.425	403.961	521.625	1007.67	632.363	751.607	504.568	366.61	376.791	538.524	371.998	429.551
Lyst	218.493	0.582415	0.100851	5.77502	7.69432e-09	1.3433e-07	268.34	241.195	309.11	218.184	198.805	249.274	191.811	264.332	290.421	303.397	270.072	241.406	271.274	184.425	259.705	335.079	279.892	219.583	234.132	264.252	172.306	179.483	167.347	138.032	236.49	148.737	208.565	265.534	185.34	136.424	118.979	151.326	165.261	105.345	173.397
Tmem14c	4597.67	-0.457961	0.0792984	-5.77516	7.68813e-09	1.3433e-07	4321.89	4216.23	4035.83	4505.01	3658.23	3887.65	4464.54	4213.68	3898	4306.55	3900.71	4412.16	3435.83	3809.37	4337.59	2042.07	3804.87	3842.7	4048.95	4122.33	4582.64	6292.87	5840.59	5529.55	6246.17	5280.15	3817.44	4322.3	4407.19	5634.51	6090.18	5728.04	5724.31	6160.46	5997.95
Gm4745	1262.74	-0.456417	0.0790405	-5.77446	7.7198e-09	1.3461e-07	1158.7	1222.37	1158.65	1004.14	1471.37	935.102	895.811	1095.7	1271.5	836.214	964.542	1119.75	1197.82	1032.24	1105.04	990.269	1139.89	1198.04	1220.38	764.939	1411.48	1444.84	1466.23	1670.18	2044.16	1220.27	1186.94	1469.29	1647.57	1608	1547.69	1108.03	1418.02	1516.52	1654.17
Fam76b	94.1674	0.767529	0.132929	5.77397	7.74247e-09	1.3484e-07	143.178	103.035	136.131	118.183	135.449	207.944	86.0559	95.2164	108.908	98.3231	138.498	127.202	76.9831	59.983	86.8549	85.6404	124.705	115.061	107.574	133.517	76.779	61.8219	51.5661	78.2179	64.9585	58.6567	104.282	77.6932	81.0282	44.1372	35.7904	79.2175	58.8862	71.327	63.0534
Slc6a20a	433.029	-0.399594	0.0692181	-5.77297	7.78849e-09	1.35476e-07	313.854	340.717	436.03	414.881	358.285	334.518	444.795	345.337	296.774	411.084	400.656	348.182	317.097	510.303	366.339	370.831	408.292	339.914	471.881	386.642	547.274	433.75	470.906	520.84	608.986	446.21	527.27	494.679	586.756	500.556	467.21	445.852	485.336	511.36	492.604
Sfmbt1	3332.15	0.48188	0.0834905	5.77168	7.84871e-09	1.36357e-07	4023.21	3415.37	4288.65	3172.77	4053.65	3984.51	2996.41	4331.64	3738.27	3302.72	4028.32	3823.5	4177.25	3724.32	4000.49	5130.94	2978.13	3693.39	3585.21	3429.71	3763.96	2920.58	2373.99	2472.61	1724.45	2897.22	3178.85	3172.63	3408.77	2154.7	2344.76	2442.54	2763.85	2304.41	2823.61
Asxl1	918.148	0.657866	0.114012	5.77013	7.92099e-09	1.37346e-07	1226.97	1196.61	1327.54	954.557	917.56	1197.29	898.922	1098.54	1319.6	992.595	1075.34	1315.66	949.458	656.232	1125.67	1067.6	923.737	1281.49	1195.97	1060.72	708.867	680.04	811.437	626.664	941.898	522.673	735.835	1293.25	758.126	703.186	403.368	566.71	662.945	407.113	531.028
Map4k5	1160.34	0.528306	0.09156	5.77005	7.92493e-09	1.37346e-07	1367.3	1337.11	1714.44	1455.39	1504.14	1522.77	1382.08	1419.72	1527.43	1050.65	1596.69	1315.66	1152.91	854.982	1313.14	1009.39	1284.92	1342.09	1396.66	1171.98	1215.07	826.618	814.355	1060.08	819.086	873.565	1287.71	1221.45	1054.3	954.968	704.201	689.599	791.164	770.332	809.842
Chd3	24.7533	1.11608	0.193435	5.76978	7.93728e-09	1.37393e-07	34.1351	32.7838	17.4003	31.4053	26.216	37.4557	17.6259	35.5285	29.9497	21.5374	43.528	53.8521	34.8257	20.5912	51.597	29.9326	23.0934	24.5933	36.1595	41.724	14.2845	16.9512	22.3777	16.5638	13.1947	10.4744	10.5454	18.6857	7.45087	30.0935	7.73847	23.359	10.4475	5.48669	14.7781
Dnajc21	940.575	0.936339	0.162312	5.76877	7.98511e-09	1.38053e-07	1811.06	1018.64	1218.02	1146.29	1441.88	2375.21	798.35	1036.01	1286.93	955.138	1287.04	1335.16	813.821	611.469	1119.65	306.809	1535.25	1332.43	1186.93	1034.75	649.051	674.058	716.088	688.318	598.836	564.57	1192.8	790.7	530.875	599.864	356.937	488.508	378.011	513.554	527.087
Mon1a	264.089	-0.517568	0.0897529	-5.76659	8.0891e-09	1.39682e-07	227.568	227.145	195.497	223.97	299.299	254.441	258.168	179.064	231.43	247.212	198.844	239.549	170.462	233.665	275.184	115.573	216.155	255.595	170.853	238.29	261.584	363.951	365.828	333.116	412.08	302.71	295.271	274.385	287.79	334.038	354.035	315.854	286.833	314.936	282.755
Iqgap2	576.251	0.664803	0.115293	5.76619	8.10822e-09	1.39842e-07	686.496	670.896	706.245	498.353	681.616	1044.89	479.01	676.463	819.533	601.175	890.346	629.512	672.685	476.283	740.417	728.359	802.728	575.307	749.405	562.81	477.637	520.5	416.421	406.733	486.174	352.987	582.341	711.04	496.414	461.434	246.664	370.697	352.367	277.627	317.237
Hpcal1	992.892	-0.356633	0.0618861	-5.76273	8.27643e-09	1.42571e-07	823.985	828.961	861.824	995.88	726.402	838.233	943.505	875.423	742.39	1075.94	903.207	891.345	842.231	940.032	928.746	1155.73	820.279	766.784	848.843	914.219	1083.83	1424.89	1040.08	931.254	1192.6	1133.33	942.056	1110.32	1112.97	1137.54	1092.09	1206.54	1103.64	1261.94	1254.17
Uxs1	514.056	0.495868	0.0860582	5.76201	8.3119e-09	1.43009e-07	754.766	514.003	557.832	491.742	691.447	521.797	494.562	585.51	542.725	497.234	700.406	564.518	681.85	816.485	512.53	570.382	592.116	591.996	482.729	580.427	518.705	456.684	363.882	462.866	436.44	439.925	509.694	498.613	487.101	420.306	292.127	348.354	336.221	329.202	346.794
Clns1a	510.878	-0.34121	0.059226	-5.76115	8.35435e-09	1.43566e-07	507.286	439.068	418.63	461.989	406.348	355.184	465.532	439.132	406.59	516.898	425.388	468.884	448.151	506.722	424.815	544.607	496.971	512.068	420.354	499.76	637.445	582.322	546.795	522.68	548.087	638.939	521.412	578.273	670.579	593.846	568.777	511.867	485.336	633.164	676.839
B4galt6	575.979	0.581042	0.10086	5.7609	8.36672e-09	1.43605e-07	745.284	698.997	717.504	609.925	713.294	981.598	520.483	606.827	759.633	625.522	768.665	798.496	544.38	320.506	658.721	459.798	734.371	801.917	657.198	705.599	446.39	433.75	548.741	517.159	420.2	418.976	380.806	498.613	319.456	392.219	355.97	461.087	477.738	591.465	467.974
Topors	497.815	0.537159	0.0933296	5.75551	8.63816e-09	1.48086e-07	573.66	585.424	547.596	494.221	514.489	525.672	529.814	623.881	782.323	438.24	581.693	585.873	828.484	658.023	501.351	757.46	536.691	390.858	531.544	498.833	464.245	329.052	476.743	348.76	327.837	384.411	536.644	456.324	434.945	341.06	281.487	387.963	431.199	325.91	410.832
Fam117b	716.182	0.74267	0.129088	5.7532	8.75687e-09	1.4994e-07	1012.68	928.483	1039.92	726.455	818.158	1338.07	533.962	822.84	957.483	736.018	804.279	940.554	772.58	504.036	1063.76	666	846.143	1047.85	988.057	761.231	581.2	496.569	549.714	486.792	634.36	430.498	815.511	885.112	577.443	491.528	247.631	423.509	394.158	346.759	397.039
Git1	154.865	0.733113	0.127479	5.75087	8.87877e-09	1.51663e-07	209.552	182.652	192.426	204.961	179.143	162.739	116.124	201.802	188.774	132.034	205.769	215.408	186.042	105.642	194.349	207.034	195.832	228.366	206.109	220.673	110.705	107.69	165.401	101.223	112.662	67.0362	111.313	206.526	153.674	131.408	74.4828	104.608	79.7813	64.743	93.5949
Heatr1	405.3	0.548676	0.0954066	5.75093	8.8755e-09	1.51663e-07	446.602	406.285	556.808	360.335	432.564	515.339	338.003	447.659	490.086	479.442	540.143	442.887	515.97	473.597	517.69	599.483	435.08	440.044	506.232	432.075	387.466	305.121	343.45	248.457	278.104	332.039	468.685	489.762	390.239	249.776	257.304	244.762	309.627	260.069	244.332
Whsc1	274.929	0.529707	0.0921211	5.75012	8.91797e-09	1.5215e-07	316.698	284.516	350.052	252.069	290.561	316.436	209.437	285.649	375.733	288.414	317.557	324.041	288.686	216.655	348.28	314.292	374.114	458.489	380.578	339.355	208.018	198.428	202.373	207.048	178.636	173.875	216.767	233.079	189.997	319.995	217.644	268.121	253.591	189.84	233.495
Plekha3	340.393	0.941277	0.163798	5.74657	9.10729e-09	1.55194e-07	507.286	430.872	522.008	309.095	394.332	834.359	242.616	339.653	503.7	455.095	393.731	554.305	301.517	134.29	426.535	316.786	538.539	466.394	438.433	458.036	170.521	201.42	322.045	188.643	342.047	171.78	323.392	376.664	230.046	226.705	91.8943	183.825	182.357	172.282	162.559
Grpel1	587.144	-0.389669	0.067813	-5.74623	9.12547e-09	1.55318e-07	417.207	517.515	534.29	566.123	538.521	486.924	513.225	471.819	444.708	593.684	581.693	454.029	565.459	632.955	466.093	498.045	611.514	492.744	478.209	498.833	708.867	721.92	656.738	691.999	846.49	556.191	826.056	597.942	856.85	641.995	621.012	601.241	574.615	654.014	630.534
Ofd1	688.974	0.510221	0.0888433	5.74293	9.30525e-09	1.58189e-07	835.363	800.861	829.071	736.373	878.236	1020.35	851.228	871.159	895.768	701.371	1079.3	869.99	717.592	557.752	748.156	489.73	729.752	644.696	839.803	702.817	607.983	616.224	525.391	703.041	420.2	465.064	617.492	606.793	589.55	582.811	380.152	621.553	487.236	526.723	564.525
2700060E02Rik	1164.84	-0.403498	0.0703411	-5.73631	9.67627e-09	1.643e-07	1141.63	1038.54	1072.67	1064.48	918.653	1082.34	1097.99	1016.12	1029.18	1014.13	989.273	1067.76	834.9	965.1	1129.11	591.168	1108.48	1236.69	1011.56	1057.93	1156.15	1565.49	1423.42	1444.73	1487.96	1336.53	1031.11	1182.12	1315.08	1438.47	1212.04	1476.7	1291.7	1392.52	1547.76
2700062C07Rik	1634.58	-0.418542	0.0729936	-5.73395	9.81185e-09	1.66162e-07	1374.89	1217.68	1569.09	1272.74	1725.89	1515.02	1312.61	1418.3	1441.22	1705.2	1590.75	1349.09	1377.45	1330.37	1376.78	1006.9	1750.48	1394.79	1519.6	1322.19	1865.02	2241.54	1729.9	1912.2	2349.67	1640.29	2462.94	1811.53	2389.87	1807.62	1615.41	1585.37	1658.31	1794.15	1775.35
Heatr5a	202.106	0.579964	0.101148	5.73379	9.82086e-09	1.66162e-07	273.081	230.657	271.239	241.325	179.143	289.313	233.284	241.594	264.102	242.53	245.34	251.619	195.207	162.939	279.484	193.73	207.841	251.203	242.268	214.183	133.917	145.581	163.455	141.713	192.846	179.112	195.676	248.815	159.262	181.564	88.0251	114.764	168.111	130.583	120.195
Trrap	143.727	0.597478	0.104198	5.73409	9.8039e-09	1.66162e-07	175.417	214.265	154.555	210.746	174.773	211.819	200.106	135.008	166.992	168.554	164.219	163.413	164.964	99.3748	192.629	120.562	161.654	167.761	143.734	173.386	100.884	118.658	154.698	88.3403	102.513	84.8427	87.8783	155.386	86.6164	112.349	85.1232	155.388	106.375	123.999	103.447
Slc6a9	1115.99	0.808347	0.140988	5.73345	9.8408e-09	1.66301e-07	1991.22	965.95	1238.49	1074.39	1788.15	1292.87	856.412	1375.66	978.357	677.961	1277.15	1101.18	1220.73	2577.48	1448.16	2121.89	634.607	1713.63	1294.51	1718.1	841.891	858.526	788.086	934.935	647.555	779.296	695.997	865.443	516.904	1177.66	600.699	795.222	683.84	816.42	710.336
Igsf3	1451.01	0.973131	0.169838	5.72977	1.00569e-08	1.69751e-07	1807.27	1915.51	1709.32	2131.43	1554.39	1609.3	1765.7	1863.12	1708.95	2144.38	2438.56	1670.34	2018.06	1698.32	1293.36	2333.91	1902.9	915.222	2034.87	2228.99	704.403	603.262	695.656	897.206	962.198	840.047	3055.82	1602.05	908.075	516.606	536.856	673.349	818.708	555.253	671.913
Rbm27	1016.06	0.555515	0.0969684	5.72882	1.01129e-08	1.70495e-07	1541.77	1182.56	1279.43	1036.38	1282.4	1605.43	926.916	1374.24	1179.84	984.167	1186.14	1345.37	997.114	912.279	1334.64	711.73	1138.04	1219.12	1134.5	1176.62	817.786	904.394	889.272	925.732	789.652	998.211	930.339	1039.51	745.087	637.983	548.464	720.067	803.512	494.9	768.463
Cc2d1a	228.236	0.76738	0.134003	5.72657	1.02481e-08	1.7257e-07	265.496	259.928	250.768	302.483	287.284	299.646	217.732	325.441	323.094	175.109	270.072	324.969	255.694	272.162	274.324	282.697	182.9	372.413	258.54	343.991	108.919	208.4	239.345	219.01	121.797	167.59	148.807	182.923	96.8613	319.995	97.6982	135.076	97.8271	181.061	118.225
D10Jhu81e	164.248	1.37771	0.240733	5.72299	1.04665e-08	1.75832e-07	418.156	182.652	159.673	138.018	185.697	251.857	96.4241	216.013	145.211	228.484	255.233	96.5623	335.426	132.5	175.43	267.73	423.072	260.865	197.973	292.995	58.9235	51.8506	57.4038	80.0584	101.498	61.799	231.999	163.254	50.2934	96.2993	29.0193	154.373	63.6351	35.1148	53.2013
Pcbp1	1018.51	1.02247	0.178655	5.72317	1.04555e-08	1.75832e-07	1755.12	1071.33	1409.42	1696.71	1946.54	2224.1	1180.94	901.003	1495.67	938.283	1923.15	1417.8	926.546	458.378	1175.55	379.146	1393.92	1680.25	1074.84	986.54	733.865	539.446	760.843	672.674	693.229	473.443	583.512	832.005	395.828	690.145	307.604	469.211	471.09	1422.15	567.48
Nup37	964.466	-0.400346	0.0699756	-5.72122	1.05762e-08	1.77467e-07	701.667	757.539	781.988	766.952	1023.52	659.996	705.037	879.686	713.348	856.815	968.499	949.839	921.964	929.289	977.763	1001.91	815.66	898.534	882.291	769.575	1198.11	1167.64	894.137	922.052	1112.41	869.376	1178.74	1251.94	1231.26	1301.04	1232.35	991.234	1075.15	1095.14	1273.88
Mllt4	580.351	0.583436	0.102013	5.71922	1.07015e-08	1.79357e-07	825.881	729.439	808.6	723.976	542.89	1020.35	604.465	714.834	711.532	600.239	763.719	819.851	537.048	316.03	747.296	466.449	718.668	631.521	590.303	665.729	392.823	528.477	553.606	495.074	497.338	372.889	439.392	592.042	406.073	450.4	358.872	449.915	393.208	414.794	428.566
4931406P16Rik	928.866	0.484855	0.0847823	5.71883	1.07263e-08	1.79561e-07	1201.37	1028.01	1120.78	773.563	1121.83	1283.83	765.172	1267.66	1072.74	743.51	956.627	979.551	914.632	1061.79	1206.51	1305.39	908.957	1373.71	1016.08	1065.35	567.808	675.055	739.439	768.376	753.113	829.573	874.097	940.186	614.697	856.663	672.28	726.16	943.129	679.253	703.439
Cenpf	3916.95	0.622155	0.108808	5.7179	1.07846e-08	1.80325e-07	5743.24	4993.67	5232.36	4187.65	3519.5	6734.28	4204.3	4463.8	5184.93	4797.23	4249.92	4944.18	4092.02	3176.41	4782.18	3200.29	5559.05	3567.78	4888.76	4656.4	2871.18	3458.04	3342.07	2866.46	3032.75	3188.41	4650.52	3777.46	3340.79	2006.24	1910.43	3148.39	2733.46	1659.18	2930.01
Anapc2	407.151	0.553386	0.0968046	5.71653	1.08724e-08	1.81581e-07	429.534	402.772	465.713	435.543	486.088	437.845	445.832	521.559	475.565	306.206	468.916	492.097	508.638	613.259	503.93	611.955	320.537	551.592	428.489	524.795	324.972	299.138	388.205	368.084	244.609	298.521	312.847	365.846	377.2	506.575	218.612	247.809	299.18	273.237	294.577
Aff3	73.5129	0.723633	0.126633	5.7144	1.10093e-08	1.83651e-07	128.955	107.718	75.7423	71.9017	65.54	102.035	80.8718	88.1107	95.2945	73.04	97.9381	86.349	98.0618	76.9931	110.074	82.3146	82.2126	85.1982	89.4946	72.3215	41.9606	52.8477	52.5391	43.2499	76.1232	38.7553	32.8079	95.3954	63.3324	81.2525	46.4308	61.9522	35.1418	40.6015	40.3936
Cyp1b1	27.1375	1.1573	0.202533	5.71413	1.10264e-08	1.83721e-07	49.3063	37.4672	29.6828	17.3556	29.493	55.5378	38.3623	24.1594	49.9162	29.0287	33.6353	22.2836	51.322	34.0202	31.8181	28.2697	44.3394	35.1333	40.6794	29.6704	9.82058	18.9454	22.3777	7.36169	35.5242	6.28464	8.20198	30.4872	26.0781	14.0436	13.5423	9.14048	16.1462	6.58403	13.7929
Igsf23	566.073	-0.348669	0.0610234	-5.7137	1.10543e-08	1.83971e-07	436.171	485.902	442.171	541.329	486.088	430.095	494.562	473.24	610.792	522.517	498.594	511.595	475.645	570.286	562.407	401.595	564.403	588.482	583.071	451.546	663.335	716.934	712.196	603.659	752.098	603.326	557.735	578.273	677.098	659.048	684.855	625.615	537.574	664.987	645.312
Hdgfrp2	147.342	1.18198	0.206933	5.71191	1.11715e-08	1.85705e-07	215.241	278.662	209.827	210.746	203.174	200.194	227.063	228.804	191.497	53.3754	203.79	220.979	178.711	316.03	122.113	116.404	68.3566	204.651	97.6305	329.156	63.3874	153.558	161.509	160.117	52.7788	97.412	70.3027	33.4376	43.7739	124.387	69.6462	82.2643	55.0871	63.6456	49.2604
Ehmt1	318.968	0.367906	0.0644184	5.71119	1.12191e-08	1.86278e-07	422.897	336.034	306.04	338.847	327.7	365.516	327.635	349.601	414.758	397.038	394.72	350.039	313.431	371.537	337.1	342.562	314.994	318.835	375.154	357.899	305.331	312.101	299.667	299.069	219.235	247.196	277.696	304.872	332.495	271.845	252.468	265.074	272.586	217.273	224.628
Ppard	47.3025	1.23539	0.21639	5.7091	1.13577e-08	1.88361e-07	115.68	67.9092	81.8835	39.6699	62.263	123.991	32.1414	58.2668	70.7902	49.6297	64.3028	74.2787	51.322	22.3817	65.3562	22.4494	60.0429	116.818	42.4874	34.3064	12.4989	48.8592	42.8096	26.6861	37.5541	28.2809	23.4342	26.5534	10.245	41.1278	16.4442	19.2966	26.5938	17.5574	21.6746
Pmpcb	364.819	-0.413388	0.0724121	-5.70882	1.13762e-08	1.88448e-07	255.065	369.988	288.639	316.533	376.855	275.106	350.445	234.488	324.909	330.553	276.007	333.326	281.355	367.955	283.783	470.607	334.393	325.861	283.852	305.049	459.782	487.595	379.449	422.377	404.976	386.506	437.048	347.161	458.229	444.381	437.224	465.149	443.546	401.626	408.862
Ubr3	90.6234	0.830991	0.145576	5.70831	1.14104e-08	1.88795e-07	108.095	113.572	137.155	86.7779	84.1097	165.322	69.4668	117.955	93.4794	111.433	115.745	118.846	98.9782	43.8682	147.051	84.809	191.214	101.008	124.75	117.754	43.7462	89.7414	68.1062	57.9733	72.0633	54.4669	82.0198	102.28	52.1561	64.1995	40.627	58.9053	63.6351	37.3095	53.2013
Nab2	99.9396	0.948541	0.16618	5.70792	1.14365e-08	1.89008e-07	158.349	141.673	157.626	153.721	142.003	125.283	130.639	159.168	106.185	55.2482	140.477	112.347	108.143	160.253	134.152	54.8764	57.2717	178.301	79.5508	165.041	91.9563	53.8448	106.051	98.4626	63.9435	54.4669	36.323	56.0571	48.4307	104.324	38.6923	55.8585	44.6395	71.327	53.2013
Nckap5	188.716	0.59315	0.103953	5.70596	1.1569e-08	1.90975e-07	196.277	213.094	287.616	189.259	220.651	262.19	178.333	244.436	238.69	225.675	226.544	273.903	258.443	180.844	178.01	266.899	243.867	135.263	180.797	213.256	171.414	130.624	125.51	134.351	144.127	133.025	147.636	227.179	202.105	154.48	121.881	103.592	161.462	97.6631	135.959
Zc3h13	1182.29	0.770096	0.134973	5.70555	1.15969e-08	1.91214e-07	1671.67	1660.26	1586.49	1497.54	1717.15	2005.82	1270.1	1480.83	1303.27	1199.54	1430.49	1703.77	1435.18	1348.27	1316.58	888.831	1172.22	1090.01	1266.48	1696.77	908.85	1072.91	1179.21	720.525	779.502	747.873	1456.44	1053.28	1281.55	654.033	391.76	690.614	681.94	353.343	666.986
Agpat2	433.099	-0.45631	0.0799849	-5.70495	1.16379e-08	1.91669e-07	292.045	264.612	375.641	424.799	495.92	297.063	374.291	355.285	353.951	397.038	374.935	337.968	427.989	433.31	378.378	390.786	303.91	403.154	379.674	407.041	498.171	557.394	526.364	542.925	533.878	581.33	399.554	361.912	414.455	581.808	558.137	543.351	460.642	652.916	477.826
Mtx1	321.294	-0.483139	0.0847194	-5.70281	1.17847e-08	1.93862e-07	260.755	209.582	231.321	259.507	289.468	189.862	278.904	257.226	244.135	319.316	288.868	256.262	330.844	332.145	275.184	274.382	311.299	305.66	307.355	263.325	353.541	404.833	342.477	377.287	558.237	283.856	482.745	360.929	466.611	351.091	355.97	346.323	294.431	436.741	344.823
Tmcc2	950.972	0.674818	0.118343	5.70221	1.18266e-08	1.94328e-07	1011.73	997.563	1068.58	1209.93	1261.65	962.225	1156.05	1310.29	1045.52	633.013	1222.74	1170.82	1073.18	1860.37	1189.31	1786.81	489.581	1108.45	1020.6	1067.21	798.145	692.006	945.703	794.142	463.844	709.117	601.088	833.972	687.343	951.959	651.966	593.116	642.999	589.271	683.735
Man1a2	129.087	0.623167	0.109306	5.70114	1.19011e-08	1.95327e-07	186.795	168.602	182.191	158.68	109.233	175.654	114.05	143.535	173.345	143.271	122.67	149.486	159.465	135.186	189.189	169.618	154.264	114.183	133.79	155.769	145.523	82.7615	76.8627	72.6967	116.722	106.839	113.656	115.065	149.949	74.2307	62.8751	89.3736	112.074	75.7164	84.728
Cul3	237.614	0.847816	0.14901	5.68967	1.27284e-08	2.08663e-07	295.838	407.455	348.005	264.466	194.435	532.13	269.573	252.963	349.413	276.241	335.364	346.325	212.62	107.432	253.685	171.281	361.181	245.933	314.587	331.937	134.81	174.497	169.293	148.154	186.756	127.788	249.575	264.55	165.782	210.655	93.8289	152.341	152.914	95.4685	119.21
4933413J09Rik	69.7047	-0.576639	0.101378	-5.68804	1.28507e-08	2.10427e-07	36.9797	53.859	51.1772	57.0255	53.5244	43.9136	72.5773	62.5302	68.0675	76.7856	40.5602	60.3515	62.3196	71.6215	44.7174	51.5505	65.5853	72.0232	56.9511	48.2144	75.8863	100.71	65.1874	85.5796	104.543	93.2222	78.5047	64.9082	81.0282	84.2619	95.7636	82.2643	77.8817	102.052	97.5357
Tmtc1	772.103	0.572226	0.100621	5.68693	1.29344e-08	2.11389e-07	1123.62	880.478	986.697	814.06	783.203	948.017	747.546	967.797	976.542	828.723	991.252	875.56	874.308	752.026	925.306	872.202	774.092	908.195	1088.4	843.751	651.729	562.38	699.548	513.478	698.304	512.198	1033.45	874.294	750.675	486.512	446.897	379.838	506.231	438.935	507.383
Yipf1	1121.62	-0.318007	0.0559195	-5.68687	1.29391e-08	2.11389e-07	1069.57	967.121	1066.53	1039.68	700.186	969.974	1220.34	1040.28	1072.74	1119.95	1027.86	973.051	998.03	1033.14	1027.64	952.022	1065.07	942.45	941.05	1059.79	1216.86	1451.82	1225.91	1226.64	1331.65	1261.12	1170.54	1047.38	1164.2	1114.46	1284.59	1482.79	1307.84	1414.47	1269.93
Cpsf1	82.9777	0.774495	0.136326	5.68119	1.33765e-08	2.18283e-07	93.8717	83.1303	97.2367	119.01	61.1707	85.2441	103.682	96.6376	138.858	117.988	66.2813	108.633	101.728	119.966	82.5552	197.888	65.5853	72.0232	100.342	106.628	58.9235	48.8592	86.5922	52.452	43.644	78.558	37.4948	57.0405	60.5383	67.2089	60.9404	79.2175	62.6853	38.4068	53.2013
A430005L14Rik	670.977	-0.486073	0.0855772	-5.67993	1.34747e-08	2.19635e-07	537.629	490.586	522.008	681.827	710.017	437.845	587.876	491.715	540.91	753.81	566.854	477.241	628.695	686.671	564.987	430.696	617.98	508.554	609.287	605.461	839.213	843.569	851.327	795.062	1072.83	725.876	964.318	724.808	1127.88	731.273	663.574	698.739	688.589	627.678	678.809
Tmem199	791.957	-0.36361	0.064066	-5.67555	1.38241e-08	2.25072e-07	754.766	653.334	689.869	801.663	669.601	774.946	813.903	670.778	586.288	643.314	755.805	786.426	639.693	756.502	753.316	667.663	651.235	589.361	769.292	678.71	878.495	1084.87	922.352	818.068	919.569	769.869	986.581	700.222	1234.05	871.709	934.42	902.876	906.088	869.092	813.783
Cep350	115.245	0.961592	0.169446	5.67493	1.38746e-08	2.2545e-07	143.178	120.597	145.343	119.836	120.157	198.903	91.24	147.799	178.791	229.42	188.951	129.059	116.391	111.013	159.091	135.528	167.196	86.9549	183.509	139.08	75.8863	102.704	72.9709	59.8137	94.3928	57.6092	131.232	111.131	138.773	43.1341	25.15	70.077	67.4342	31.8228	39.4084
Ranbp2	225.243	0.673704	0.118717	5.67488	1.38789e-08	2.2545e-07	260.755	309.104	370.523	237.193	168.219	313.853	227.063	264.332	284.976	271.559	236.436	324.041	248.362	174.577	273.464	345.056	293.748	160.735	288.372	310.612	221.409	163.529	230.588	126.069	159.351	165.496	185.13	269.467	203.036	119.371	112.208	165.544	134.868	129.486	134.974
Cib1	297.558	-0.504616	0.0889358	-5.67394	1.39551e-08	2.26429e-07	245.583	220.12	239.509	315.706	289.468	218.276	191.811	227.383	286.791	229.42	215.662	246.977	257.527	301.706	294.963	118.899	330.698	284.58	249.5	278.16	302.652	426.77	371.665	340.478	402.946	342.513	408.927	333.392	339.015	377.172	377.25	357.494	303.929	327.007	360.586
Arhgef10l	21.2451	1.16571	0.205476	5.67322	1.40136e-08	2.27119e-07	36.0315	25.7587	14.3296	56.199	19.662	28.4147	33.1782	21.3171	28.1346	26.2195	21.764	18.5697	31.1598	27.7533	34.398	30.764	9.23737	36.8899	26.2156	30.5976	8.9278	19.9425	10.7024	10.1223	15.2246	6.28464	3.51513	13.7684	8.38223	11.0343	16.4442	9.14048	11.3973	26.3361	15.7633
Cntrl	144.31	0.590404	0.10408	5.67259	1.40657e-08	2.27705e-07	223.775	154.552	208.803	152.068	171.496	191.153	203.216	170.537	166.085	170.427	190.93	154.128	158.548	162.939	126.413	165.461	145.027	115.94	170.853	172.459	133.024	147.575	104.105	140.792	103.528	90.0799	80.8481	146.535	168.576	89.2775	96.7309	113.748	86.4297	71.327	103.447
Maml1	44.456	0.71533	0.12612	5.67181	1.41298e-08	2.28067e-07	51.2027	50.3465	68.5775	58.6784	58.986	49.0799	44.5832	61.1091	60.807	50.5661	41.5495	57.566	50.4056	34.9155	62.7763	39.0786	57.2717	64.9966	39.7754	65.8312	27.6762	38.8879	38.9178	28.5265	43.644	17.8065	39.8382	40.3218	38.1857	24.0748	21.2808	41.64	36.0915	26.3361	24.6302
Qk	419.563	0.986215	0.173879	5.67184	1.41271e-08	2.28067e-07	604.002	586.595	612.079	389.261	598.599	940.268	320.377	515.874	592.641	519.708	580.704	533.878	422.49	296.334	496.191	337.573	684.489	548.079	523.408	549.829	247.3	253.27	307.451	216.25	351.182	203.203	487.432	514.348	485.238	242.755	97.6982	152.341	198.503	110.831	164.53
R3hdm1	569.876	0.377559	0.0665686	5.67173	1.41361e-08	2.28067e-07	720.631	663.871	659.162	556.205	671.785	734.907	636.607	746.099	643.465	672.342	682.599	748.358	584.705	539.847	595.085	478.09	627.218	530.513	576.743	583.208	564.237	468.65	422.258	461.946	420.2	491.25	480.402	594.992	541.12	370.15	504.935	509.836	519.528	452.103	492.604
Tmco1	535.462	-0.406578	0.0716973	-5.67075	1.42172e-08	2.29115e-07	503.493	494.098	507.678	434.716	498.104	457.218	367.034	495.978	488.271	425.13	390.763	467.956	389.498	504.932	497.051	320.112	576.412	597.266	569.511	412.604	571.379	718.928	535.12	616.541	640.45	665.125	704.198	526.15	630.53	699.173	607.47	544.366	647.748	614.51	621.667
Jak2	1248.78	0.741606	0.130852	5.66754	1.44866e-08	2.33194e-07	1780.72	1680.17	1840.33	1224.81	1234.34	2187.93	915.511	1480.83	1571.91	1600.32	1495.78	1784.55	1414.11	631.164	1522.97	1393.53	1813.3	1319.25	1749.21	1532.66	809.751	894.423	1096.51	708.563	1050.5	749.967	1297.08	1604.02	1218.22	780.426	576.516	600.225	760.772	702.297	684.72
Mrpl24	589.603	-0.356481	0.0629141	-5.66616	1.46034e-08	2.34808e-07	588.831	542.103	502.56	557.858	569.106	551.503	437.537	555.666	479.195	518.771	528.272	482.812	529.717	604.306	543.488	361.685	576.412	556.862	532.448	509.032	645.48	690.012	686.9	699.36	860.7	580.282	792.077	576.306	705.039	688.139	635.522	559.601	618.305	682.545	687.676
Pcnxl3	52.7186	1.11924	0.197621	5.6636	1.48231e-08	2.38072e-07	102.405	98.3513	70.6245	87.6044	36.047	77.4946	57.025	68.2148	121.614	44.0113	104.863	79.8496	41.2409	43.8682	71.3758	33.2584	36.0258	77.2932	52.4312	68.6127	24.105	39.8851	43.7826	45.0903	28.4193	18.8539	5.85856	41.3052	12.1077	32.0998	25.15	52.8117	31.3426	40.6015	31.5267
Zbtb7b	49.2147	1.03471	0.182829	5.65943	1.51876e-08	2.43651e-07	121.369	52.6882	56.2949	57.8519	68.817	94.2851	45.62	45.4765	55.3616	66.4851	78.1526	57.566	54.9879	49.2398	61.9164	28.2697	49.8818	82.5632	43.3913	90.8655	31.2473	47.8621	40.8637	39.5691	26.3894	9.42697	36.323	48.1894	17.6958	38.1185	10.6404	40.6244	20.8951	23.0441	30.5415
Mon1b	126.631	0.709393	0.125374	5.65822	1.52947e-08	2.45094e-07	160.246	166.261	131.014	117.357	171.496	151.114	121.308	143.535	177.883	88.0226	169.166	172.698	140.219	198.75	193.489	134.697	119.162	171.275	141.022	171.532	99.9913	104.698	81.7274	127.909	64.9585	103.697	44.525	84.5774	107.106	101.315	64.8097	125.936	146.266	51.5749	82.7576
Mapk6	1080.38	0.380357	0.0672428	5.65647	1.54515e-08	2.47328e-07	1127.41	1332.43	1416.59	938.028	1142.58	1362.61	1053.41	1466.62	1251.53	963.566	1103.04	1231.17	1184.07	1180.86	1189.31	1405.17	1246.12	1319.25	1007.94	1072.77	925.812	945.276	826.031	1028.8	733.828	859.949	918.622	1104.42	789.793	1064.31	853.166	869.361	1111.24	907.499	880.777
Pacsin2	2136.05	0.348176	0.0616277	5.64967	1.60759e-08	2.57034e-07	1914.41	2404.92	2358.25	2584.33	2147.53	2172.43	2620.04	2275.25	2237.15	2180.9	2775.9	2319.35	2425.88	2566.74	2430.22	3004.07	1861.33	1996.45	2330.48	2437.61	2011.43	1964.34	1964.38	1825.7	1615.84	1707.33	1900.52	2134.1	1981.93	2226.92	1672.48	1556.93	1720.05	1765.62	1670.91
Msl2	126.251	1.10065	0.194824	5.64943	1.6098e-08	2.57099e-07	311.957	203.728	158.649	138.018	162.758	249.274	76.7246	176.221	173.345	88.0226	165.209	165.27	138.386	59.0877	153.071	85.6404	244.79	216.07	149.158	158.551	90.1707	79.7701	66.1603	71.7765	71.0484	47.1348	152.322	163.254	86.6164	85.265	39.6597	67.0302	40.8404	29.6281	54.1865
Trim24	887.823	0.731124	0.129447	5.64807	1.62255e-08	2.58844e-07	1327.48	1194.27	1258.96	1017.37	920.837	1654.51	718.515	922.32	1169.85	1135.87	1109.96	1187.53	797.325	479.864	1071.5	888.831	1346.81	1095.28	1119.13	987.467	469.602	695.995	807.545	611.02	734.843	512.198	857.693	1167.36	807.488	622.936	436.256	534.21	548.021	433.449	431.522
G3bp2	6516.54	0.360773	0.0638855	5.64719	1.63095e-08	2.59894e-07	7675.67	8077.69	6936.56	6743.88	6365.03	7515.69	7766.81	6801.58	6701.47	8231.05	7720.29	7954.32	7295.06	6676.02	6608.71	8095.1	6698.94	5517.68	6919.11	7681.85	5252.22	4783.22	5751.08	5013.31	4801.85	6309.78	7136.89	6205.62	5642.17	4223.13	5234.11	6349.59	6590.5	5189.31	5613.72
Phactr3	381.688	0.440848	0.0780841	5.64581	1.64407e-08	2.61691e-07	409.622	387.551	432.959	377.691	562.552	483.05	419.912	429.185	405.682	369.882	456.055	446.601	509.555	532.685	386.977	483.078	342.706	380.318	397.754	391.278	274.976	321.075	409.61	366.244	320.733	304.805	367.917	340.276	285.927	396.232	271.814	225.465	258.339	296.281	314.282
Vps9d1	212.145	0.601209	0.106511	5.64459	1.6558e-08	2.63265e-07	281.615	289.2	255.886	216.532	203.174	326.769	188.701	235.909	248.673	207.883	205.769	278.545	249.278	145.929	313.882	166.292	282.664	349.576	270.292	253.125	141.952	157.546	193.616	150.915	176.606	116.266	121.858	251.765	160.194	159.496	144.129	199.059	167.161	168.99	145.811
Heca	65.0359	1.05546	0.187009	5.64389	1.66251e-08	2.64037e-07	101.457	135.818	82.9071	66.1165	54.6167	94.2851	77.7614	69.6359	68.9751	121.733	96.9488	105.847	71.4843	35.8107	96.3144	72.3371	96.0687	49.1866	85.8787	89.0111	21.4267	28.9167	50.5932	30.367	50.7488	17.8065	77.3329	81.627	46.568	49.1528	17.4116	50.7805	27.5435	15.3627	38.4231
Lnx2	1296.08	0.504619	0.0894494	5.64138	1.68689e-08	2.67611e-07	1410.92	1524.45	1550.67	1442.17	1430.96	1564.1	1397.63	1837.53	1453.92	1009.45	1462.15	1461.43	1470.93	1983.02	1483.41	1691.19	1087.24	1720.65	1193.26	1502.06	882.066	928.325	968.081	1408.84	708.454	1355.39	794.42	997.226	780.479	1240.86	1100.8	1060.3	1259.4	1071	1130.03
Ddx3x	3206.16	0.408418	0.0724005	5.64109	1.68974e-08	2.67764e-07	4579.8	3579.29	4017.41	2934.75	3250.79	4753	3242.13	4205.16	3899.81	3202.52	3271.53	3898.7	2901.53	2642.83	3499.13	3453.89	3405.82	3750.48	3916.07	3297.12	2487.28	2735.12	2589.01	2471.69	2355.76	3067.95	3154.25	3421.45	2667.41	2680.33	2289.62	2870.11	2906.32	2330.75	2486.67
Got2	415.799	0.758377	0.134634	5.6329	1.77204e-08	2.80326e-07	511.079	526.882	375.641	444.634	441.303	453.343	401.249	468.976	432.002	600.239	447.152	381.607	648.857	578.344	480.712	572.045	597.658	497.136	611.095	610.097	185.698	169.512	260.749	260.42	302.463	273.382	617.492	576.306	248.673	263.82	188.625	353.432	326.723	215.078	230.539
Rplp0	2560.99	-0.417489	0.0741174	-5.63281	1.77295e-08	2.80326e-07	2178.01	2102.84	2359.27	2290.11	2609.59	2320.96	2208.42	2434.41	2246.23	2070.4	2217.95	1934.96	2139.03	2376.04	2509.33	1520.74	2188.33	3010.92	1938.15	2126.07	3014.92	3818	2990.83	3375.33	3324.05	2705.54	2018.86	2597.31	2795.94	3481.82	2801.33	2739.1	2713.51	3465.4	3010.8
Atp2a2	1926.61	0.790683	0.140381	5.6324	1.77719e-08	2.80686e-07	3204.91	2127.43	3026.62	1821.51	2356.16	3679.7	1476.43	2296.56	2520.31	1961.78	2302.04	2702.82	1910.83	1033.14	2847.29	2076.99	1822.53	3332.39	2488.67	2050.96	1419.52	1565.49	1454.55	1221.12	1678.77	1186.75	1379.1	2356.36	1903.7	1690.25	784.487	908.97	1051.4	778.013	1013.78
Zhx3	143.814	0.546419	0.0971105	5.62678	1.83607e-08	2.89665e-07	177.313	159.235	211.874	134.712	164.942	130.449	158.633	156.325	186.959	155.444	231.49	170.841	176.878	158.463	186.609	187.91	156.112	130.871	157.294	133.517	121.418	171.506	119.672	117.787	78.1532	75.4157	103.111	136.701	136.91	98.3055	90.927	109.686	94.9777	123.999	129.062
Rmnd5a	400.72	0.772359	0.137368	5.62257	1.88138e-08	2.96485e-07	615.381	492.927	590.585	417.36	602.968	769.78	373.255	372.339	452.876	379.246	524.315	595.158	416.075	251.571	500.491	335.91	426.767	608.684	546.912	473.799	272.298	289.167	318.153	337.717	269.984	265.002	405.412	471.076	369.75	359.116	137.358	217.34	201.353	178.866	186.204
Bmp6	489.278	0.682643	0.121421	5.62212	1.88626e-08	2.96925e-07	518.665	584.254	793.247	514.056	423.825	680.661	382.586	540.033	643.465	657.36	556.961	588.659	577.373	287.381	710.318	508.022	718.668	656.992	641.83	686.127	324.972	403.836	476.743	344.159	376.556	238.816	469.856	609.744	315.731	461.434	233.121	249.84	283.034	351.148	315.267
Cep135	299.176	0.437302	0.0778117	5.62001	1.9095e-08	3.00251e-07	367.901	382.868	348.005	304.962	277.453	449.469	328.671	348.179	280.438	338.044	314.589	369.537	330.844	287.381	392.997	358.359	340.859	295.998	280.236	343.064	299.081	249.282	225.723	197.845	211.115	298.521	329.251	312.74	256.124	219.683	222.481	241.715	226.997	196.424	244.332
Spast	1039.24	0.411211	0.0731958	5.61796	1.93226e-08	3.03496e-07	1265.85	1310.18	1310.14	1009.1	1080.32	1418.15	991.199	1108.49	1172.58	1025.37	1245.5	1266.45	974.202	833.495	1438.7	1108.34	1214.71	1165.55	1215.86	1104.29	824.928	929.322	939.865	819.908	928.703	856.806	824.885	1328.65	902.487	838.607	791.258	796.237	747.475	806.544	779.3
Braf	49.5915	0.785454	0.139854	5.61626	1.95136e-08	3.06157e-07	52.1509	62.055	50.1537	48.7609	46.9703	58.121	95.3873	63.9513	70.7902	59.9303	52.4315	44.5672	65.069	31.3344	78.2554	85.6404	71.1278	55.3349	83.1667	35.2336	52.674	28.9167	29.1884	40.4893	35.5242	24.0911	28.1211	46.2225	38.1857	29.0904	35.7904	43.6712	36.0915	29.6281	27.5859
Psmf1	2561.07	-0.380228	0.0677412	-5.61295	1.98901e-08	3.11721e-07	1832.87	1917.85	2387.93	2544.66	2218.53	1950.28	2352.54	1956.91	1745.25	2955.31	2166.51	2171.72	2291.16	2477.21	2020.88	2848.58	2550.44	2013.14	2523.03	2429.26	2875.64	3018.3	2541.33	2755.11	3519.94	2896.17	3247.98	3125.43	3265.35	2769.61	2921.27	2393.79	3091.53	3162.53	2699.47
Pabpn1	226.823	1.33731	0.238327	5.61123	2.00897e-08	3.14503e-07	603.054	362.963	320.369	199.176	350.639	712.95	131.676	319.757	365.749	196.646	266.115	312.899	215.369	137.871	257.125	34.9213	310.376	510.311	186.221	328.229	94.6346	75.7816	143.023	186.803	162.396	98.4594	135.919	177.022	77.3028	201.627	77.3847	92.4204	110.174	79.0084	104.432
Eif3c	863.219	0.513225	0.0914793	5.61028	2.01998e-08	3.1588e-07	1160.6	964.779	962.131	934.722	859.667	1285.12	850.191	1030.33	1119.94	1080.62	1014.99	1030.62	872.475	889.897	1111.91	712.562	1096.48	834.415	917.546	1076.48	646.372	890.434	955.433	673.595	660.75	656.745	937.369	772.998	556.953	579.802	440.125	817.565	657.246	465.272	696.543
Sod2	418.236	-0.348014	0.0620365	-5.60983	2.02522e-08	3.16353e-07	398.243	430.872	357.217	404.964	463.149	355.184	352.518	341.074	397.514	377.373	383.838	325.898	330.844	419.881	369.778	306.809	422.148	401.398	314.587	335.646	423.178	562.38	532.201	449.063	543.012	457.732	466.341	446.49	489.895	555.727	432.387	491.555	415.053	458.688	425.61
Zfhx4	26.0603	1.23794	0.220694	5.60931	2.03139e-08	3.16968e-07	29.3942	32.7838	29.6828	26.4466	29.493	46.4968	36.2886	42.6342	21.7816	19.6646	19.7855	52.9236	52.2385	35.8107	33.538	29.1011	33.2545	43.0383	28.9276	50.0688	24.105	16.9512	8.75651	23.0053	5.07488	11.5218	11.7171	26.5534	27.9408	14.0436	9.67309	1.01561	24.6942	8.77871	4.92604
Lmna	984.94	0.468172	0.0835253	5.60515	2.08076e-08	3.24316e-07	1098.01	1083.04	961.108	1289.27	1161.15	918.311	1097.99	1313.13	1077.28	815.613	1070.39	1213.53	1100.67	1416.32	1048.28	1310.38	1054.91	1161.15	1020.6	1141.38	793.681	835.592	963.216	1052.72	714.543	714.354	1116.64	888.062	761.852	1015.16	665.508	607.334	720.881	683.642	587.185
Ccdc109b	172.751	-0.428803	0.0766317	-5.59564	2.19812e-08	3.42234e-07	145.074	135.818	153.532	158.68	149.65	153.698	152.412	117.955	138.858	202.265	143.445	169.913	119.14	160.253	174.57	133.865	165.349	136.141	139.214	155.769	158.022	227.345	194.589	181.282	227.355	226.247	231.999	201.609	262.643	177.552	212.808	158.435	178.558	205.202	197.042
Zfp212	1264.41	0.531317	0.0949713	5.5945	2.21257e-08	3.44108e-07	1334.12	1590.01	1456.5	1562	1433.14	1216.67	1526.2	1603.05	1497.49	976.676	1409.71	1473.5	1743.12	2014.35	1429.24	1735.26	937.593	1360.54	1267.39	1570.68	1500.76	1011.09	1079.97	1151.18	793.712	899.751	706.542	1190.97	1012.39	1332.14	853.166	929.282	1007.71	851.535	797.034
Rapgefl1	136.346	0.904065	0.161605	5.59429	2.21531e-08	3.44158e-07	221.878	168.602	240.533	125.621	145.28	253.149	118.197	213.171	184.236	112.369	210.715	194.053	117.308	75.2026	211.548	119.73	121.01	296.876	122.942	155.769	96.4202	130.624	107.997	101.223	99.4677	65.9888	46.8685	137.684	40.9798	120.374	66.7443	109.686	92.1284	76.8137	70.935
Smg5	18.5683	1.29242	0.231035	5.59402	2.2187e-08	3.4431e-07	24.6532	44.4923	21.4944	28.926	28.4007	18.0821	25.9205	22.7383	26.3194	13.1097	26.7104	36.2109	34.8257	24.1723	29.2383	13.3034	18.4747	17.5666	7.23189	35.2336	5.35668	4.98563	10.7024	9.20211	9.13479	13.6167	10.5454	14.7519	2.79408	12.0374	4.83654	26.4058	4.74889	9.87605	13.7929
Spen	48.7096	0.916567	0.163853	5.59382	2.22127e-08	3.44333e-07	76.8041	69.0801	59.3656	69.4223	85.202	67.162	38.3623	55.4245	78.9583	48.6933	56.3886	59.423	58.6538	48.3445	70.5159	46.5618	55.4242	57.9699	47.0073	71.3943	21.4267	39.8851	53.512	49.6914	36.5392	24.0911	37.4948	62.9413	14.9017	26.0811	13.5423	42.6556	22.7947	16.4601	22.6598
Ybx2	594.164	0.937885	0.167734	5.59149	2.25127e-08	3.48604e-07	1151.11	805.544	924.26	633.066	694.724	1446.57	377.402	667.936	859.466	466.332	877.486	1160.61	559.044	352.736	719.778	187.079	630.913	863.4	597.535	970.778	308.009	432.753	551.66	457.345	567.372	312.137	342.14	409.118	225.389	455.416	323.081	395.072	321.974	354.44	394.084
Iws1	474.708	0.383611	0.0686155	5.59074	2.26103e-08	3.49736e-07	535.732	554.982	569.091	562.817	608.43	693.577	477.973	592.616	444.708	446.668	538.165	537.592	463.731	529.104	497.051	445.663	568.098	471.664	459.225	556.32	401.751	427.767	474.797	376.366	305.508	405.359	489.775	390.433	409.798	510.587	360.806	353.432	395.107	380.776	379.305
Ube2k	2059.18	0.545979	0.0977112	5.58768	2.30121e-08	3.55565e-07	3421.1	2269.11	2236.44	2043	2738.48	2907.34	1957.51	2596.42	2389.62	1954.29	2366.34	2537.55	2295.74	2533.61	2216.95	1211.44	2765.67	2674.52	1843.23	2655.5	1371.31	1772.89	1884.6	1931.52	1713.28	1772.27	2130.17	1910.86	1669	1636.09	1203.33	1405.6	1552.89	1090.75	1412.79
Ephb4	160.362	0.816568	0.14617	5.58644	2.31778e-08	3.56964e-07	214.293	187.336	281.475	152.068	210.82	257.024	190.775	295.597	236.875	123.606	180.048	178.269	167.713	155.777	187.469	138.854	169.044	276.675	145.542	189.149	144.63	164.526	96.3216	139.872	82.2131	85.8901	67.9593	187.84	75.4401	170.53	51.2674	95.4673	75.9822	133.875	102.462
Ets2	254.788	0.547583	0.0980189	5.58651	2.31681e-08	3.56964e-07	395.399	314.958	307.063	235.54	251.237	331.935	186.627	369.497	276.808	235.039	220.608	317.542	321.679	376.013	280.344	333.416	257.723	295.998	282.044	304.121	217.838	179.483	204.319	197.845	126.872	210.536	237.857	159.32	138.773	249.776	180.887	250.855	210.851	218.37	240.391
Slc35b1	473.124	-0.329983	0.0590649	-5.58678	2.3132e-08	3.56964e-07	551.852	427.36	403.276	407.443	401.979	377.14	442.722	406.446	381.178	467.269	390.763	506.024	373.001	429.729	449.754	388.292	437.851	424.234	439.337	418.167	565.13	606.253	553.606	512.558	523.728	544.669	380.806	497.63	525.287	577.796	578.451	478.352	585.063	547.572	558.613
Pmf1	424.287	-0.438609	0.0785161	-5.58623	2.32045e-08	3.56989e-07	346.092	309.104	403.276	472.733	329.885	383.598	278.904	312.651	346.691	454.159	394.72	358.395	343.674	380.489	352.579	234.472	448.013	413.694	402.274	395.914	475.852	551.411	479.662	491.393	678.004	430.498	557.735	502.547	467.542	491.528	483.654	411.322	444.496	495.997	527.087
Nek2	1126.88	0.542904	0.0972218	5.58418	2.34805e-08	3.60844e-07	1105.6	1073.67	1238.49	1357.87	1316.26	1188.25	1381.04	1286.13	1211.6	1229.51	1171.3	1347.23	1459.93	1882.75	1320.88	2062.85	905.262	983.732	1201.4	1312.91	1159.72	854.538	930.136	919.291	692.214	882.992	1032.28	1185.07	1159.54	830.582	620.045	799.284	851.95	662.792	823.635
Setd1a	180.373	0.658216	0.117913	5.58222	2.37467e-08	3.64542e-07	266.444	232.999	232.345	243.805	240.313	250.566	159.67	211.75	235.967	164.808	257.211	251.619	175.045	132.5	240.786	140.517	173.663	257.351	208.821	204.911	141.059	136.606	208.21	165.638	162.396	113.124	78.5047	183.907	140.635	149.465	74.4828	134.06	110.174	127.291	106.403
B4galnt3	11.5618	1.57089	0.28151	5.58021	2.40226e-08	3.67985e-07	23.705	16.3919	26.6121	14.0498	48.0627	20.6652	13.4786	15.6325	14.5211	6.55487	10.882	14.8557	21.0787	7.16215	10.3194	12.4719	7.3899	13.175	9.03986	17.6168	7.14224	10.9684	3.89178	4.60106	0	3.14232	5.85856	9.83458	2.79408	5.01559	3.86923	6.09365	7.59822	3.29202	6.89646
Rere	111.748	0.928133	0.166322	5.58034	2.40054e-08	3.67985e-07	201.966	107.718	127.943	151.242	215.19	182.112	111.976	130.745	179.698	81.4677	209.726	155.057	109.976	109.223	105.774	45.7303	117.315	233.636	104.862	125.172	102.67	90.7385	54.485	82.819	50.7488	55.5144	28.1211	77.6932	57.7443	118.368	67.7116	77.1863	67.4342	96.5658	76.8463
Hnrnpd	299.351	1.20364	0.215856	5.57613	2.45934e-08	3.76323e-07	921.649	350.084	444.218	305.789	528.69	641.914	187.664	432.027	439.262	271.559	361.085	394.606	239.197	249.78	366.339	95.6179	305.757	708.814	296.507	363.462	195.519	161.535	230.588	209.808	214.16	138.262	278.867	256.682	203.036	190.592	76.4174	100.545	124.421	74.619	118.225
Smim7	463.458	-0.384696	0.069025	-5.57329	2.49975e-08	3.82097e-07	443.757	436.727	386.9	433.89	309.13	379.724	456.2	451.923	429.279	479.442	381.86	441.958	370.252	361.689	402.456	361.685	479.42	378.561	411.314	398.696	426.749	609.244	467.987	514.398	622.181	598.089	505.008	585.157	401.416	492.531	524.281	697.723	491.985	547.572	541.865
Slc35a2	34.0136	1.02614	0.184178	5.57144	2.52643e-08	3.85762e-07	73.0113	30.4421	35.824	38.8434	60.0784	33.581	26.9573	46.8976	34.4875	34.6472	30.6675	31.5685	53.155	46.554	28.3783	98.1123	40.6444	25.4716	44.2953	55.632	17.8556	14.9569	28.2154	18.4042	21.3145	23.0437	36.323	29.5037	17.6958	30.0935	23.2154	14.2185	21.8449	8.77871	15.7633
Dnajc13	544.224	0.693926	0.124654	5.56681	2.59449e-08	3.9573e-07	684.599	741.147	848.518	531.411	521.043	839.525	500.783	650.882	677.045	627.395	688.534	824.494	593.869	291.858	692.259	527.977	725.134	644.696	772.004	631.423	321.401	476.627	495.229	389.249	461.814	365.557	536.644	714.974	469.405	357.11	265.043	336.167	338.121	245.804	260.095
Tex10	952.412	-0.365255	0.0656262	-5.56569	2.61121e-08	3.97853e-07	885.617	750.514	784.035	843.812	844.374	698.743	854.338	956.428	778.692	802.504	857.7	756.715	927.463	963.309	898.647	1124.13	851.686	762.392	835.283	776.993	1282.92	1086.87	817.274	1186.15	959.153	1177.32	1182.26	1269.64	1264.79	1000.11	1102.73	858.19	1089.39	1107.21	997.031
Hn1	1633.01	-0.406364	0.0730204	-5.56507	2.62043e-08	3.98831e-07	1431.78	1442.49	1475.95	1604.15	1416.76	1281.24	1545.9	1338.71	1061.85	1826	1300.89	1505.07	1370.12	1612.38	1264.13	1036	1832.69	1362.29	1600.06	1353.71	1615.04	2118.89	1619.95	2021.7	2323.28	1474.8	2167.67	1918.73	2232.47	1934.01	1871.74	1844.35	1854.92	1851.21	1644.31
2610507B11Rik	205.013	0.535049	0.09616	5.56416	2.63423e-08	3.99226e-07	191.536	232.999	193.45	231.408	158.388	226.026	260.241	225.961	295.867	255.64	304.696	262.761	235.532	188.006	247.665	226.157	207.841	215.191	297.411	271.669	142.845	163.529	211.129	159.197	154.276	177.017	126.545	175.055	193.723	116.362	120.914	224.45	205.152	125.097	151.722
Rnaseh2a	153.934	-0.432922	0.0778045	-5.56423	2.6332e-08	3.99226e-07	112.836	110.06	109.519	161.985	140.911	179.529	136.86	116.534	124.337	136.716	106.842	134.63	138.386	170.996	135.012	124.719	99.7636	142.29	160.006	134.444	190.162	222.359	159.563	191.404	162.396	190.634	195.676	160.304	169.507	206.642	186.691	168.591	174.759	160.211	172.412
Usp43	164.155	0.633367	0.113825	5.56437	2.63101e-08	3.99226e-07	266.444	209.582	215.968	200.002	190.066	247.983	154.486	183.327	245.043	159.19	181.037	234.906	182.377	145.034	177.15	118.067	131.171	180.936	235.036	215.11	102.67	108.687	102.159	126.989	89.3179	123.598	110.141	131.783	118.283	210.655	92.8616	128.982	111.124	183.256	132.018
Zfp598	344.407	0.627511	0.11277	5.56451	2.62886e-08	3.99226e-07	472.203	443.752	441.148	428.931	395.425	595.417	379.476	407.867	422.926	269.686	461.991	425.246	295.102	309.763	442.874	281.865	371.342	528.756	308.259	434.856	207.125	308.112	372.638	317.473	192.846	256.623	160.524	259.633	198.379	408.269	236.023	293.511	271.636	244.707	209.85
U2af1l4	1025.39	-0.465558	0.0837313	-5.56015	2.69545e-08	4.0807e-07	1011.73	782.127	922.213	922.325	943.776	962.225	792.129	798.681	921.18	855.879	834.947	810.567	806.489	1077.9	968.303	485.573	975.466	938.937	1016.08	802.955	1154.36	1285.3	1387.42	1308.54	1485.93	1110.29	1550.17	1015.91	1575.86	1218.79	1081.45	965.844	934.581	1036.98	1147.77
Fgd1	71.6746	0.751038	0.135097	5.55925	2.70933e-08	4.09736e-07	96.7163	80.7886	85.9777	98.3483	88.479	71.0367	41.4727	98.0587	85.3113	74.9128	103.874	79.8496	72.4007	80.5742	118.673	86.4719	61.8904	131.75	60.5671	117.754	45.5318	46.865	58.3767	46.9308	52.7788	45.0399	49.2119	72.7759	53.0875	88.2744	28.052	61.9522	51.288	35.1148	38.4231
Psd3	181.679	0.577289	0.103857	5.55852	2.72067e-08	4.11015e-07	236.101	210.753	250.768	179.341	251.237	247.983	207.364	214.592	223.261	176.982	205.769	237.692	181.46	147.719	222.727	167.124	189.366	211.678	236.844	235.509	97.313	158.543	194.589	145.393	157.321	123.598	89.0501	238.98	155.537	132.412	146.064	126.951	137.718	89.9818	131.033
Csnk2a1	590.006	0.868304	0.156239	5.55754	2.73609e-08	4.12906e-07	1082.84	688.459	527.125	421.493	834.543	887.313	493.526	827.104	872.172	792.203	774.601	557.09	1075.01	454.797	683.66	408.247	988.399	873.94	587.591	805.736	321.401	381.9	351.233	427.898	416.14	445.162	874.097	685.47	315.731	285.889	206.037	404.212	327.673	212.884	358.616
Papd5	398.335	0.895275	0.161123	5.55648	2.75269e-08	4.14972e-07	678.91	533.907	638.692	398.352	627	813.693	277.867	491.715	477.38	485.06	536.186	528.307	425.24	249.78	425.675	300.157	565.327	580.577	467.361	434.856	302.652	243.299	271.452	293.547	325.807	144.547	503.836	421.903	418.18	263.82	137.358	207.184	171.91	141.557	158.619
Fam110c	812.991	0.630149	0.113419	5.55594	2.76121e-08	4.15717e-07	1174.82	1183.73	930.402	755.381	831.266	985.473	755.841	1327.35	788.676	1040.35	988.284	743.716	808.322	1008.07	998.401	1094.2	793.49	1070.69	733.133	1155.29	494.6	527.48	623.658	761.935	530.833	660.935	876.44	1025.75	344.603	744.313	376.283	644.912	620.205	566.227	489.649
Thap7	1255.64	-0.405685	0.07302	-5.5558	2.76347e-08	4.15717e-07	1045.86	841.84	1036.85	991.748	1205.94	1041.01	946.615	953.585	1205.25	1244.49	1060.5	1101.18	1239.06	1401.99	1076.66	1052.63	1066.92	1255.14	1114.62	1159.93	1528.44	1832.72	1591.74	1527.55	1737.64	1275.78	1543.14	1174.25	1872.96	1544.8	1273.95	1132.4	1157.78	1370.58	1341.85
Il17ra	88.7565	1.0794	0.194321	5.55475	2.78016e-08	4.17637e-07	187.743	129.964	101.331	91.7367	183.512	89.1188	69.4668	102.322	88.9415	50.5661	113.766	151.343	124.639	263.209	74.8156	97.2809	70.204	74.6582	86.7827	140.934	25.8906	49.8563	71.998	92.0211	27.4044	52.372	79.6764	92.445	31.6662	65.2027	23.2154	55.8585	56.9866	47.1856	42.364
Zfp207	1306.17	-0.393885	0.0709111	-5.55462	2.7821e-08	4.17637e-07	1006.99	1163.82	1145.35	1162	1173.17	999.68	1310.54	1279.03	991.063	1094.66	1153.49	1084.47	1090.59	1518.38	1125.67	1378.56	965.305	1180.48	1091.11	1111.71	1664.14	1715.06	1153.91	1529.39	1621.93	1549.16	1075.63	1336.52	1202.38	1641.1	1625.08	1420.84	1638.37	1872.06	1644.31
Lmo1	1951	-0.421055	0.0758068	-5.55432	2.787e-08	4.17933e-07	1885.02	1586.5	1650.98	1886.8	1834.03	1433.65	1597.74	1288.97	1724.38	1790.42	1814.33	1514.36	1690.88	2027.78	1936.61	984.449	1733.85	2381.16	1584.69	1720.88	2081.96	2661.33	2649.33	2218.63	2571.95	2076.03	2082.13	2036.74	2279.04	2331.25	2321.54	2056.61	2174.99	2295.63	2380.26
Tbrg1	448.753	-0.35604	0.0641238	-5.55239	2.81797e-08	4.22133e-07	467.462	403.943	376.664	410.749	370.301	299.646	384.66	309.809	443.8	419.512	358.117	455.886	395.913	440.472	419.655	322.607	475.725	414.573	432.105	406.113	507.099	479.618	515.661	521.76	525.758	406.407	515.553	411.085	541.12	590.836	510.739	564.679	512.88	548.669	546.791
Inppl1	15.2731	1.60372	0.289023	5.54877	2.87681e-08	4.30494e-07	12.3266	38.638	15.3532	14.8762	15.2927	19.3737	8.29455	35.5285	15.4286	13.1097	12.8606	30.64	29.3269	22.3817	12.8992	25.7753	7.3899	23.715	36.1595	39.8696	1.78556	5.98276	7.78356	18.4042	5.07488	2.09488	2.34342	1.96692	4.6568	20.0624	4.83654	10.1561	8.548	7.68137	3.94084
Pde4dip	334.265	0.337042	0.0607463	5.54836	2.88364e-08	4.31063e-07	353.678	402.772	428.865	306.615	288.376	350.017	344.224	400.762	412.943	333.362	401.645	360.252	345.507	401.08	379.238	457.303	335.317	346.941	334.475	357.899	277.654	252.273	283.127	317.473	288.253	253.481	278.867	336.343	284.065	294.917	271.814	313.823	288.732	322.618	294.577
Pes1	593.704	0.6861	0.123698	5.5466	2.91285e-08	4.34974e-07	752.87	565.52	635.621	633.892	847.651	631.581	392.954	818.577	760.541	433.558	769.655	731.645	864.227	1325	604.545	851.415	458.174	723.746	530.64	840.97	461.567	463.664	580.849	570.531	315.658	490.202	472.2	388.466	324.113	627.952	343.395	389.994	378.011	340.175	460.093
Zscan29	135.81	0.618885	0.111599	5.5456	2.92944e-08	4.36993e-07	133.696	176.798	168.885	134.712	156.204	156.281	161.744	167.695	186.051	117.051	136.52	173.627	209.87	207.702	123.833	207.034	152.417	111.548	145.542	165.969	121.418	83.7587	129.402	116.867	72.0633	113.124	165.211	124.899	102.45	124.387	66.7443	81.2487	104.475	81.2031	72.9055
Top2a	688.301	0.527802	0.095182	5.54519	2.93641e-08	4.37574e-07	741.491	882.82	851.589	790.919	732.956	848.566	676.006	955.007	806.827	809.058	844.84	869.061	789.993	598.04	835.871	917.101	778.71	445.314	847.939	826.135	650.836	653.118	475.77	359.803	484.144	714.354	643.269	707.106	614.697	430.338	581.352	415.384	619.255	378.582	514.279
Atf1	628.614	0.422976	0.0762961	5.54387	2.95855e-08	4.40413e-07	758.559	773.931	805.529	561.164	719.848	897.646	549.514	883.95	748.743	581.511	753.826	717.718	647.941	662.499	605.405	655.191	756.541	804.552	553.24	677.783	647.265	518.506	477.716	545.685	442.53	570.855	442.907	656.95	617.491	538.674	427.55	490.539	552.77	446.617	510.338
Ube2z	94.772	0.889962	0.160576	5.54231	2.98513e-08	4.43906e-07	154.556	173.286	135.108	87.6044	50.2474	158.864	108.866	95.2164	122.522	115.178	111.788	167.127	90.73	34.9155	118.673	88.1348	132.094	159.856	136.502	119.609	51.7812	54.842	77.8356	42.3297	80.1831	50.2771	89.0501	103.263	42.8425	65.2027	52.2347	92.4204	56.9866	51.5749	45.3196
Stx18	419.852	-0.388807	0.0701632	-5.54146	2.99954e-08	4.45583e-07	400.14	343.059	317.299	384.302	392.148	356.475	374.291	308.388	352.136	389.547	402.634	392.749	379.417	453.006	335.38	403.258	313.147	336.401	385.098	391.278	521.383	526.483	538.039	441.701	530.833	430.498	687.795	446.49	542.051	402.25	420.779	519.992	486.286	423.573	366.498
Srbd1	362.551	0.731366	0.132005	5.54046	3.0168e-08	4.47681e-07	517.716	449.606	374.617	326.45	504.658	348.726	190.775	481.767	324.001	451.35	453.087	369.537	565.459	476.283	376.658	596.157	544.081	388.223	482.729	516.45	199.09	229.339	258.804	230.053	200.965	274.429	569.452	366.83	295.241	266.829	183.789	251.871	192.805	201.91	229.554
Sfswap	264.583	0.57364	0.103594	5.5374	3.06999e-08	4.551e-07	332.818	265.783	285.569	262.813	325.515	357.767	321.414	308.388	349.413	235.039	339.321	318.47	281.355	445.844	263.145	336.741	242.943	302.146	255.828	327.301	258.013	261.247	267.56	170.239	99.4677	161.306	278.867	212.427	194.654	265.826	171.214	177.732	225.097	178.866	180.293
Foxm1	387.282	0.606543	0.109567	5.53581	3.09787e-08	4.58755e-07	472.203	427.36	548.62	464.468	434.749	529.546	312.082	478.924	518.221	373.628	468.916	519.951	482.977	199.645	590.785	474.764	327.003	541.053	456.513	460.818	266.941	365.946	332.747	285.265	316.673	217.868	227.312	466.159	316.662	360.119	222.481	272.183	252.641	300.671	268.962
Cdh4	132.403	0.666641	0.120447	5.53474	3.11695e-08	4.60976e-07	163.09	134.648	202.662	135.539	96.1254	149.823	134.786	204.644	204.203	118.924	174.112	178.269	147.551	170.101	143.612	221.168	101.611	186.206	143.734	136.298	124.096	70.796	77.8356	89.2605	77.1382	95.3171	121.858	152.436	74.5087	126.393	137.358	95.4673	73.1328	76.8137	94.5801
Mepce	415.303	0.689157	0.124518	5.5346	3.11934e-08	4.60976e-07	602.106	489.415	649.951	433.89	453.318	820.151	310.009	481.767	521.851	460.714	498.594	499.524	398.662	249.78	485.872	311.798	694.65	606.049	506.232	447.837	274.976	326.06	349.287	314.712	377.571	252.433	325.736	502.547	334.358	369.147	219.579	237.653	232.695	232.636	264.036
Tiam2	879.41	0.479663	0.0866867	5.53329	3.14281e-08	4.63963e-07	1135.94	927.312	1068.58	828.109	948.146	1108.17	883.369	1166.76	1041.89	893.335	859.679	947.982	1002.61	1423.48	1129.11	1280.45	669.709	1148.86	749.405	802.027	663.335	633.176	737.493	707.642	537.938	761.489	725.289	892.98	664.059	753.342	650.031	856.158	900.389	678.155	602.948
Arhgef7	709.657	0.4004	0.0723731	5.53244	3.15799e-08	4.65722e-07	695.03	706.022	875.13	896.705	633.554	667.745	891.664	881.107	706.995	794.076	823.076	802.21	875.224	768.141	940.785	1036	666.938	656.114	689.742	831.698	685.655	612.236	520.526	558.568	499.368	665.125	467.513	650.066	519.698	556.73	723.547	581.944	661.045	650.722	647.282
Arg2	2733.37	-0.459404	0.0830924	-5.52883	3.22365e-08	4.74913e-07	1814.85	2073.57	2007.17	2371.1	2579	1552.48	2573.38	2243.98	2149.12	3092.03	2547.38	2269.22	2684.33	2760.11	2234.15	3103.01	2609.56	1853.28	2187.65	2389.39	3237.22	3471	2939.27	2687.02	4570.44	3241.83	3269.07	3746.97	3522.4	2854.87	3204.69	2547.15	2740.11	3414.92	3126.07
Bclaf1	575.669	0.650347	0.117642	5.52819	3.23556e-08	4.76175e-07	576.505	593.62	621.291	581.825	606.245	749.115	570.25	702.044	742.39	592.748	908.153	965.623	796.408	737.701	672.481	812.337	745.456	465.516	621.039	572.082	499.064	457.681	413.502	390.17	361.332	343.561	793.249	636.297	597.001	335.041	303.735	427.571	369.463	257.875	330.045
Pip5k1c	98.2813	0.79177	0.143238	5.52765	3.24543e-08	4.77136e-07	137.489	114.743	129.99	109.919	111.418	135.616	122.345	120.797	130.69	63.6759	83.099	143.915	106.31	167.415	134.152	157.146	48.0343	132.628	112.094	139.08	72.3151	96.7213	107.024	76.3775	61.9136	36.6604	51.5553	60.9744	62.4011	124.387	56.1039	58.9053	59.836	65.8403	48.2752
Slc4a2	73.4347	0.730699	0.132233	5.52583	3.27932e-08	4.81621e-07	56.8919	120.597	73.6952	85.125	60.0784	105.909	55.9882	95.2164	101.647	80.5313	97.9381	103.99	87.9806	85.9458	71.3758	118.899	55.4242	98.3732	112.094	102.919	54.4596	40.8822	51.5661	74.5371	49.7338	48.1823	53.8987	82.6104	26.0781	72.2245	50.3	60.9365	53.1875	40.6015	40.3936
Mmp2	739.831	-0.404565	0.0732224	-5.52515	3.29196e-08	4.8298e-07	548.059	532.736	546.573	746.29	609.522	503.715	633.496	589.773	674.322	718.227	661.824	577.517	677.268	935.556	595.085	751.64	622.599	554.227	807.26	703.744	761.541	862.515	709.277	897.206	926.674	824.336	690.138	878.228	1016.11	853.653	865.741	835.846	874.745	928.348	980.283
Atn1	13.8344	1.54429	0.279524	5.52471	3.30039e-08	4.83718e-07	30.3424	22.2461	12.2825	26.4466	24.0313	18.0821	9.33137	11.3691	19.9665	14.0462	12.8606	7.42787	21.9952	35.8107	23.2186	15.7977	7.3899	13.175	8.13588	50.996	2.67834	4.98563	10.7024	12.883	13.1947	6.28464	8.20198	3.93383	3.72544	5.01559	7.73847	4.06244	3.79911	2.19468	9.85209
Senp3	185.179	0.552787	0.100082	5.52334	3.32616e-08	4.86994e-07	236.101	261.099	238.486	255.375	202.082	206.652	226.026	179.064	218.724	210.692	218.629	269.26	216.286	182.635	211.548	118.899	212.46	196.746	193.453	234.581	143.738	142.589	171.238	194.165	156.306	155.021	112.484	186.857	94.9986	180.561	100.6	170.622	112.074	156.919	114.284
E330011O21Rik	3863.06	-0.32643	0.0591065	-5.52273	3.33763e-08	4.88171e-07	4534.29	3527.77	3835.22	3341.36	3834.09	4111.09	3193.4	3186.2	3563.11	3038.65	3392.22	3265.48	3084.82	3809.37	2942.75	2634.9	3768.85	4043.84	3229.94	3343.48	3978.23	4394.34	3904.43	4614.86	4965.26	4590.93	4377.51	4249.52	4291.7	4749.76	4191.35	4192.43	4001.41	4367.41	4657.08
Prdx2	4609.49	-0.390388	0.0706938	-5.52224	3.3471e-08	4.89055e-07	4948.65	4174.08	4229.28	4137.24	4183.64	4399.11	4051.89	4425.43	4095.85	3703.5	3836.4	3907.99	3520.14	4370.7	4377.14	2446.16	3794.71	5124.19	3778.66	3853.44	4973.68	6753.54	5631.41	5525.87	6084.78	4635.97	4185.35	4786.49	4793.71	6005.67	5409.19	5098.36	5052.82	5675.44	5361.51
Elovl1	748.566	-0.463502	0.0839698	-5.51986	3.39266e-08	4.95204e-07	494.011	620.55	598.773	814.06	587.676	476.592	798.35	444.817	707.902	671.406	641.049	550.591	797.325	582.82	768.795	835.618	600.429	634.156	577.647	672.22	820.464	1009.09	814.355	903.647	989.602	787.675	611.633	726.775	889.448	911.834	929.584	1022.72	877.594	1071	959.594
Pigu	485.837	-0.443966	0.0804355	-5.51953	3.39909e-08	4.95633e-07	384.969	470.681	377.688	414.881	401.979	344.851	512.188	379.445	408.405	447.604	405.602	441.958	415.159	570.286	420.515	384.966	350.096	393.493	453.801	437.638	523.169	623.204	519.553	578.813	674.959	615.895	311.675	523.2	456.366	596.855	663.574	571.788	678.141	681.447	569.451
Chtf18	90.708	1.01006	0.183005	5.51931	3.40335e-08	4.95748e-07	75.8559	101.864	115.66	137.192	137.634	77.4946	120.271	117.955	68.9751	80.5313	110.799	98.4193	157.632	247.094	97.1743	172.944	49.8818	108.913	122.038	114.973	57.1379	71.7931	106.051	60.7339	36.5392	49.2297	42.1816	83.5939	58.6756	108.337	31.9212	45.7024	19.9453	38.4068	51.2309
Nacc2	119.513	0.667699	0.12099	5.51865	3.41616e-08	4.97105e-07	158.349	142.844	187.309	196.697	136.542	133.032	151.376	154.904	140.673	127.352	162.241	150.414	92.563	160.253	110.933	139.685	116.391	117.696	84.0707	178.022	61.6018	78.773	70.0521	101.223	64.9585	98.4594	67.9593	112.114	42.8425	102.318	102.535	120.857	103.526	111.929	102.462
Rab11fip3	38.797	1.07573	0.195003	5.51647	3.45871e-08	5.02362e-07	67.3221	66.7384	40.9418	35.5376	36.047	54.2462	52.8777	46.8976	49.0086	58.0574	57.3779	59.423	46.7397	21.4864	58.4766	39.0786	37.8732	57.0916	42.4874	73.2487	20.5339	16.9512	42.8096	29.4468	13.1947	20.9488	49.2119	43.2721	2.79408	21.0655	13.5423	27.4214	23.7444	14.2654	17.7338
Zfp58	1170.74	-0.354257	0.0642183	-5.51644	3.45934e-08	5.02362e-07	944.406	1198.95	980.555	1002.49	1057.38	913.145	1067.92	1064.43	1036.44	1085.3	1057.53	960.053	1065.85	1310.67	964.863	1206.45	1166.68	744.826	1044.1	1045.88	1293.64	1307.23	1222.99	1037.08	1232.18	1393.1	1695.47	1460.43	1531.15	1154.59	1318.44	1282.71	1453.16	1253.16	1422.64
Fbf1	61.8792	0.951548	0.172505	5.51608	3.4665e-08	5.0289e-07	54.9955	74.9343	112.59	59.5049	104.864	72.3283	71.5405	139.272	57.1767	33.7108	79.1419	98.4193	65.069	136.976	62.7763	40.7416	48.0343	63.2399	83.1667	103.846	32.1401	38.8879	40.8637	71.7765	47.7039	36.6604	31.6362	22.6195	38.1857	68.212	34.8231	32.4995	47.4889	27.4335	32.5119
Mapk8ip3	65.0446	0.775791	0.140655	5.51556	3.47681e-08	5.03872e-07	61.6329	86.6428	77.7894	83.4721	46.9703	87.8272	93.3137	71.057	80.7734	61.8031	81.1204	96.5623	63.2361	92.2127	110.933	70.6741	77.5939	79.0499	81.3588	79.7391	40.1751	35.8966	81.7274	55.2127	32.4792	31.4232	23.4342	71.7924	40.9798	45.1403	49.3327	83.2799	31.3426	35.1148	35.4675
Senp1	844.28	0.300188	0.0544572	5.51236	3.54048e-08	5.12578e-07	881.825	1015.13	914.025	883.482	960.161	833.067	866.78	882.528	928.441	939.219	1010.05	979.551	996.197	774.407	964.003	1086.72	837.83	773.81	837.995	998.594	777.611	736.877	725.817	738.009	611.016	812.814	754.582	839.873	731.117	647.011	695.495	812.487	892.791	719.854	690.631
Arhgef11	204.759	0.689162	0.125031	5.51195	3.54887e-08	5.13271e-07	207.655	269.295	243.604	290.913	209.728	178.238	242.616	288.492	374.825	176.045	311.621	281.331	223.617	276.638	233.046	276.876	149.645	269.648	148.254	240.145	127.667	118.658	156.644	187.723	120.782	171.78	65.6158	159.32	108.038	187.583	202.168	194.997	199.453	134.973	138.914
Ipo8	2132.21	0.430546	0.0781159	5.51164	3.55513e-08	5.13655e-07	2654.01	2225.78	2582.4	2365.32	2562.61	3108.83	2022.83	2484.15	2838.87	2036.69	2545.4	2636.89	1963.98	1559.56	2238.45	1968.07	2530.12	3000.38	2413.64	2209.52	1700.75	1688.14	1623.85	2106.36	1807.67	1641.34	2136.03	2321.94	1592.62	1972.13	1498.36	1555.91	1723.85	1528.59	1782.24
Rnf19b	225.726	0.836145	0.151746	5.51015	3.58525e-08	5.17482e-07	381.176	252.903	377.688	219.011	227.205	453.343	148.265	278.544	324.909	217.247	276.997	334.254	269.441	130.709	294.963	162.966	242.943	453.219	260.348	257.761	152.665	154.555	205.292	146.314	149.202	121.503	181.615	301.922	166.713	189.589	83.1885	150.31	107.325	113.026	113.299
Sptan1	580.182	0.583662	0.105931	5.50981	3.59223e-08	5.17965e-07	634.345	749.343	724.669	632.239	457.688	714.242	515.299	578.404	716.978	765.984	690.513	753.929	682.766	435.101	706.879	919.595	847.991	621.859	713.245	671.292	432.998	437.739	561.39	414.095	570.417	385.458	606.946	633.347	534.6	496.543	280.52	400.15	383.71	266.653	369.453
C2cd3	441.977	0.496395	0.0901057	5.50903	3.60819e-08	5.1974e-07	487.374	413.31	591.609	421.493	495.92	578.626	404.359	562.772	638.019	382.055	569.822	475.384	488.476	562.229	565.847	654.359	435.08	498.014	463.745	412.604	475.852	377.911	335.666	307.351	237.504	381.268	369.089	461.242	461.023	392.219	288.258	326.011	352.367	283.113	319.208
Slc6a6	767.515	0.524765	0.0952791	5.50766	3.6364e-08	5.23274e-07	928.286	1106.45	894.578	678.521	947.053	769.78	742.362	1053.07	1071.84	651.741	932.885	755.786	898.136	1107.45	972.603	953.685	531.149	1042.58	725.901	896.602	951.703	646.138	630.469	559.488	562.297	651.508	433.533	681.536	612.834	728.264	510.739	525.07	523.327	602.439	583.244
Nav1	219.004	0.560503	0.101775	5.50729	3.64393e-08	5.23828e-07	317.647	201.386	245.651	213.226	269.806	209.235	210.474	299.861	292.237	233.166	304.696	288.759	315.264	153.986	313.022	231.146	201.375	272.283	248.596	259.616	186.591	187.46	215.994	141.713	181.681	155.021	202.706	207.51	216.075	179.558	116.077	155.388	154.814	99.8578	183.249
Dph6	1721.12	-0.366008	0.0665058	-5.50339	3.72556e-08	5.34484e-07	1542.72	1424.92	1418.63	1505.8	1835.12	1228.29	1567.67	1654.21	1701.69	1529.16	1551.18	1501.36	1362.78	1797.7	1305.4	1311.21	1680.28	2034.22	1390.33	1287.88	1702.53	2086.99	1554.77	1947.17	2215.69	1862.35	2146.58	2140.99	2443.89	1835.71	1834.98	1873.8	2130.35	1962.04	1870.91
Nt5m	129.165	-0.517466	0.0940254	-5.50347	3.72381e-08	5.34484e-07	94.8199	110.06	85.9777	91.7367	119.064	114.95	144.118	110.849	78.0507	135.779	104.863	134.63	81.5654	145.034	116.953	88.9663	127.476	88.7115	113.902	93.6471	159.808	148.572	141.077	136.191	143.112	129.883	186.302	112.114	168.576	189.589	163.475	194.997	163.362	136.07	166.5
Igf2bp3	840.062	0.534533	0.0971547	5.50187	3.75785e-08	5.38575e-07	713.994	990.538	862.848	961.169	900.083	924.769	1091.77	822.84	996.508	1122.76	1133.71	884.845	1123.59	1062.68	838.451	1105.01	1132.5	767.662	930.202	1004.16	707.974	428.765	640.198	512.558	410.05	676.647	998.298	909.698	868.027	580.805	639.391	788.113	726.58	570.616	574.377
Samd7	156.693	0.807722	0.146869	5.49961	3.80633e-08	5.44975e-07	288.252	153.381	228.25	111.572	213.005	139.49	127.529	240.173	139.765	110.496	157.294	199.624	270.357	337.516	178.01	223.663	152.417	129.993	192.549	245.708	133.024	142.589	90.4839	103.984	81.1981	155.021	162.868	120.965	126.665	100.312	82.2212	79.2175	114.923	58.1589	93.5949
9130221H12Rik	5.87838	2.02388	0.368034	5.49918	3.81566e-08	5.45762e-07	6.63739	11.7085	7.16481	4.95874	12.0157	16.7905	5.18409	5.68456	7.26053	11.2369	10.882	12.0703	2.7494	7.16215	13.7592	4.1573	10.1611	14.0533	8.13588	1.8544	2.67834	0.997127	2.91884	2.76063	4.05991	1.04744	5.85856	4.91729	0.931359	3.00935	0.967309	0	0	0	1.97042
Spag1	700.138	0.351259	0.0639241	5.49494	3.90843e-08	5.5847e-07	698.822	728.268	792.223	719.843	699.094	820.151	687.411	908.109	859.466	718.227	830	837.493	833.067	913.174	784.274	748.314	795.338	591.996	728.613	740.832	720.473	687.02	554.579	634.025	438.47	610.658	660.845	678.586	683.618	637.983	581.352	527.101	528.076	551.961	575.362
Aven	1992.67	-0.338815	0.0616715	-5.49387	3.93218e-08	5.61302e-07	1873.64	1762.13	1864.9	1761.18	1925.78	1622.22	1626.77	1486.51	1810.6	2002.04	1894.46	1867.18	1818.27	1840.67	1694.1	1340.31	2049.77	1882.27	1874.87	1791.35	2257.84	2486.83	2034.43	2076.92	2793.22	2336.84	2781.64	2136.07	2696.28	2147.68	2121.31	1794.58	1975.54	2026.78	2288.64
Dpm2	314.265	-0.458256	0.0834251	-5.49303	3.95104e-08	5.63428e-07	302.475	228.316	264.074	240.499	230.482	360.35	241.579	252.963	297.682	312.761	271.061	247.905	274.94	229.189	325.921	151.326	324.232	267.013	322.723	271.669	289.261	422.782	380.422	353.361	439.485	311.09	439.392	355.028	403.279	347.079	356.937	351.401	329.573	396.139	406.891
Slc9a1	393.909	0.712556	0.129736	5.49234	3.96649e-08	5.65067e-07	545.214	482.39	558.855	401.658	492.642	546.337	336.966	508.768	527.296	286.542	522.336	502.31	444.486	514.78	485.012	422.382	310.376	664.019	423.97	482.144	188.377	292.158	314.261	253.058	177.621	278.619	127.717	330.442	150.88	407.266	305.67	378.822	332.422	403.821	387.187
Atp5c1	871.073	-0.329959	0.0600798	-5.49201	3.97389e-08	5.65555e-07	768.989	809.057	940.637	787.613	806.142	851.149	781.761	804.366	735.129	817.486	787.462	761.357	692.848	729.644	865.969	485.573	869.237	819.484	779.236	802.955	933.847	1093.85	958.351	1011.31	1056.59	1035.92	1085	903.798	1068.27	989.074	1002.13	807.409	910.836	907.499	1027.57
Arfgef2	236.71	0.691943	0.126048	5.4895	4.03066e-08	5.73062e-07	325.232	321.983	290.687	249.59	170.404	426.22	234.321	291.334	314.018	232.23	251.275	255.333	246.529	184.425	340.54	346.719	334.393	268.77	307.355	267.033	171.414	155.552	210.156	146.314	196.905	142.452	248.403	322.574	213.281	137.427	104.469	182.81	166.211	105.345	123.151
Fbxo10	187.702	0.639348	0.116477	5.48904	4.04125e-08	5.73994e-07	218.086	175.627	211.874	213.226	234.852	204.069	190.775	318.336	228.707	187.282	228.522	247.905	202.539	281.114	275.184	254.427	125.628	194.99	228.709	214.183	171.414	104.698	198.481	154.595	102.513	117.313	74.9895	167.188	84.7537	212.661	142.194	157.419	139.617	156.919	148.767
Fam184a	177.633	0.632466	0.115259	5.48736	4.07987e-08	5.78903e-07	219.034	268.124	200.615	177.688	219.559	275.106	158.633	196.117	232.337	240.657	204.78	210.766	165.88	96.689	245.946	175.438	300.215	186.206	237.748	178.949	163.379	113.672	143.996	131.59	110.632	117.313	198.019	200.625	143.429	131.408	91.8943	102.577	128.22	131.681	118.225
Tusc3	1479.28	-0.30811	0.0561555	-5.48673	4.09436e-08	5.80381e-07	1180.51	1296.13	1318.32	1423.98	1192.83	1248.95	1465.02	1087.17	1240.64	1577.85	1306.83	1433.58	1338.04	1530.01	1240.05	1635.48	1320.94	1202.44	1441.86	1359.27	1757.88	1669.19	1420.5	1499.02	1766.06	1649.72	1858.33	1712.2	1994.04	1402.36	1595.09	1623.96	1598.48	1617.48	1770.42
Cacna1i	30.5211	1.00363	0.18299	5.48464	4.14308e-08	5.86703e-07	45.5135	43.3214	52.2008	44.6286	34.9547	38.7473	37.3255	32.6862	28.1346	20.601	46.4959	37.1394	23.8281	25.9628	47.2972	38.2472	23.0934	48.3083	49.7192	58.4136	2.67834	32.9052	26.2695	14.7234	14.2097	19.9014	26.9494	31.4706	23.284	20.0624	12.575	11.1717	18.0458	18.6548	18.719
Ninj2	3441.52	-0.451438	0.0823394	-5.48265	4.19e-08	5.92758e-07	2880.63	2509.13	2971.35	3265.33	3202.72	3175.99	3157.11	2714.38	2916.92	3607.05	2939.13	2932.15	2761.31	3214.91	3007.24	1395.19	3721.74	3039.91	3337.52	2716.69	3740.75	4013.44	4151.56	3989.12	5511.32	3791.73	4807.53	3770.58	4605.57	3618.25	3886.65	3645.02	3792.46	3469.78	4193.05
Psma5	1243.62	-0.365489	0.0666992	-5.47965	4.2616e-08	6.02289e-07	1158.7	1138.07	1089.05	1134.72	1262.74	1276.08	1083.48	1061.59	1126.29	1074.06	1078.31	1158.75	960.455	1111.03	1221.13	595.326	1215.64	1135.68	1107.38	1150.65	1327.56	1687.14	1348.5	1535.83	1678.77	1353.29	1544.32	1330.62	1473.41	1334.15	1328.11	1393.42	1304.04	1326.68	1421.66
Fetub	963.345	-0.406028	0.0741074	-5.47891	4.27959e-08	6.04233e-07	896.048	880.478	856.706	857.862	904.452	803.361	793.166	898.161	716.07	846.515	696.449	850.491	741.42	976.738	1026.78	674.314	719.591	1100.55	819.012	853.023	1156.15	1214.5	998.242	1097.81	1222.03	1188.85	864.723	1015.91	888.517	1274.96	1114.34	853.112	1162.53	1490.19	1264.02
Ccdc112	43.1748	1.16899	0.213408	5.47773	4.30818e-08	6.07667e-07	98.6127	50.3465	55.2714	43.8022	97.2177	69.7451	40.4359	78.1627	48.101	66.4851	59.3564	64.9939	46.7397	36.706	37.8378	24.9438	87.755	39.5249	37.9674	49.1416	28.5689	18.9454	28.2154	40.4893	39.5841	16.759	65.6158	32.4541	16.7645	24.0748	9.67309	15.2341	12.3471	6.58403	22.6598
AI314180	1937.03	0.40997	0.0748803	5.475	4.37508e-08	6.16403e-07	2018.71	2056.01	2296.83	2034.74	1815.46	2505.66	2129.63	2266.72	2200.85	2123.78	2026.03	2180.08	1957.57	2198.78	2388.08	2962.49	1769.88	1714.5	2435.34	2253.09	1862.34	1540.56	1392.29	1355.47	1257.56	1868.63	1912.23	2146.89	1767.72	1379.29	1655.07	1727.55	1773.23	1556.03	1266.98
Smarcc1	107.38	0.797271	0.145624	5.47485	4.37877e-08	6.16403e-07	139.385	138.16	122.825	189.259	147.465	184.695	141.007	81.005	151.564	136.716	148.391	140.201	125.556	61.7735	114.373	66.5168	176.434	102.765	100.342	157.624	94.6346	72.7903	90.4839	95.702	51.7638	39.8027	70.3027	78.6766	71.7147	48.1497	53.202	135.076	88.3293	74.619	66.9942
Hspd1	701.489	0.415036	0.0758496	5.47183	4.45415e-08	6.26395e-07	767.093	765.735	718.528	769.431	704.555	790.445	813.903	746.099	736.037	994.468	837.915	834.707	904.551	832.6	652.702	767.438	922.813	478.691	781.044	893.82	567.808	574.345	647.009	567.77	572.447	621.132	676.077	524.183	646.363	474.475	461.406	789.128	618.305	506.97	592.111
Psma7	4599.85	-0.567316	0.103683	-5.47164	4.45885e-08	6.26437e-07	3322.49	3299.45	3848.53	4000.88	4718.88	4245.41	3495.12	3945.09	3891.65	3795.27	3466.41	3436.32	3785.92	3447.68	4018.54	1294.58	4522.62	5576.53	4493.72	3648.53	5548.63	6464.37	5688.81	5876.47	7261.14	4983.72	6888.49	5152.34	6311.82	5815.07	5125.77	4760.16	4434.51	4872.18	5557.56
Zfp142	207.065	0.50355	0.0920569	5.46999	4.50056e-08	6.31675e-07	334.714	250.562	277.38	228.102	208.636	214.402	242.616	299.861	230.522	184.473	225.554	198.696	205.288	255.152	273.464	262.741	161.654	254.716	171.757	260.543	174.092	184.468	163.455	197.845	129.917	166.543	196.847	214.394	140.635	154.48	134.456	189.919	170.96	122.902	165.515
Atp5f1	864.799	-0.376736	0.0689129	-5.46685	4.58114e-08	6.42352e-07	719.683	814.911	715.457	806.621	598.599	849.858	935.21	690.674	799.566	850.26	691.502	904.344	678.184	732.33	738.697	576.202	820.279	725.502	863.307	823.353	826.714	1131.74	1071.21	931.254	1144.89	985.642	858.864	749.395	859.644	934.906	1106.6	1108.03	1043.81	1094.05	1086.69
Tmem2	135.825	0.584718	0.106969	5.46622	4.59726e-08	6.43503e-07	175.417	173.286	171.955	97.5219	116.88	196.32	175.222	173.379	197.85	121.733	184.005	164.342	156.716	176.368	160.811	184.584	145.027	138.776	137.406	123.318	118.74	89.7414	89.511	120.548	102.513	93.2222	96.0803	95.3954	88.4791	172.536	68.6789	131.014	127.27	77.911	111.329
Trps1	1141.07	0.50983	0.09327	5.46618	4.59838e-08	6.43503e-07	1500.05	1175.53	1277.38	1203.32	1273.66	1357.45	1502.35	1674.1	1181.65	1466.42	1230.66	1043.62	1287.63	1050.15	1192.75	1344.47	1092.78	1422.9	1536.78	1346.29	903.493	697.989	727.763	872.36	798.786	1276.83	1129.53	1349.3	990.966	738.295	766.108	720.067	1283.15	680.35	842.354
Spg20	797.191	0.449404	0.0822432	5.46433	4.64649e-08	6.49597e-07	782.264	845.353	901.742	832.242	872.775	842.108	932.1	1075.8	798.659	721.972	1009.06	790.14	987.949	1098.49	1031.94	1225.57	776.863	863.4	790.988	831.698	927.598	659.101	609.064	674.515	534.893	683.979	756.925	803.485	793.518	649.017	518.477	499.68	610.707	522.333	647.282
Car9	1072.48	-0.35232	0.0644881	-5.46333	4.67282e-08	6.52637e-07	803.124	825.448	890.483	965.301	1004.95	820.151	944.542	922.32	1015.57	1104.96	951.681	792.925	994.365	1110.13	840.171	1266.31	978.238	932.789	1070.32	937.399	1128.47	1265.35	1057.59	1174.19	1281.92	1096.67	1483.39	1191.95	1528.36	1067.32	1340.69	1120.22	1154.93	1326.68	1147.77
Rgp1	47.012	0.957673	0.175301	5.46302	4.68113e-08	6.53158e-07	94.8199	76.1052	54.2478	62.8107	58.986	80.0778	35.2518	81.005	80.7734	31.8379	67.2706	52.9236	30.2433	62.6688	67.936	37.4157	48.0343	61.4832	30.7355	73.2487	24.9978	29.9138	37.9449	46.0106	17.2546	39.8027	23.4342	24.5864	24.2153	62.1933	17.4116	36.5619	19.9453	29.6281	23.645
Bsg	703.682	-0.309681	0.0567074	-5.46104	4.73362e-08	6.5919e-07	611.588	636.942	638.692	737.199	606.245	547.629	704	473.24	641.65	707.926	647.974	648.082	581.039	753.816	577.886	636.067	666.015	613.954	670.758	656.457	845.462	834.595	830.896	671.754	922.614	717.497	773.329	691.371	832.635	693.154	845.428	729.207	784.516	894.331	804.916
Dst	378.545	0.538324	0.0985734	5.46115	4.73049e-08	6.5919e-07	372.642	564.349	419.653	493.394	298.207	396.514	474.863	349.601	468.304	603.048	459.023	479.098	460.982	342.888	427.395	450.652	471.106	288.093	458.321	457.109	255.335	288.17	323.018	270.542	307.538	247.196	394.867	433.705	305.486	193.602	233.121	382.885	304.879	271.043	302.459
Add1	518.166	0.537489	0.0984904	5.45728	4.83495e-08	6.72644e-07	724.424	612.354	656.092	584.305	497.012	803.361	537.072	528.664	691.566	646.123	677.652	635.083	524.218	268.581	627.763	489.73	520.988	656.114	666.238	610.097	425.856	495.572	452.42	375.446	482.114	429.451	345.655	441.573	258.918	404.256	323.081	495.617	348.568	456.493	443.344
Carhsp1	1395.32	0.48352	0.0886548	5.45397	4.92581e-08	6.84616e-07	1425.14	1406.19	1467.76	1534.73	1484.48	1691.97	1339.57	1610.15	1233.38	1751.09	1535.35	1600.71	1981.4	1661.62	1480.83	2062.85	1585.13	1361.41	1643.45	1924.87	872.246	956.245	1174.35	1083.09	1270.75	963.645	1926.29	1519.44	1017.04	931.896	992.459	1284.75	969.723	1046.86	1045.31
Atp2c2	598.023	0.788444	0.144571	5.45369	4.93355e-08	6.85023e-07	580.298	695.484	583.42	766.125	892.437	591.542	752.73	959.27	731.499	391.419	630.167	799.425	886.222	1364.39	651.842	927.078	322.384	648.209	639.118	781.629	443.711	571.354	615.875	592.616	272.014	322.612	355.029	510.415	417.249	680.114	304.702	333.12	282.084	316.034	319.208
Camk1d	186.645	0.512983	0.094071	5.45315	4.94848e-08	6.86427e-07	190.588	192.019	233.368	219.011	244.683	263.482	192.848	260.069	242.32	208.819	192.908	223.765	218.119	203.226	248.525	256.921	115.467	219.583	148.254	209.547	181.234	145.581	152.752	152.755	133.977	170.733	178.1	185.874	142.498	126.393	104.469	129.998	183.307	128.389	133.003
Oxnad1	105.566	0.588512	0.107966	5.45088	5.01216e-08	6.94584e-07	123.266	94.8388	135.108	91.7367	102.679	130.449	104.719	127.903	96.2021	81.4677	123.659	128.131	189.708	174.577	128.992	103.101	140.408	132.628	87.6867	166.896	81.2429	82.7615	82.7004	68.0956	90.3329	76.4632	99.5955	92.445	65.1951	93.29	65.777	97.4985	87.3795	77.911	69.9498
Abhd5	275.976	-0.371467	0.0681865	-5.44781	5.09941e-08	7.05988e-07	233.257	276.32	250.768	262.813	209.728	209.235	287.199	279.965	225.984	309.015	184.005	226.55	206.205	285.591	233.046	234.472	234.629	241.541	262.156	249.417	269.619	295.15	324.964	293.547	363.362	308.995	315.19	318.64	280.339	287.895	310.506	404.212	329.573	357.732	297.533
Phip	663.241	0.540578	0.099302	5.44378	5.21627e-08	7.21466e-07	690.289	853.549	900.719	771.91	809.419	893.771	697.779	682.148	629.851	854.006	840.882	830.993	664.437	657.127	579.606	742.494	799.956	748.339	804.548	863.223	424.07	478.621	502.04	502.435	441.515	718.544	890.501	693.338	625.873	372.157	402.4	436.712	619.255	374.192	416.743
Ssu72	758.289	-0.397545	0.0730524	-5.44192	5.27096e-08	7.28324e-07	668.48	577.229	670.421	743.811	794.127	738.782	572.324	515.874	661.616	632.077	635.114	699.149	665.354	664.289	726.657	400.764	822.126	780.837	701.493	677.783	756.184	1036.01	934.028	871.44	1045.43	769.869	970.177	814.303	967.682	912.837	917.009	807.409	792.114	803.252	794.078
Dstyk	556.085	0.446541	0.0820712	5.44089	5.30151e-08	7.31835e-07	721.579	742.318	576.255	692.57	514.489	515.339	726.81	629.565	696.104	580.574	676.663	818.923	601.201	644.593	523.709	670.989	460.021	621.859	492.673	646.258	322.293	381.9	436.853	474.829	460.799	466.111	499.149	542.869	406.073	446.387	414.008	633.74	562.268	425.767	437.433
Pwwp2a	103.661	0.895556	0.16462	5.44015	5.32362e-08	7.34175e-07	120.421	163.919	147.39	150.415	111.418	204.069	122.345	112.27	140.673	144.207	148.391	179.197	84.3148	47.4492	145.331	61.5281	103.459	137.898	120.23	140.934	58.9235	64.8132	107.024	56.1329	93.3778	51.3246	108.969	99.3292	73.5774	96.2993	28.052	66.0146	56.0369	35.1148	47.29
Ogfod2	159.154	0.724092	0.133303	5.43193	5.57471e-08	7.68059e-07	222.827	186.165	231.321	231.408	238.129	209.235	127.529	191.854	136.135	109.56	241.383	220.051	238.281	215.76	184.029	209.528	112.696	144.046	147.35	233.654	143.738	105.695	180.968	134.351	76.1232	145.594	158.181	109.164	58.6756	105.327	79.3193	131.014	126.32	84.4951	100.491
Hsbp1	970.513	-0.315147	0.0580292	-5.43083	5.60924e-08	7.7207e-07	1022.16	791.494	872.06	826.456	937.222	879.564	808.718	847	871.264	961.693	839.893	1008.33	813.821	812.009	932.185	668.494	1041.05	859.009	912.122	866.004	1007.06	1139.72	1025.48	1214.68	1341.8	964.693	1286.54	1010.99	1193.07	960.987	1079.52	1121.23	999.166	1015.04	1037.43
Paip2b	1200.47	0.72677	0.133829	5.43059	5.6167e-08	7.7235e-07	1991.22	1501.03	1757.43	1214.06	1063.93	2464.33	1065.85	1313.13	1488.41	1633.1	1543.27	1695.41	1048.44	594.458	1408.6	893.82	1643.33	1455.4	1688.65	1450.14	600.841	1082.88	1068.29	820.828	1273.8	757.3	940.884	1333.57	785.136	955.971	630.685	833.815	787.365	544.28	686.691
Pom121	425.171	0.722247	0.133011	5.42999	5.63571e-08	7.74217e-07	703.563	488.244	688.845	429.757	604.061	599.292	316.23	569.877	700.642	325.871	624.232	642.511	415.159	320.506	527.149	286.854	283.587	735.164	414.93	555.392	353.541	326.06	362.909	299.989	262.879	279.667	186.302	367.813	260.781	432.344	243.762	422.493	302.979	249.096	298.518
Tagap1	78.9468	-0.479462	0.0883491	-5.42691	5.73383e-08	7.86938e-07	58.7883	66.7384	64.4833	70.2488	80.8327	78.7862	88.1296	76.7416	54.454	72.1036	75.1848	80.7781	64.1526	65.3546	72.2358	46.5618	70.204	63.2399	56.0471	49.1416	98.2058	104.698	72.9709	112.266	98.4527	82.7478	91.3935	91.4616	81.0282	86.2681	108.339	95.4673	93.0782	91.0791	101.477
Ints6	178.388	0.83679	0.154239	5.42529	5.78595e-08	7.93326e-07	250.324	273.979	267.145	196.697	185.697	431.387	166.928	180.485	180.606	219.12	239.404	194.982	180.544	82.3647	206.388	113.91	334.393	231.88	243.172	218.819	83.0285	94.727	137.185	129.75	179.651	103.697	149.979	154.403	181.615	146.455	67.7116	139.138	116.823	73.5217	87.6836
Dopey2	201.665	0.540287	0.0996073	5.42418	5.82225e-08	7.97536e-07	253.169	259.928	279.428	219.837	140.911	268.648	199.069	184.748	262.287	223.802	248.308	272.046	227.283	182.635	251.965	299.326	264.189	202.016	188.933	227.164	141.952	175.494	162.482	86.4998	175.591	148.737	130.06	212.427	149.017	151.471	163.475	222.418	181.407	164.601	136.944
Lamtor1	863.036	-0.362378	0.0668272	-5.42262	5.87334e-08	8.03762e-07	678.91	703.68	785.058	961.169	693.632	793.028	854.338	650.882	726.053	780.03	805.269	895.987	724.007	949.88	779.974	638.562	612.438	729.016	836.187	776.066	757.077	997.127	953.487	945.977	1041.37	1008.69	1134.22	742.511	964.888	1057.29	976.982	972.953	1113.14	1136.84	1029.54
Med28	6534.09	-0.373764	0.0689293	-5.42242	5.87969e-08	8.03859e-07	6023.91	5262.97	6016.39	6525.7	5936.83	6072.99	6012.51	5838.05	5679.55	6929.44	5563.67	6140.07	5394.31	5838.94	5728.12	3058.94	6493.87	5578.29	6225.75	5662.41	6832.44	8310.05	7568.54	7207.09	9607.77	7246.19	7918.42	6955.01	8194.1	7015.81	7343.81	6776.14	6704.48	7213.9	7816.65
Mgea5	175.743	0.692311	0.127682	5.42216	5.88823e-08	8.04255e-07	207.655	240.024	273.286	209.093	166.035	313.853	217.732	115.112	217.816	264.068	222.587	224.693	157.632	127.128	174.57	122.225	283.587	178.301	250.404	234.581	126.775	94.727	149.834	117.787	133.977	106.839	219.11	160.304	135.047	112.349	85.1232	154.373	144.366	107.539	102.462
Nfyc	1927.29	-0.381763	0.0704199	-5.42124	5.91887e-08	8.07665e-07	1867.95	1519.76	1606.96	1729.77	1732.44	1558.93	1709.71	1820.48	1659.03	1572.23	1609.55	1673.13	1638.64	1910.5	2032.92	2017.95	1471.51	1922.67	1670.57	1391.73	2606.02	2513.76	1815.52	2296.85	2175.09	2197.53	1420.11	1894.14	1875.76	2406.48	2529.51	2072.86	2564.4	2597.4	2373.37
Il17rd	333.279	0.366565	0.0676502	5.41853	6.00908e-08	8.19189e-07	425.741	461.314	352.099	368.6	428.195	419.762	346.297	396.498	340.338	313.697	395.709	402.034	319.846	362.584	354.299	304.315	365.8	317.078	338.995	366.244	253.549	275.207	334.693	292.627	291.298	225.2	258.948	332.409	250.536	283.882	276.65	332.104	347.618	275.432	255.169
0610030E20Rik	44.0859	0.782205	0.144396	5.41708	6.05818e-08	8.25094e-07	70.1667	52.6882	73.6952	57.8519	55.709	49.0799	72.5773	39.7919	65.3448	46.8205	68.2599	74.2787	51.322	54.6114	40.4176	40.7416	29.5596	34.2549	40.6794	56.5592	22.3195	25.9253	39.8908	32.2074	19.2846	33.5181	33.9796	27.5368	40.9798	19.0592	38.6923	51.7961	31.3426	27.4335	24.6302
Fancm	265.51	0.532793	0.0983846	5.41542	6.11465e-08	8.31989e-07	284.46	263.441	338.793	228.102	253.421	371.974	274.757	322.599	297.682	269.686	395.709	339.825	303.35	259.628	352.579	369.168	311.299	256.473	348.939	279.087	208.91	242.302	216.967	208.888	241.564	206.346	262.463	286.186	276.614	160.499	145.096	206.169	204.202	108.637	197.042
Fdft1	6400.8	-0.305385	0.056414	-5.41328	6.18822e-08	8.41196e-07	4906.93	5380.05	5421.71	6619.92	5540.32	5254.13	6434.5	5543.87	5212.16	6415.35	5415.28	5639.61	5776.48	6377	5427.14	7528.87	5828.78	5175.13	6552.09	5815.39	7197.59	7581.16	5922.32	7015.69	7800.09	7673.55	5924.17	6966.81	6695.54	7074.99	7979.33	6762.94	7461.45	8093.97	7613.69
Abhd17b	371.889	0.771244	0.142484	5.41283	6.20351e-08	8.42471e-07	637.189	515.174	552.714	320.665	421.641	875.689	353.555	386.55	501.884	317.443	509.476	597.015	286.854	158.463	406.756	267.73	520.064	589.361	420.354	405.186	249.086	249.282	303.559	287.106	283.178	180.16	306.988	372.73	270.094	287.895	169.279	258.98	244.093	275.432	234.48
Prr24	22.2867	1.37	0.253115	5.41255	6.21319e-08	8.42982e-07	41.7207	24.5878	29.6828	28.0995	18.5697	68.4536	23.8468	39.7919	46.2859	23.4103	41.5495	38.0678	14.6634	13.429	31.8181	3.32584	28.6359	39.5249	15.3678	34.3064	8.9278	20.9397	18.486	6.44148	14.2097	9.42697	11.7171	23.603	8.38223	11.0343	4.83654	15.2341	9.49777	3.29202	8.86688
Jph3	20.7896	1.3587	0.251065	5.41175	6.24101e-08	8.45951e-07	38.8761	21.0753	12.2825	20.6614	25.1237	15.4989	17.6259	27.0017	35.3951	4.68205	16.8176	18.5697	43.9903	41.1824	27.5184	57.3708	25.8646	36.0116	27.1196	50.0688	7.14224	6.97989	14.5942	12.883	3.04493	4.18976	7.03027	10.818	8.38223	20.0624	10.6404	22.3434	18.0458	9.87605	8.86688
Atxn1	334.487	0.681396	0.125935	5.4107	6.27777e-08	8.49808e-07	453.239	435.556	355.17	316.533	423.825	428.803	361.85	365.233	362.119	353.027	416.484	370.465	443.569	525.523	277.764	334.247	478.496	313.565	454.705	504.396	195.519	205.408	212.102	276.984	241.564	173.875	597.573	353.061	229.114	163.508	192.494	230.543	238.394	189.84	232.509
Thsd4	111.115	0.63699	0.11773	5.4106	6.2814e-08	8.49808e-07	130.851	138.16	161.72	138.845	101.587	118.825	117.16	139.272	210.556	111.433	155.316	143.915	71.4843	106.537	162.53	135.528	93.2975	74.6582	153.678	158.551	83.0285	118.658	96.3216	88.3403	105.558	74.3683	71.4744	90.4781	83.8223	78.2432	66.7443	82.2643	63.6351	73.5217	88.6688
Pnma5	248.849	0.731088	0.135167	5.40876	6.34627e-08	8.5777e-07	293.942	366.476	350.052	336.368	392.148	342.268	254.021	471.819	227.799	167.617	351.192	349.11	230.949	407.347	254.545	256.921	151.493	257.351	169.045	370.88	162.486	206.405	232.534	214.409	112.662	184.35	174.585	106.213	176.958	236.736	227.318	121.873	205.152	182.158	164.53
Myo9a	227.255	0.548616	0.101479	5.40622	6.43703e-08	8.69213e-07	295.838	278.662	300.922	225.623	206.451	386.181	221.879	272.859	270.455	265.94	244.351	295.258	260.276	190.692	294.963	220.337	276.197	235.393	270.292	246.635	156.236	178.486	188.751	141.713	220.25	178.065	214.423	296.021	230.046	143.446	133.489	186.872	151.015	116.318	159.604
Baz2b	626.414	0.570205	0.105511	5.40421	6.50942e-08	8.78156e-07	598.313	898.041	693.963	809.101	739.51	802.069	953.873	642.356	691.566	1010.39	657.867	640.654	620.447	611.469	564.987	631.91	847.067	606.049	724.997	821.499	387.466	454.69	536.093	376.366	386.706	523.72	710.057	621.545	597.001	317.988	380.152	643.896	661.995	367.608	393.098
4932438A13Rik	256.917	0.619529	0.114682	5.40214	6.58501e-08	8.87512e-07	298.683	388.722	269.192	271.904	213.005	384.89	365.997	292.755	256.841	361.454	299.75	410.39	164.047	203.226	280.344	282.697	341.783	202.016	374.25	381.079	196.412	215.379	204.319	129.75	215.175	155.021	237.857	231.113	154.606	141.44	214.743	248.824	237.444	159.114	207.879
Dennd2a	121.964	0.711998	0.13187	5.39925	6.69185e-08	9.01059e-07	183.951	153.381	131.014	126.448	93.9407	178.238	102.645	156.325	166.085	133.907	133.552	178.269	135.637	68.9357	211.548	182.09	106.23	190.598	153.678	141.861	74.1007	106.693	96.3216	108.585	111.647	106.839	64.4441	150.469	65.1951	97.3024	59.9731	74.1395	69.3337	64.743	90.6392
Ptcd2	430.44	-0.331617	0.0614336	-5.39798	6.73967e-08	9.06641e-07	313.854	457.802	393.041	400.831	291.653	328.06	436.501	360.97	392.069	451.35	400.656	410.39	375.751	443.158	357.739	484.741	350.096	348.698	382.386	367.171	483.887	517.509	428.096	475.749	553.162	505.914	508.523	469.109	416.318	485.509	477.85	493.586	519.528	477.342	506.397
Prdx1	5561.4	-0.414881	0.0769098	-5.39439	6.87585e-08	9.24088e-07	4892.7	5291.07	5391.01	4690.14	4256.82	5841.8	5742.94	5629.14	5102.34	5419.01	4364.67	5044.45	4226.74	4454.86	4507	2621.59	5372.46	4800.96	5053.28	4631.36	5874.49	7632.01	6496.36	7272.43	8307.58	6114.96	6391.69	5009.73	5361.83	6401.9	6564.16	6385.13	6301.77	6295.43	6905.33
Anapc11	682.787	-0.537175	0.0996313	-5.39163	6.9821e-08	9.37483e-07	650.464	560.837	550.667	612.404	523.228	654.829	554.698	648.04	550.893	590.875	604.446	530.164	548.046	545.219	652.702	222	605.048	679.829	546.008	614.733	717.795	963.225	906.785	918.371	1160.12	751.015	571.795	719.891	549.502	910.831	926.682	802.331	794.964	940.419	818.709
Tmpo	269.98	0.690348	0.128101	5.38909	7.08161e-08	9.49949e-07	392.554	324.325	369.499	319.012	337.531	507.59	261.278	292.755	401.145	300.588	403.624	387.178	285.021	148.615	318.181	148	319.613	339.914	320.915	274.451	179.449	194.44	200.427	219.01	217.205	146.642	267.15	313.723	185.34	260.811	123.816	196.013	179.508	151.433	162.559
Zfp319	110.634	0.796453	0.1478	5.38874	7.0953e-08	9.5089e-07	147.919	183.823	149.437	110.745	90.6637	169.197	94.3505	173.379	147.026	68.3579	154.327	132.773	108.143	111.013	173.71	110.584	126.552	156.343	113.902	182.658	59.8162	74.7845	108.97	77.2977	26.3894	68.0836	71.4744	74.7428	41.9112	135.421	62.8751	110.701	76.932	92.1764	85.7132
Bcl2l11	149.333	0.606639	0.112608	5.38716	7.15805e-08	9.58398e-07	229.464	158.065	135.108	154.547	245.775	185.987	141.007	251.542	212.371	106.751	212.694	131.845	146.634	180.844	174.57	172.944	153.34	196.746	144.638	167.823	110.705	130.624	93.4028	106.744	101.498	126.74	123.03	162.271	96.8613	132.412	59.0058	131.014	122.521	130.583	96.5505
Fnip1	279.355	0.662312	0.122985	5.38533	7.23135e-08	9.67303e-07	433.327	318.471	529.172	242.978	252.329	493.382	251.947	387.971	346.691	287.478	325.471	359.323	309.765	216.655	300.982	333.416	366.724	268.77	352.555	256.834	182.127	242.302	207.237	165.638	216.19	191.682	359.715	282.252	275.682	177.552	175.083	203.122	195.654	125.097	143.841
Ctnnd1	274.765	0.69355	0.128807	5.38443	7.26754e-08	9.71233e-07	422.897	262.27	305.016	301.657	311.315	313.853	256.094	360.97	468.304	240.657	380.87	383.464	351.006	280.219	448.034	225.326	278.045	431.261	232.324	317.102	162.486	240.308	262.695	193.244	299.418	120.456	157.009	345.194	253.33	210.655	139.292	170.622	198.503	118.513	174.382
Ube2q1	66.3197	0.944465	0.175418	5.38409	7.28103e-08	9.72123e-07	128.955	73.7635	69.601	57.0255	76.4634	166.613	43.5464	81.005	97.1096	97.3867	119.702	99.3478	54.9879	30.4391	77.3955	42.4045	106.23	93.9815	76.8388	77.8847	40.1751	38.8879	44.7555	27.6063	58.8686	46.0874	57.4139	82.6104	33.5289	38.1185	29.9866	51.7961	40.8404	26.3361	33.4971
5830417I10Rik	47.3587	0.789577	0.146788	5.37901	7.48956e-08	9.99028e-07	91.9753	78.4469	60.3891	49.5874	56.8014	64.5788	42.5096	44.0554	67.1599	39.3292	67.2706	47.3527	50.4056	76.9931	54.1768	51.5505	45.2631	55.3349	46.1033	67.6856	39.2823	37.8908	35.999	42.3297	37.5541	35.613	11.7171	44.2556	21.4213	41.1278	33.8558	51.7961	25.644	26.3361	15.7633
Usp32	130.933	0.666074	0.123887	5.37647	7.59582e-08	1.01226e-06	172.572	165.09	202.662	136.365	101.587	227.318	135.823	150.641	191.497	166.681	152.348	218.194	142.969	63.5641	154.791	118.067	176.434	120.331	169.045	146.497	98.2058	90.7385	140.104	83.7392	110.632	73.3208	114.828	92.445	87.5478	108.337	65.777	105.623	129.17	98.7605	70.935
Itm2b	895.309	-0.320946	0.0597053	-5.37551	7.63658e-08	1.01674e-06	809.762	917.946	760.493	826.456	778.834	812.402	965.278	847	794.121	775.348	772.623	901.558	694.68	754.712	818.672	709.236	828.592	786.107	839.803	787.192	843.677	1072.91	1123.75	964.381	1126.62	1003.45	746.38	955.921	946.261	1065.31	840.591	1101.94	958.325	1230.12	1175.35
Rad21	458.325	0.721726	0.134346	5.37213	7.78124e-08	1.03415e-06	590.728	571.374	681.68	441.328	596.414	949.309	324.524	432.027	594.456	505.661	501.562	637.869	428.906	280.219	595.945	415.73	598.582	585.847	677.086	617.515	297.296	333.04	365.828	275.143	444.56	247.196	526.098	556.637	386.514	362.126	228.285	234.606	285.883	235.928	235.465
Tub	94.6961	0.754991	0.140539	5.37211	7.78191e-08	1.03415e-06	137.489	70.2509	174.003	100.828	91.756	149.823	95.3873	130.745	143.396	97.3867	116.734	151.343	117.308	66.2499	94.5945	111.416	58.1954	122.966	158.198	107.555	88.3852	72.7903	65.1874	29.4468	76.1232	76.4632	51.5553	97.3623	84.7537	58.1808	59.9731	73.1239	62.6853	43.8935	78.8167
Cdr2	547.715	0.783948	0.146061	5.36725	7.99478e-08	1.06145e-06	865.705	805.544	763.564	571.081	549.444	1064.26	392.954	498.82	758.726	734.146	714.255	815.209	519.636	250.675	702.579	335.91	876.627	744.826	772.004	617.515	358.897	387.882	476.743	414.095	496.323	286.999	632.724	578.273	346.466	363.129	272.781	342.26	349.518	232.636	277.829
BC018507	1540.94	0.641822	0.119589	5.36691	8.00976e-08	1.06245e-06	1717.19	1879.21	2286.6	1459.52	1830.75	2310.63	1208.93	1951.23	1921.32	1923.39	1889.51	1939.6	1756.86	993.748	1979.6	1771.01	2059.01	2043	1851.36	1653.2	1233.82	1389.99	1330.02	1124.5	1410.82	950.029	1397.85	2053.46	1365.37	1303.05	672.28	904.908	856.699	619.996	894.57
Plcb3	29.6749	1.18829	0.221423	5.36662	8.02245e-08	1.06314e-06	36.0315	60.8841	31.7299	25.6201	56.8014	32.2894	23.8468	38.3708	41.7481	18.7282	46.4959	31.5685	65.9855	61.7735	36.9778	42.4045	18.4747	56.2132	18.0797	38.0152	13.3917	13.9598	22.3777	43.2499	17.2546	9.42697	14.0605	18.6857	18.6272	34.106	3.86923	14.2185	10.4475	12.0707	10.8373
Ccdc88a	156.45	0.794182	0.148005	5.36592	8.05393e-08	1.06533e-06	305.32	188.507	174.003	223.97	235.944	216.985	194.922	154.904	246.858	143.271	193.898	234.906	146.634	99.3748	169.41	126.382	183.824	214.313	221.477	146.497	80.3502	95.7242	100.213	88.3403	110.632	96.3645	230.827	179.973	165.782	71.2214	100.6	103.592	90.2288	63.6456	76.8463
Dhx16	140.423	0.663748	0.123694	5.36606	8.04746e-08	1.06533e-06	170.676	166.261	166.838	212.399	169.312	160.156	163.817	186.169	181.513	86.1497	195.876	192.196	168.63	230.084	151.351	123.888	122.857	136.141	159.102	193.785	75.8863	107.69	160.536	158.276	107.588	94.2697	66.7875	112.114	134.116	147.458	93.8289	88.358	91.1786	73.5217	66.009
Mtus1	5561.08	0.332925	0.0620693	5.36376	8.15087e-08	1.07715e-06	5993.56	6289.8	7534.31	5212.46	4638.05	7157.92	5390.42	6733.36	6446.45	5759.86	6499.53	7007.27	5470.38	5411	6549.38	6503.68	6185.34	5403.5	5952.75	5859.9	4621.92	5224.94	4509.6	4625.9	4874.93	4916.69	4678.64	6405.26	4646.55	4790.89	4340.31	5323.82	5188.63	4226.95	4263.98
Phf21a	28.0596	1.00544	0.187727	5.35586	8.5151e-08	1.12425e-06	76.8041	23.417	37.8711	28.0995	27.3083	29.7063	39.3991	62.5302	39.9329	21.5374	29.6782	23.2121	38.4915	25.9628	34.398	23.2809	34.1783	39.5249	34.3515	46.36	13.3917	11.9655	35.999	15.6436	22.3295	11.5218	10.5454	23.603	18.6272	8.02494	17.4116	23.359	21.8449	12.0707	19.7042
Rfwd2	707.332	0.800212	0.149469	5.3537	8.61714e-08	1.13577e-06	1118.87	866.428	1133.06	775.216	843.282	1353.57	495.599	785.891	1007.4	833.405	918.046	938.697	651.607	299.915	984.642	511.348	1129.73	1014.47	884.099	758.449	462.46	513.52	494.256	412.255	662.78	363.462	742.865	877.244	590.482	497.546	300.833	295.542	365.664	531.112	342.853
Skp1a	18654.1	-0.495467	0.0925471	-5.35368	8.61835e-08	1.13577e-06	23583.6	18802.7	14672.5	17219.2	14840.4	19364.6	18650.3	18631.2	14857.8	14939.5	13826.1	14248.5	11875.6	12506.9	13903.7	9997.48	15047.7	17443.7	16853	16088.8	16516.4	20835	20406.6	23513.2	30621.8	24437.8	19647.3	18557.8	15868.5	22137.8	25724.6	23222.9	25098.8	26011.3	22941.6
Ss18l1	353.915	0.478836	0.0894603	5.3525	8.67472e-08	1.14176e-06	355.574	345.4	416.582	349.591	405.256	408.138	406.433	522.98	414.758	336.171	407.581	354.681	489.392	485.236	445.454	464.786	317.766	402.276	338.091	387.569	307.116	262.244	197.508	371.765	217.205	334.134	346.827	412.069	254.261	338.051	212.808	269.136	275.435	277.627	257.14
Ube3a	532.777	0.525043	0.098095	5.35239	8.67984e-08	1.14176e-06	563.23	648.65	594.679	643.81	711.109	742.657	668.748	578.404	884.878	564.655	736.019	624.87	548.046	444.053	613.144	347.55	677.099	570.916	583.071	512.741	336.578	356.971	424.204	513.478	376.556	452.494	551.876	460.258	294.309	338.051	365.643	582.96	510.03	393.945	431.522
Rapgef2	87.6358	0.792849	0.148279	5.34702	8.94131e-08	1.17507e-06	112.836	136.989	111.566	107.439	120.157	149.823	81.9087	108.007	84.4037	106.751	124.648	143.915	83.3983	71.6215	104.914	60.6966	126.552	125.601	98.5345	81.5935	18.7484	79.7701	71.025	62.5744	78.1532	49.2297	67.9593	88.5112	94.0673	64.1995	36.7577	78.2019	58.8862	38.4068	39.4084
Rnf145	109.228	0.71937	0.134557	5.34621	8.98155e-08	1.17927e-06	104.302	79.6177	149.437	127.274	181.327	136.907	115.087	119.376	189.681	70.2308	157.294	172.698	142.052	140.557	122.973	129.708	94.2212	148.438	157.294	89.0111	110.705	85.7529	86.5922	97.5424	53.7938	71.226	55.0704	87.5277	81.0282	64.1995	44.4962	58.9053	131.069	87.7871	79.8019
Itga6	1430.37	0.759096	0.141998	5.34584	8.99991e-08	1.17957e-06	2471.95	1681.34	2233.37	1280.18	1649.42	2567.65	1077.25	1775	2119.17	1334.38	1787.62	2031.52	1478.26	830.809	1772.36	1393.53	1734.78	2410.14	1597.34	1464.97	874.031	1095.84	1361.15	1126.34	1176.36	721.687	1304.11	1791.86	1412.87	1028.2	591.026	663.193	870.946	555.253	799.004
Sorl1	379.099	0.488137	0.0913117	5.34583	9.00036e-08	1.17957e-06	335.662	357.109	472.877	357.029	399.794	436.553	371.181	443.396	488.271	348.345	472.873	449.386	458.233	340.202	515.97	639.393	363.952	561.254	386.002	447.837	365.147	289.167	351.233	295.388	313.628	308.995	323.392	440.589	319.456	334.038	246.664	261.012	306.778	228.246	239.406
C87436	1294.82	-0.403296	0.0754757	-5.34339	9.1226e-08	1.19449e-06	1201.37	1160.31	1187.31	974.392	1179.72	1367.78	1132.21	1280.45	1095.43	1262.28	1061.49	983.265	1070.43	1074.32	1202.21	671.82	1393	1233.18	1215.86	1009.72	1433.8	1721.04	1401.04	1612.21	2059.39	1388.91	1266.62	1327.67	1749.09	1488.63	1499.33	1295.92	1403.77	1314.61	1599.98
Mum1	629.369	0.649236	0.121511	5.34304	9.1401e-08	1.19568e-06	581.246	578.399	682.704	835.547	888.067	595.417	688.448	771.679	623.498	612.412	806.258	680.579	806.489	1146.84	729.237	1247.19	435.08	750.096	768.388	673.147	415.143	596.282	662.576	601.818	366.407	484.965	489.775	556.637	362.299	764.376	369.512	388.978	355.217	375.29	337.927
Wdr46	130.005	0.769547	0.144112	5.33993	9.29818e-08	1.21413e-06	106.198	139.331	137.155	192.564	195.528	113.659	170.038	157.747	100.74	94.5774	225.554	158.771	166.797	263.209	151.351	216.18	112.696	136.141	158.198	164.114	123.204	136.606	126.483	116.867	57.8537	77.5106	48.0402	98.3458	99.6554	131.408	61.9078	64.999	79.7813	100.955	66.009
Zfp958	846.33	-0.319821	0.0598909	-5.34005	9.29189e-08	1.21413e-06	739.595	962.438	846.471	685.132	685.986	696.16	774.503	854.106	672.507	771.602	722.17	776.213	610.366	868.411	865.969	802.359	751.922	689.491	729.517	796.464	1026.7	1137.72	740.412	947.817	927.688	966.788	1010.02	1018.86	1053.37	857.666	926.682	903.892	861.448	1053.45	887.673
Cpne9	962.666	-0.406286	0.0761004	-5.33882	9.35555e-08	1.22051e-06	787.953	702.509	839.306	915.714	750.433	842.108	886.48	700.622	906.659	991.658	862.646	904.344	933.878	889.002	851.35	669.326	862.771	801.039	948.282	847.46	1097.23	1318.2	1118.89	1036.16	1615.84	973.072	1500.96	865.443	1173.51	972.021	1193.66	929.282	861.448	1091.85	1052.2
Zfp57	13301.2	-0.381576	0.0714962	-5.33701	9.44917e-08	1.23159e-06	11277.9	10119.6	12074.8	11543.1	13907.6	10017.5	11646.6	13415.6	11518.8	10033.6	11286.6	10658.1	12562.9	13824.7	11184.5	15942.4	9890.45	13653.7	10952.7	9959.98	18543.9	17886.5	13719.5	16329.1	16635.5	14026.3	12251.4	12849.9	16134.9	16603.6	15628.8	11566.8	15789.1	17066.9	15039.2
Sec11a	1123.39	-0.471535	0.088379	-5.33538	9.5345e-08	1.24158e-06	883.721	1051.42	968.273	967.78	1039.9	929.935	755.841	993.377	834.054	1030.99	936.842	1086.33	847.73	1032.24	862.529	574.539	1516.78	1033.8	995.289	932.763	1141.87	1528.6	1204.51	1372.96	1791.43	1212.94	1811.47	1163.43	1551.64	1213.77	1256.53	1280.68	1080.85	1277.3	1156.64
Ddx11	696.318	0.450033	0.084364	5.33442	9.58499e-08	1.24701e-06	681.755	755.198	843.4	680.174	664.139	805.944	907.216	856.948	878.525	553.418	882.432	827.279	825.735	952.566	804.053	927.078	550.547	829.145	700.589	806.663	514.241	657.107	685.927	588.935	427.305	668.267	584.684	645.148	347.397	661.055	560.072	658.115	568.917	551.961	519.205
Hhat	236.864	-0.554238	0.103904	-5.33416	9.59902e-08	1.2473e-06	165.935	188.507	185.261	246.284	225.021	147.24	241.579	142.114	184.236	259.386	185.983	216.337	182.377	237.246	165.11	112.247	283.587	188.841	185.317	200.275	250.871	251.276	281.181	332.196	407.006	248.243	342.14	236.03	283.133	212.661	288.258	224.45	354.267	348.954	286.696
Noxo1	409.028	-0.450214	0.0844037	-5.33405	9.60472e-08	1.2473e-06	275.926	262.27	331.628	378.517	365.932	351.309	470.716	351.022	323.094	421.385	400.656	281.331	324.429	418.986	363.759	305.146	395.36	405.789	344.419	297.631	380.324	534.46	419.34	572.371	641.465	435.735	533.129	386.499	544.845	420.306	424.648	567.725	435.948	550.864	399.01
Slc38a9	410.792	-0.345745	0.0648273	-5.33332	9.64351e-08	1.2512e-06	358.419	451.948	401.229	405.79	360.47	257.024	420.948	413.552	312.203	373.628	301.728	386.249	329.011	441.367	335.38	377.483	403.673	336.401	351.651	343.064	524.954	449.704	401.827	442.622	496.323	457.732	557.735	498.613	488.964	490.525	460.439	410.306	443.546	440.033	453.196
Aurkc	2386.22	-0.358144	0.0671722	-5.33173	9.72793e-08	1.26008e-06	2161.89	1796.08	1983.63	1926.47	2339.78	1943.82	1756.37	2340.62	2157.29	2208.06	2132.87	1837.47	2486.37	2280.25	2430.22	1779.33	2456.22	2498.85	2298.84	1767.24	2411.4	3217.73	2365.23	2757.87	3663.05	2361.98	2392.63	2554.04	2923.54	3075.56	2701.69	2802.07	2458.97	2565.58	2684.69
Cdca3	655.798	-0.355767	0.0667267	-5.3317	9.72969e-08	1.26008e-06	652.361	483.561	573.185	603.313	731.864	515.339	543.293	532.928	584.473	544.991	613.35	523.665	609.449	700.995	613.144	483.078	576.412	763.27	546.912	513.668	730.294	888.44	699.548	744.451	847.505	766.726	780.36	838.889	741.362	835.597	673.247	606.319	635.401	659.5	796.049
Uck2	1502.07	-0.407399	0.0764148	-5.33141	9.7452e-08	1.26095e-06	1354.98	1234.07	1414.54	1308.28	1333.74	1281.24	1606.03	1517.78	1228.85	1391.51	1417.63	1402.01	1320.63	1276.65	1222.85	709.236	1393.92	1444.86	1158.01	1341.66	1690.92	2122.88	1566.44	1718.03	2266.44	1704.19	1840.76	1751.54	2041.54	1851.76	1662.8	1437.09	1344.88	1610.89	1603.92
Tecr	496.31	-0.347725	0.0652419	-5.32978	9.8333e-08	1.27119e-06	418.156	362.963	385.876	451.245	419.456	431.387	457.237	400.762	496.439	416.703	461.001	465.171	515.97	536.266	395.577	390.786	470.182	485.718	449.281	474.726	524.954	670.069	486.473	513.478	658.72	478.68	529.613	579.257	726.46	566.762	517.51	581.944	453.044	578.297	620.682
Csnk1a1	1548.78	0.230578	0.0433055	5.32446	1.01256e-07	1.30779e-06	1702.96	1471.76	1657.12	1569.44	1712.78	1702.3	1570.78	1824.74	1564.65	1574.11	1729.25	1720.48	1654.22	1949.9	1584.89	1751.89	1525.09	1497.56	1563.9	1745.92	1657.89	1518.62	1384.5	1495.34	1365.14	1365.86	1356.84	1434.86	1449.19	1397.34	1231.38	1288.81	1475.95	1393.62	1318.21
Mapkapk5	57.9214	0.773693	0.145347	5.32309	1.0202e-07	1.31646e-06	87.2343	71.4218	82.9071	42.1493	89.5714	114.95	60.1355	52.5822	74.4205	68.3579	87.0561	89.1345	55.9044	32.2297	79.9753	44.8989	76.6702	97.4948	44.2953	59.3408	50.8884	43.8736	53.512	55.2127	31.4643	38.7553	32.8079	44.2556	28.8721	42.1309	42.5616	49.7648	29.4431	29.6281	43.3492
Taok3	487.098	0.701179	0.131788	5.32052	1.03472e-07	1.33399e-06	325.232	754.027	690.892	505.791	598.599	578.626	381.549	444.817	644.372	548.736	765.698	894.13	630.528	881.84	491.891	597.82	496.047	446.193	489.057	500.688	283.011	164.526	413.502	365.324	207.055	445.162	330.423	490.745	304.554	417.297	349.198	300.62	533.775	369.803	406.891
Sp3	122.858	0.666795	0.125386	5.31795	1.0494e-07	1.3517e-06	155.505	148.698	166.838	81.8192	229.39	174.363	113.013	154.904	132.505	88.0226	132.563	160.628	137.47	141.452	159.951	125.551	129.323	189.72	131.982	167.823	106.241	88.7443	71.998	94.7817	58.8686	76.4632	123.03	118.015	121.077	123.383	53.202	113.748	78.8315	61.451	88.6688
Flrt1	15.9159	1.3229	0.248806	5.31697	1.05507e-07	1.35777e-06	31.2906	24.5878	19.4473	12.3968	21.8467	27.1231	18.6627	15.6325	19.0589	28.0923	47.4851	31.5685	14.6634	8.05742	24.0786	5.82022	20.3222	14.9316	15.3678	28.7432	10.7134	12.9626	9.72946	9.20211	10.1498	6.28464	7.03027	14.7519	15.8331	10.0312	0.967309	7.10926	3.79911	4.38935	4.92604
Ddx19b	148.297	0.511726	0.0962995	5.3139	1.07302e-07	1.37963e-06	145.074	160.406	171.955	166.118	128.895	170.488	187.664	221.698	137.043	141.398	168.176	185.697	210.787	231.875	168.55	203.708	122.857	130.871	189.837	160.405	148.201	122.647	131.348	103.064	114.692	128.835	72.6461	116.048	122.939	122.38	91.8943	124.92	124.421	104.247	158.619
Tdrd1	1964.47	0.409626	0.0771015	5.31282	1.07941e-07	1.38659e-06	1893.55	2058.35	2228.26	2147.96	1488.85	2040.69	2225.01	2342.04	2002.09	2503.02	2085.39	2303.57	2525.78	2402.9	2410.44	3208.61	1913.06	1797.07	2233.75	2132.56	1434.7	1502.67	1540.17	1365.59	1379.35	1890.63	1709.53	2228.52	1804.97	1492.64	1743.09	1698.1	1898.6	1474.82	1650.22
Clybl	575.635	-0.420309	0.0791374	-5.31114	1.08944e-07	1.39821e-06	540.473	491.757	421.7	515.709	548.352	555.378	440.648	504.505	509.145	568.401	535.197	460.528	491.225	444.949	482.432	374.989	663.243	511.189	586.687	408.895	547.274	754.825	688.845	603.659	794.727	625.322	850.662	685.47	947.192	591.84	633.587	501.711	607.857	614.51	644.327
Cenpm	755.58	-0.482906	0.0909459	-5.30981	1.09738e-07	1.40714e-06	535.732	518.686	661.21	714.885	642.292	701.326	819.087	559.929	611.7	612.412	606.425	615.585	634.194	865.725	589.925	367.505	671.557	617.467	869.635	696.327	862.425	1211.51	881.489	993.828	1254.51	799.197	705.37	748.411	897.83	946.943	789.324	805.378	761.721	866.897	1008.85
Sdhaf2	463.613	-0.293951	0.0553893	-5.30701	1.1144e-07	1.42767e-06	419.104	455.46	366.429	371.905	431.472	445.594	439.611	382.287	500.069	465.396	372.956	478.169	442.653	379.594	407.616	435.685	428.614	387.344	433.913	411.676	596.377	492.581	486.473	623.903	553.162	520.578	497.977	450.424	576.511	538.674	540.726	463.118	496.734	459.785	473.886
Pkp4	476.125	0.560957	0.105708	5.30667	1.11649e-07	1.42906e-06	714.942	729.439	564.996	705.794	419.456	769.78	440.648	454.765	441.985	706.053	515.411	634.155	472.896	337.516	524.569	348.382	536.691	594.631	485.441	650.894	241.943	306.118	466.041	380.047	325.807	454.589	376.119	379.615	390.239	412.281	394.662	342.26	455.893	324.812	365.513
Ddx17	84.7342	0.872778	0.16448	5.30628	1.11884e-07	1.43079e-06	146.023	135.818	157.626	98.3483	66.6324	139.49	67.3932	116.534	121.614	98.3231	103.874	98.4193	94.3959	49.2398	174.57	59.8651	85.9076	108.913	70.5109	110.337	41.9606	69.7989	65.1874	60.7339	50.7488	61.799	89.0501	96.3789	36.323	50.1559	24.1827	71.0926	68.384	40.6015	35.4675
Aim1	362.454	0.423433	0.0798541	5.30258	1.14176e-07	1.45879e-06	357.471	401.601	460.595	440.501	353.916	324.186	407.47	511.611	344.875	351.154	455.066	475.384	439.903	355.422	399.877	466.449	334.393	382.953	465.553	408.895	282.118	329.052	313.288	338.638	346.107	336.228	207.393	421.903	219.801	275.857	303.735	280.308	293.481	296.281	304.43
Mrps7	673.301	-0.38541	0.0726976	-5.30155	1.14823e-07	1.46574e-06	491.167	594.791	579.326	637.198	657.585	631.581	645.938	514.453	594.456	682.643	620.274	619.299	506.805	615.945	592.505	335.91	678.947	652.601	632.79	619.369	716.902	952.256	900.948	744.451	925.659	674.552	821.37	661.867	782.342	818.544	766.108	782.019	674.342	725.341	715.262
C8b	429.726	-0.473632	0.0893519	-5.30075	1.15326e-07	1.47085e-06	372.642	412.139	445.242	329.756	340.808	435.261	373.255	402.183	357.581	302.46	412.527	337.04	352.839	364.374	402.456	220.337	335.317	476.934	352.555	345.845	566.022	650.127	445.609	608.26	648.57	473.443	322.221	375.681	566.266	489.522	526.216	465.149	431.199	531.112	569.451
Mrpl28	633.15	-0.389254	0.0735147	-5.29492	1.19071e-07	1.51725e-06	492.115	456.631	515.866	634.718	568.014	567.002	483.157	423.5	565.414	690.134	658.856	592.373	559.044	632.955	540.048	420.719	602.277	638.547	566.799	566.519	694.583	861.518	782.248	635.866	886.074	590.756	881.127	767.097	834.498	744.313	722.58	624.6	577.465	700.102	682.75
Lrp11	237.396	0.594889	0.112565	5.28486	1.25803e-07	1.6016e-06	219.982	220.12	279.428	384.302	379.04	321.603	279.941	352.443	318.556	182.6	340.31	260.904	240.114	304.391	226.167	193.73	218.002	289.85	286.564	255.907	209.803	215.379	143.023	240.175	123.827	261.86	124.201	230.129	150.88	207.645	206.037	154.373	152.914	189.84	144.826
Akt3	235.026	0.479936	0.090838	5.28343	1.26787e-07	1.61268e-06	346.092	243.537	269.192	262.813	218.467	297.063	206.327	322.599	261.379	299.651	270.072	303.614	238.281	232.77	251.965	319.281	220.773	225.731	244.076	317.102	165.164	231.333	194.589	148.154	224.31	171.78	178.1	245.864	284.065	166.518	148.966	183.825	190.905	141.557	199.997
Nkrf	114.101	0.947294	0.179338	5.28219	1.27652e-07	1.62079e-06	205.759	156.894	187.309	104.134	123.434	251.857	117.16	154.904	137.043	127.352	163.23	179.197	94.3959	70.7262	161.671	81.4831	142.256	127.358	150.966	140.007	74.1007	43.8736	101.186	70.8563	158.336	53.4195	30.4645	121.949	100.587	94.2931	59.9731	61.9522	71.2333	21.9468	52.2161
Ppapdc1b	923.808	-0.320239	0.060625	-5.28228	1.27584e-07	1.62079e-06	741.491	814.911	731.834	909.928	1015.87	919.603	818.05	751.783	725.146	954.202	804.279	871.847	731.339	951.671	774.815	764.944	886.788	799.282	881.387	849.315	1102.58	998.124	924.298	999.349	1215.94	973.072	949.086	911.665	1290.86	988.071	1115.31	1121.23	1085.6	1137.94	821.664
Fmnl2	53.2978	0.997493	0.188873	5.28128	1.28281e-07	1.62733e-06	75.8559	86.6428	72.6716	75.2075	44.7857	105.909	90.2032	54.0033	79.8659	85.2133	71.2277	49.2097	46.7397	25.0675	80.8353	30.764	77.5939	93.1032	54.2392	57.4864	24.105	38.8879	48.6473	23.9255	28.4193	32.4707	35.1513	44.2556	61.4697	29.0904	24.1827	63.9834	29.4431	10.9734	13.7929
Pdzd2	460.447	0.441722	0.0836458	5.28087	1.28574e-07	1.6296e-06	585.039	481.219	602.867	441.328	503.566	632.873	447.906	589.773	666.154	419.512	637.092	572.875	527.884	366.165	545.208	404.09	417.529	595.509	493.576	455.255	316.937	418.793	368.746	400.292	422.23	371.841	284.726	449.44	386.514	478.487	315.343	420.462	403.655	339.078	353.69
Cntln	153.901	0.710237	0.134518	5.27987	1.29279e-07	1.63707e-06	282.563	144.014	196.52	167.771	184.604	300.937	141.007	218.856	223.261	149.826	240.393	197.767	143.885	166.52	171.13	84.809	177.358	192.355	158.198	152.988	104.455	99.7127	108.97	118.707	137.022	93.2222	160.524	171.122	153.674	102.318	94.7962	123.904	88.3293	58.1589	76.8463
Map3k10	23.2502	1.3949	0.264272	5.27827	1.30407e-07	1.64989e-06	77.7523	18.7336	35.824	33.0583	20.7543	15.4989	6.22091	39.7919	37.2102	15.919	33.6353	30.64	49.4891	16.1148	26.6584	15.7977	38.797	44.7949	25.3116	50.996	7.14224	14.9569	14.5942	12.883	12.1797	7.33208	7.03027	12.785	9.31359	33.1029	1.93462	23.359	7.59822	7.68137	8.86688
Pde3b	407.459	0.570271	0.108079	5.27641	1.31739e-07	1.66526e-06	744.336	494.098	524.055	394.22	533.059	426.22	332.819	518.716	585.381	353.963	430.334	496.739	401.412	521.046	462.653	488.899	314.071	650.844	380.578	421.876	387.466	213.385	360.963	322.994	250.699	310.042	401.897	453.374	297.104	379.179	250.533	290.464	356.166	242.512	268.962
Ptprg	293.691	0.458332	0.0868828	5.27529	1.32547e-07	1.67399e-06	398.243	405.114	279.428	315.706	230.482	353.892	312.082	443.396	363.934	303.397	369.988	389.035	287.77	304.391	285.503	350.045	330.698	289.85	286.564	351.409	216.053	191.448	262.695	191.404	224.31	333.086	205.049	318.64	197.448	255.795	276.65	228.512	229.846	277.627	219.702
Sh3kbp1	724.149	0.33151	0.0628508	5.27456	1.33077e-07	1.6792e-06	812.606	799.69	791.2	776.043	795.219	707.784	730.957	865.475	804.104	924.237	881.443	829.136	828.484	703.681	773.095	752.472	902.491	560.376	859.691	784.411	700.832	644.144	575.011	627.584	597.821	620.085	590.542	850.691	679.892	556.73	642.293	534.21	701.885	598.05	542.85
Cbx3	98.3122	-0.469878	0.0891064	-5.27322	1.34048e-07	1.68995e-06	91.9753	83.1303	94.1661	82.6456	80.8327	78.7862	94.3505	72.4782	69.8826	81.4677	85.0775	77.0642	72.4007	77.8884	114.373	64.0225	101.611	108.913	75.0309	80.6663	110.705	126.635	95.3487	115.947	163.411	87.985	120.686	134.734	126.665	105.327	137.358	107.655	104.475	110.831	106.403
Jmy	18.391	1.10397	0.209449	5.27081	1.35822e-07	1.7108e-06	37.9279	22.2461	11.259	20.6614	28.4007	36.1641	20.7364	22.7383	29.0421	26.2195	30.6675	25.0691	31.1598	14.3243	19.7788	11.6404	30.4833	13.175	22.5997	24.1072	15.1773	9.97127	10.7024	11.0425	9.13479	4.18976	8.20198	12.785	22.3526	12.0374	4.83654	20.3122	11.3973	3.29202	9.85209
Ptpra	113.558	0.56156	0.106593	5.26828	1.37706e-07	1.73301e-06	132.748	112.401	140.226	146.283	144.188	116.242	124.418	143.535	115.261	172.299	165.209	134.63	93.4794	75.2026	101.474	151.326	165.349	111.548	123.846	165.041	66.9585	89.7414	97.2946	84.6594	66.9884	87.985	86.7066	92.445	58.6756	80.2494	103.502	114.764	87.3795	104.247	118.225
Sdhaf1	201.193	-0.46572	0.0884502	-5.26534	1.39934e-07	1.75948e-06	152.66	141.673	189.356	137.192	208.636	201.486	156.56	152.062	169.715	185.409	191.919	202.41	205.288	206.807	169.41	128.876	151.493	162.491	166.333	180.804	233.015	295.15	251.993	305.51	277.089	147.689	247.231	220.295	290.584	267.832	232.154	214.294	217.499	188.742	192.116
1110012L19Rik	1059.73	-0.391389	0.0743774	-5.26221	1.42334e-07	1.78809e-06	809.762	912.091	1139.2	869.432	1037.72	951.892	742.362	733.309	967.466	973.867	948.713	840.278	1030.11	950.775	1123.09	723.371	1081.7	952.99	1005.23	902.165	1308.81	1354.1	1318.34	912.849	1605.69	1106.1	1279.51	1124.09	1572.13	1243.87	979.884	1175.06	1113.14	1129.16	1172.4
Rab3gap1	1283.57	0.447954	0.0851497	5.26078	1.43443e-07	1.80042e-06	1325.58	1823.01	1641.76	1549.61	1114.18	1583.47	1616.4	1307.45	1326.86	1289.44	1514.58	1530.14	1543.33	1654.46	1411.18	1997.17	1048.44	956.504	1310.78	1442.72	929.384	1100.83	1008.94	997.509	908.404	1208.75	1034.62	1265.71	797.243	824.563	1116.27	1226.86	1285.05	1004.06	1229.54
Brsk2	139.411	0.60957	0.115877	5.2605	1.43666e-07	1.80164e-06	178.261	168.602	139.202	135.539	157.296	178.238	119.234	238.752	135.227	125.479	151.359	121.631	131.054	181.74	209.828	191.236	114.543	231.001	176.277	188.221	149.094	108.687	103.132	108.585	112.662	153.974	85.5349	107.197	67.0579	149.465	76.4174	106.639	94.9777	86.6897	96.5505
Pxmp4	106.591	-0.476679	0.0906446	-5.25877	1.45021e-07	1.81544e-06	90.0789	92.4971	95.1896	100.828	98.31	78.7862	103.682	61.1091	92.5718	111.433	91.0132	89.1345	88.8971	88.6316	88.5748	69.0112	109.925	112.426	61.4711	100.138	108.919	156.549	120.645	154.595	133.977	105.791	123.03	88.5112	152.743	125.39	147.998	113.748	125.371	139.362	110.343
Ttbk1	19.0558	1.28616	0.244569	5.25889	1.44929e-07	1.81544e-06	58.7883	28.1004	27.6357	25.6201	19.662	19.3737	7.25773	19.896	36.3027	13.1097	7.91419	43.6388	29.3269	14.3243	35.2579	12.4719	22.1697	32.4983	25.3116	30.5976	7.14224	10.9684	22.3777	10.1223	8.11981	10.4744	16.404	9.83458	1.86272	9.02806	10.6404	8.12487	10.4475	14.2654	7.88167
Dnaja4	275.852	0.722367	0.137374	5.25838	1.45329e-07	1.8177e-06	365.056	369.988	408.394	363.641	286.191	381.015	304.825	237.331	320.371	421.385	397.688	354.681	263.025	93.1079	335.38	177.101	488.657	299.511	416.738	352.336	172.306	162.532	209.183	209.808	266.939	135.12	299.958	239.964	179.752	172.536	152.835	200.075	163.362	258.972	195.071
Sbno1	148.771	0.637807	0.121354	5.25575	1.47426e-07	1.84231e-06	195.329	283.345	162.744	180.994	151.834	213.11	211.511	152.062	127.059	211.629	161.252	207.98	142.969	111.013	147.911	192.067	159.807	141.411	168.141	191.93	102.67	104.698	150.807	77.2977	80.1831	102.649	115.999	136.701	77.3028	78.2432	104.469	191.95	152.914	108.637	108.373
Lmnb1	41.1914	1.02941	0.196028	5.25134	1.50997e-07	1.88528e-06	88.1825	55.0299	59.3656	44.6286	56.8014	42.622	40.4359	63.9513	39.9329	27.1559	27.6997	38.0678	99.8947	110.118	50.737	29.1011	33.2545	37.7683	37.9674	72.3215	20.5339	46.865	31.1343	36.8084	26.3894	26.186	17.5757	23.603	31.6662	22.0686	13.5423	25.3902	30.3929	9.87605	24.6302
Dhx8	593.065	0.304773	0.0580466	5.25049	1.51694e-07	1.89232e-06	619.174	618.208	638.692	626.454	531.967	648.372	610.686	683.569	673.415	697.626	559.929	640.654	657.105	681.3	685.38	771.595	651.235	615.711	634.598	668.511	542.81	606.253	546.795	585.254	420.2	586.567	605.775	519.266	462.885	562.749	498.164	435.696	543.273	408.21	519.205
Atp13a3	776.444	0.681827	0.129882	5.24961	1.52424e-07	1.89977e-06	1181.46	1039.71	1221.09	744.637	985.285	1460.77	693.632	957.849	958.391	791.267	850.775	954.482	706.595	445.844	887.468	835.618	899.72	1098.79	983.537	822.426	616.911	541.44	628.523	551.206	759.202	472.396	769.814	981.491	781.41	568.768	368.545	341.245	486.286	364.316	424.625
Traf3	66.312	0.850962	0.162191	5.24665	1.5489e-07	1.92882e-06	86.2861	91.3262	85.9777	80.1663	71.0017	116.242	64.2828	85.2684	84.4037	83.3405	106.842	93.7769	92.563	39.3918	97.1743	67.3483	81.2889	48.3083	82.2627	82.5207	24.9978	17.9483	68.1062	32.2074	51.7638	39.8027	41.0099	92.445	45.6366	45.1403	24.1827	79.2175	51.288	32.9202	34.4823
Zfp512	72.6198	0.635551	0.121149	5.24604	1.55401e-07	1.93349e-06	85.3379	66.7384	93.1425	85.9515	110.326	87.8272	55.9882	92.3741	132.505	63.6759	74.1955	105.847	123.723	120.861	82.5552	54.8764	66.5091	54.4566	78.6468	78.8119	60.709	48.8592	55.4579	62.5744	51.7638	57.6092	57.4139	41.3052	41.9112	63.1964	60.9404	57.8897	58.8862	52.6723	56.1569
Zfp217	92.9406	0.78921	0.1505	5.24392	1.57201e-07	1.95417e-06	83.4415	154.552	135.108	109.092	151.834	109.784	157.596	119.376	147.026	107.687	138.498	160.628	74.2337	94.0032	92.0146	71.5056	78.5177	96.6165	76.8388	111.264	42.8534	58.8305	60.3226	65.335	28.4193	63.8939	51.5553	56.0571	67.0579	96.2993	45.4635	118.826	108.275	57.0616	63.0534
BC031181	1106.97	-0.32561	0.0621257	-5.24115	1.59582e-07	1.98204e-06	1061.98	935.508	1088.03	1008.28	999.485	1033.26	954.91	925.163	912.105	1094.66	936.842	995.335	977.868	1064.47	1135.13	694.269	1179.61	1000.42	1043.2	930.908	1161.51	1405.95	1280.4	1289.22	1529.57	1247.5	1370.9	1226.37	1472.48	1211.77	1082.42	1036.94	1077.05	1062.22	1318.21
Zfp472	328.299	-0.376945	0.0719249	-5.24082	1.59864e-07	1.98382e-06	350.833	331.35	293.757	312.401	293.838	275.106	397.102	305.545	263.194	274.368	271.061	260.904	266.691	245.304	294.103	319.281	254.951	276.675	237.748	298.558	401.751	445.716	301.613	390.17	427.305	381.268	315.19	349.127	291.515	410.275	349.198	441.79	405.555	420.281	336.941
Sprtn	133.851	1.09356	0.208766	5.2382	1.62149e-07	2.01043e-06	171.624	169.773	125.896	114.877	216.282	80.0778	160.707	233.067	196.942	52.439	200.823	174.555	251.111	453.901	129.852	185.416	75.7464	130.871	69.6069	273.524	120.525	61.8219	87.5651	118.707	27.4044	80.6529	77.3329	110.147	95.93	128.399	49.3327	64.999	81.6808	47.1856	66.009
Uqcrc2	1647.77	-0.310176	0.059231	-5.23672	1.63455e-07	2.02485e-06	1309.46	1438.97	1439.1	1436.38	1454.99	1272.2	1541.75	1473.72	1452.11	1737.98	1417.63	1517.14	1470.01	1506.74	1493.73	1821.73	1705.22	1306.96	1611.81	1471.47	1761.45	1936.42	1601.47	1643.5	1707.19	1763.89	2368.03	1893.16	2441.09	1605.99	1893.02	1866.69	1761.84	1777.69	1771.41
Ube2g2	647.617	0.518728	0.0990833	5.23527	1.64741e-07	2.03901e-06	653.309	874.624	617.197	938.028	652.123	586.376	948.689	645.198	636.204	736.955	773.612	815.209	682.766	945.404	663.021	1081.73	497.894	564.767	724.997	838.188	507.992	472.638	631.442	541.084	295.358	592.851	571.795	572.372	403.279	522.624	446.897	659.13	581.264	505.873	485.708
Txn2	1419.11	-0.30513	0.0582907	-5.23463	1.65315e-07	2.04434e-06	1505.74	1296.13	1299.9	1204.15	1365.42	1124.96	1173.68	1394.14	1315.06	1276.33	1237.58	1418.72	1120.84	1348.27	1436.12	1129.12	1277.53	1412.36	1258.35	1185.89	1382.92	1830.72	1638.44	1582.76	1785.34	1575.35	1263.1	1173.27	1536.74	1762.48	1693.76	1545.76	1612.72	1782.08	1723.13
Atp5sl	265.097	-0.408541	0.0780763	-5.23259	1.67151e-07	2.06525e-06	211.448	183.823	241.556	215.705	231.575	223.443	269.573	230.225	230.522	243.467	250.286	233.978	209.87	290.962	209.828	327.595	206.917	202.016	210.629	225.309	318.722	341.017	341.504	286.186	293.328	280.714	216.767	256.682	235.634	338.051	342.427	322.964	328.623	385.166	341.868
Hax1	1484.3	-0.345136	0.0659755	-5.23127	1.68347e-07	2.07823e-06	1464.97	1284.42	1336.75	1265.3	1777.23	1335.49	1100.06	1379.93	1463	1177.07	1305.84	1266.45	1239.98	1461.97	1313.14	908.786	1483.52	1514.24	1303.55	1223.9	1772.17	1768.9	1558.66	1709.75	1890.9	1618.3	1998.94	1913.81	1816.15	1735.39	1487.72	1405.6	1443.66	1611.99	1612.79
Eea1	866.204	0.489432	0.0935877	5.22966	1.69821e-07	2.0946e-06	989.919	1013.96	1187.31	951.251	770.095	1405.24	891.664	943.637	942.962	1214.52	1047.64	1051.04	845.897	743.073	960.564	720.876	1213.79	806.309	988.961	1072.77	697.261	803.684	733.601	634.946	590.716	746.825	933.854	891.996	721.803	535.665	514.608	868.346	697.137	463.077	722.158
Kat5	216.743	0.469287	0.0897742	5.22742	1.71891e-07	2.11831e-06	196.277	223.632	198.568	266.119	208.636	224.734	200.106	252.963	209.648	225.675	241.383	240.477	301.517	324.087	219.287	363.348	224.468	252.081	275.716	267.961	167.843	167.517	180.968	183.122	153.261	181.207	273.009	150.469	165.782	176.549	152.835	199.059	150.065	155.822	211.82
Foxo3	133.565	0.744649	0.142468	5.22678	1.72486e-07	2.1238e-06	160.246	131.135	154.555	106.613	185.697	117.533	130.639	225.961	166.992	113.306	197.855	135.559	193.374	264.104	139.312	138.854	144.103	261.743	108.478	153.915	78.5646	104.698	127.456	157.356	102.513	93.2222	70.3027	116.048	70.7833	157.49	58.0385	62.9678	75.0324	95.4685	74.8759
Robo3	45.6979	0.982981	0.188101	5.22581	1.7339e-07	2.13309e-06	42.6689	63.2258	72.6716	79.3398	27.3083	67.162	57.025	42.6342	57.1767	54.3118	51.4422	75.2072	57.7373	55.5067	79.1154	52.382	58.1954	31.62	53.3352	81.5935	8.03502	29.9138	59.3497	65.335	17.2546	21.9963	21.0908	29.5037	16.7645	22.0686	18.3789	41.64	39.8906	21.9468	26.6006
Gtf2f2	772.454	-0.338079	0.0647028	-5.22511	1.74054e-07	2.1394e-06	769.937	670.896	808.6	684.306	773.372	718.117	690.521	801.523	665.246	644.25	688.534	649.939	575.54	764.559	693.979	454.809	605.972	898.534	687.03	636.986	915.992	910.377	843.544	965.301	825.176	1022.3	815.511	847.741	796.312	970.015	889.924	804.362	823.457	810.933	912.303
Nploc4	538.23	0.553319	0.105929	5.22351	1.75563e-07	2.15609e-06	602.106	653.334	799.388	566.949	487.181	796.903	418.875	595.458	682.49	567.465	663.803	755.786	570.958	291.858	733.537	598.651	545.005	780.837	686.126	670.365	384.788	418.793	473.825	449.983	390.766	310.042	415.958	633.347	313.868	576.793	355.002	430.618	419.802	369.803	427.581
Otud5	410.212	0.637009	0.122072	5.21831	1.80564e-07	2.21457e-06	649.516	449.606	587.514	452.072	498.104	743.948	389.844	514.453	573.582	374.564	584.661	549.663	383.999	239.037	571.866	273.55	416.605	537.539	433.009	464.527	317.83	287.173	354.152	350.6	316.673	252.433	315.19	454.357	260.781	470.462	198.298	313.823	286.833	255.68	235.465
Upk3bl	119.881	-0.551585	0.105703	-5.21824	1.80635e-07	2.21457e-06	112.836	88.9845	104.402	98.3483	86.2944	147.24	100.571	95.2164	83.4961	88.959	115.745	104.919	88.8971	133.395	104.054	50.7191	108.077	98.3732	89.4946	100.138	141.059	172.503	115.781	146.314	175.591	145.594	126.545	104.247	138.773	99.3087	166.377	176.716	115.873	178.866	192.116
[truncated: 22,889 more rows]
