# Supplementary material for: Cyclophosphamide Exposure Causes Long-Term Detrimental Effect of Oocytes Developmental Competence Through Affecting the Epigenetic Modification and Maternal Factors’ Transcription During Oocyte Growth
Source: Front Cell Dev Biol. 2021 Jun 7;9:682060. doi: 10.3389/fcell.2021.682060 (PMC8215553; doi:10.3389/fcell.2021.682060)
Supplement: Supplementary file 4 [file Table_2.XLSX]

## Sheet: Up
ONTOLOGY	ID	Description	GeneRatio	BgRatio	pvalue	p.adjust	qvalue	geneID	Count
BP	GO:0000122	negative regulation of transcription by RNA polymerase II	48/371	857/23210	4.17961e-14	2.00412e-10	1.47738e-10	Dnmt1/Atxn1l/Wwc2/E2f1/Chd4/Zfhx3/E2f2/Taf1/Axin1/Scaf4/Crebbp/Gatad2b/Srebf2/Cic/Sfpq/Ep300/Kank2/Srf/Rxra/Rybp/Mta1/Wwc1/Acvr2b/Ybx3/Ppard/Zbtb7b/Zfhx4/Atn1/Phf21a/Zfp608/Hey2/Klf4/Mnt/Sik1/Otud7b/Zfhx2/Irf2bp1/Ncor2/Zfp219/Irf2bp2/Dab2ip/Insm1/Foxo6/Jund/Shh/Cebpb/Mafk/Tal1	48
BP	GO:0048589	developmental growth	40/371	787/23210	1.24804e-10	2.99217e-07	2.20574e-07	Gigyf2/Pcnt/Slc12a5/Wwc2/Acacb/Map7/Golga4/Abl2/Ntn1/Llgl2/Yap1/Stk11/Megf8/Ttn/Ep300/Srf/Rxra/Stk40/Rtn4/Wwc1/Acvr2b/Ybx3/Ppard/Atn1/Flrt1/Sav1/Ptgfrn/Hey2/Ercc2/Rbbp6/Lzts2/Comp/Kif26b/Shh/Sik3/Pim1/Il6ra/Sh3pxd2b/Nrp2/Hoxa5	40
BP	GO:0051726	regulation of cell cycle	42/371	955/23210	3.28466e-09	4.31707e-06	3.18242e-06	Gigyf2/Nfe2l1/Axin2/E2f1/Rcc2/E2f2/Dot1l/Crebbp/Cdc25a/Stk11/Taok2/Sfpq/Kank2/Mark4/Rock2/Ctdsp1/Incenp/Cep131/Igf1r/Ccar2/Heca/Rab11fip3/Jmy/Ttbk1/Lmnb1/Zfp703/Tfap4/Klf4/Mnt/Sik1/Ercc2/Hspa1b/Dab2ip/Insm1/Mylk2/Jund/Cul9/Pim1/Pbx1/Kat2b/Tal1/Cdk5r2	42
BP	GO:0016071	mRNA metabolic process	33/371	637/23210	3.60131e-09	4.31707e-06	3.18242e-06	Gigyf2/Fxr2/Srrm2/Axin2/E2f1/Prpf38b/Scaf4/Safb/Pnn/Cdk13/Safb2/Sfpq/Srf/Sart3/Rock2/Rbm20/Rbm15b/U2af2/Ccar2/Pcbp1/Ppard/Pabpn1/Smg5/Hnrnpd/Cactin/Rbbp6/Gtpbp2/Raly/Snrnp70/Khdrbs3/Malat1/Celf3/Vim	33
BP	GO:0051338	regulation of transferase activity	38/371	832/23210	7.12633e-09	6.83415e-06	5.03794e-06	Wnk1/Axin2/Mapkbp1/Ambra1/Itgb3/Axin1/Akt1s1/Stk11/Taok2/Ttn/Mvp/Zfp91/Map4k4/Igf1r/Acvr2b/Pabpn1/Hnrnpd/Inppl1/Chtf18/Map3k10/Ttbk1/Cd4/Tfap4/Klf4/Arrb2/Naf1/Wdr81/Dab2ip/Pkn1/Sh3bp5/Mllt1/Pim1/Il6ra/Kat2b/Tal1/Cdk5r2/Ephb2/Map3k3	38
BP	GO:0003007	heart morphogenesis	20/371	280/23210	2.92456e-08	2.33721e-05	1.72292e-05	Axin2/Yap1/Megf8/Ttn/Srf/Rxra/Rtn4/Sav1/Lbx1/Hey2/Ncor2/Myom3/Mylk2/Shh/Pim1/Gja5/Nrp2/Fat4/Lemd2/Has2	20
BP	GO:0043549	regulation of kinase activity	33/371	728/23210	8.79148e-08	6.02216e-05	4.43937e-05	Wnk1/Axin2/Mapkbp1/Ambra1/Itgb3/Axin1/Akt1s1/Stk11/Taok2/Ttn/Mvp/Zfp91/Map4k4/Igf1r/Acvr2b/Inppl1/Map3k10/Ttbk1/Cd4/Tfap4/Arrb2/Wdr81/Dab2ip/Pkn1/Sh3bp5/Mllt1/Pim1/Il6ra/Kat2b/Tal1/Cdk5r2/Ephb2/Map3k3	33
BP	GO:0035239	tube morphogenesis	37/371	905/23210	1.90202e-07	0.000114002	8.40393e-05	E2f2/Itgb3/Abl2/Ntn1/Yap1/Megf8/Srf/Rxra/Rock2/Vasp/Rtn4/Col4a1/Acvr2b/Cyp1b1/Col4a2/Lbx1/Hey2/Tie1/Klf4/Lzts2/St14/Dab2ip/Klhl3/Mylk/Comp/Kif26b/Shh/Pbx1/Gja5/Nrp2/Tal1/Fat4/Ephb2/Map3k3/Has2/Hoxa5/Aqp1	37
BP	GO:0072358	cardiovascular system development	33/371	765/23210	2.73626e-07	0.000145073	0.000106943	Dnmt1/Pcnt/E2f2/Itgb3/Abl2/Llgl2/Yap1/Stk11/Megf8/Srf/Rxra/Rock2/Rtn4/Col4a1/Acvr2b/Cyp1b1/Col4a2/Hey2/Tie1/Klf4/Dab2ip/Mylk/Comp/Shh/Il6ra/Gja5/Nrp2/Tal1/Ephb2/Map3k3/Has2/Hoxa5/Aqp1	33
BP	GO:0006325	chromatin organization	32/371	735/23210	3.41474e-07	0.000145073	0.000106943	Dnmt1/Baz1b/Usp36/Chd4/Taf1/Dot1l/Cxxc1/Bahd1/Crebbp/Tspyl4/Chaf1a/Atxn7/Akap8/Sfpq/Hira/Ep300/Anp32e/Sart3/Setd5/Msl1/Rybp/Mta1/Chd5/Chd3/Zbtb7b/Msl2/Phf21a/Kmt2a/Pkn1/Mllt6/Kat2b/Tal1	32
BP	GO:0045859	regulation of protein kinase activity	30/371	662/23210	3.4969e-07	0.000145073	0.000106943	Axin2/Mapkbp1/Itgb3/Axin1/Akt1s1/Stk11/Taok2/Ttn/Mvp/Zfp91/Map4k4/Igf1r/Acvr2b/Inppl1/Map3k10/Ttbk1/Cd4/Tfap4/Arrb2/Dab2ip/Pkn1/Sh3bp5/Mllt1/Pim1/Il6ra/Kat2b/Tal1/Cdk5r2/Ephb2/Map3k3	30
BP	GO:0007167	enzyme linked receptor protein signaling pathway	36/371	890/23210	3.6306e-07	0.000145073	0.000106943	Gigyf2/Ddit4/Socs7/Ube2o/Itgb3/Abl2/Axin1/Akt1s1/Crebbp/Atxn7/Stk11/Hip1r/Ptprf/Megf8/Mvp/Ep300/Rtn4/Col4a1/Igf1r/Acvr2b/Zbtb7b/Inppl1/Flrt1/Col4a2/Zfp703/Tie1/Arrb2/Epha10/Dab2ip/Foxo6/Comp/Nrp2/Vim/Fat4/Lemd2/Ephb2	36
BP	GO:0016570	histone modification	23/371	427/23210	4.62597e-07	0.000170627	0.000125781	Dnmt1/Baz1b/Usp36/Taf1/Dot1l/Cxxc1/Crebbp/Atxn7/Akap8/Sfpq/Ep300/Sart3/Setd5/Msl1/Rybp/Mta1/Chd5/Zbtb7b/Msl2/Kmt2a/Pkn1/Mllt6/Kat2b	23
BP	GO:0048729	tissue morphogenesis	30/371	677/23210	5.59074e-07	0.000180075	0.000132746	Jag2/Abl2/Axin1/Ntn1/Llgl2/Yap1/Megf8/Ttn/Srf/Rxra/Rock2/Vasp/Col4a1/Igf1r/Lbx1/Hey2/Klf4/Lzts2/St14/Myom3/Klhl3/Mylk/Mylk2/Kif26b/Shh/Pbx1/Nrp2/Tal1/Fat4/Hoxa5	30
BP	GO:0001944	vasculature development	32/371	752/23210	5.63321e-07	0.000180075	0.000132746	Dnmt1/Pcnt/E2f2/Itgb3/Llgl2/Yap1/Stk11/Megf8/Srf/Rxra/Rock2/Rtn4/Col4a1/Acvr2b/Cyp1b1/Col4a2/Hey2/Tie1/Klf4/Dab2ip/Mylk/Comp/Shh/Il6ra/Gja5/Nrp2/Tal1/Ephb2/Map3k3/Has2/Hoxa5/Aqp1	32
BP	GO:0060322	head development	30/371	688/23210	7.80975e-07	0.000224082	0.000165187	Pcnt/Ddit4/Atxn1l/Socs7/E2f1/Zfhx3/Taf1/Abl2/Axin1/Crebbp/Cic/Ttn/Ep300/Srf/Rtn4/Col4a1/Igf1r/Chd5/Numbl/Rac3/Ncor2/Sun2/Fbxo45/Dab2ip/Shh/Nrp2/Fat4/Cdk5r2/Ephb2/Aqp1	30
BP	GO:0070848	response to growth factor	28/371	615/23210	7.94452e-07	0.000224082	0.000165187	Dnmt1/Ddit4/E2f1/Ube2o/Zfhx3/Itgb3/Axin1/Akt1s1/Crebbp/Stk11/Ptprf/Megf8/Ep300/Rock2/Igf1r/Acvr2b/Flrt1/Col4a2/Zfp703/Klf4/Arrb2/Elk1/Dab2ip/Comp/Nrp2/Fat4/Lemd2/Has2	28
BP	GO:0016569	covalent chromatin modification	23/371	444/23210	9.07947e-07	0.000232248	0.000171207	Dnmt1/Baz1b/Usp36/Taf1/Dot1l/Cxxc1/Crebbp/Atxn7/Akap8/Sfpq/Ep300/Sart3/Setd5/Msl1/Rybp/Mta1/Chd5/Zbtb7b/Msl2/Kmt2a/Pkn1/Mllt6/Kat2b	23
BP	GO:0007417	central nervous system development	35/371	888/23210	9.66109e-07	0.000232248	0.000171207	Gigyf2/Pcnt/Nfe2l1/Ddit4/Atxn1l/Socs7/E2f1/Zfhx3/Taf1/Abl2/Cic/Ttn/Srf/Rtn4/Col4a1/Igf1r/Chd5/Ttbk1/Evx1/Numbl/Lbx1/Rac3/Ercc2/Ncor2/Sun2/Fbxo45/Dab2ip/Shh/Nrp2/Tal1/Vim/Fat4/Cdk5r2/Ephb2/Aqp1	35
BP	GO:0010564	regulation of cell cycle process	27/371	585/23210	9.68709e-07	0.000232248	0.000171207	Gigyf2/Nfe2l1/Axin2/E2f1/Rcc2/Crebbp/Cdc25a/Taok2/Sfpq/Kank2/Mark4/Rock2/Ctdsp1/Incenp/Cep131/Igf1r/Rab11fip3/Lmnb1/Tfap4/Klf4/Ercc2/Hspa1b/Dab2ip/Insm1/Cul9/Pbx1/Kat2b	27
BP	GO:0032870	cellular response to hormone stimulus	25/371	518/23210	1.1085e-06	0.000241799	0.000178248	Ddit4/Socs7/Ywhag/Taf1/Safb/Yap1/Akap8/Ptprf/Safb2/Atp1a1/Ep300/Kank2/Rock2/Igf1r/Ppard/Zbtb7b/Inppl1/Zfp703/Tfap4/Arrb2/Ncor2/Foxo6/Jund/Kat2b/Aqp1	25
BP	GO:0045664	regulation of neuron differentiation	32/371	776/23210	1.1094e-06	0.000241799	0.000178248	Ywhag/Zfhx3/Tubb2b/Golga4/Abl2/Ntn1/Lin28a/Stk11/Zswim8/Ptprf/Megf8/Ep300/Srf/Map4k4/Plxnb1/Ctdsp1/Rtn4/Igf1r/Inppl1/Numbl/Lbx1/Rac3/Hey2/Klf4/Dab2ip/Foxo6/Shh/Gpc2/Pbx1/Kat2b/Vim/Ephb2	32
BP	GO:0007507	heart development	28/371	628/23210	1.19686e-06	0.00024952	0.000183939	Pcnt/Axin2/Acacb/Yap1/Megf8/Ttn/Ep300/Srf/Rxra/Rbm20/Rtn4/Acvr2b/Sav1/Lbx1/Hey2/Arrb2/Sik1/Ncor2/Myom3/Mylk2/Shh/Pim1/Gja5/Sh3pxd2b/Nrp2/Fat4/Lemd2/Has2	28
BP	GO:0033993	response to lipid	33/371	822/23210	1.34623e-06	0.000268965	0.000198274	Nfe2l1/Ddit4/Map7/Taf1/Abl2/Safb/Srebf2/Yap1/Stk11/Akap8/Safb2/Atp1a1/Ep300/Kank2/Rxra/Rock2/Palm3/Ppard/Pabpn1/Cactin/Zfp703/Tie1/Tfap4/Klf4/Arrb2/Elk1/Ncor2/Dab2ip/Jund/Cebpb/Pim1/Vim/Aqp1	33
BP	GO:0031400	negative regulation of protein modification process	26/371	564/23210	1.57954e-06	0.00029304	0.00021602	Dnmt1/Ddit4/Taf1/Akt1s1/Mvp/Rock2/Ctdsp1/U2af2/Igf1r/Inppl1/Gclc/Cactin/Snta1/Tfap4/Klf4/Arrb2/Dab2ip/Insm1/Pkn1/Mllt6/Sh3bp5/Mllt1/Fam129a/Kat2b/Lemd2/Ephb2	26
BP	GO:0044087	regulation of cellular component biogenesis	36/371	948/23210	1.58895e-06	0.00029304	0.00021602	Myo10/Usp36/Rcc2/Ap1ar/Mtmr3/Ntn1/Phf23/Hip1r/Stxbp5/Cntrob/Ep300/Kank2/Srf/Mark4/Map4k4/Rock2/Vasp/Arhgef10l/Flrt1/Jmy/Ttbk1/Rac3/Hey2/Hspa1b/Dab2ip/Kctd17/Insm1/Fchsd1/Atp8b1/Kat2b/Eps8l1/Sh3pxd2b/Tal1/Ephb2/Has2/Aqp1	36
BP	GO:0010770	positive regulation of cell morphogenesis involved in differentiation	14/371	185/23210	1.79904e-06	0.000319496	0.000235523	Tubb2b/Golga4/Itgb3/Ntn1/Stk11/Ptprf/Megf8/Ep300/Srf/Plxnb1/Rtn4/Numbl/Rac3/Has2	14
BP	GO:0050767	regulation of neurogenesis	36/371	956/23210	1.9256e-06	0.000329758	0.000243088	E2f1/Ywhag/Zfhx3/Tubb2b/Golga4/Abl2/Ntn1/Lin28a/Yap1/Stk11/Zswim8/Ptprf/Megf8/Ep300/Srf/Map4k4/Plxnb1/Ctdsp1/Rtn4/Man2a1/Igf1r/Inppl1/Ttbk1/Numbl/Lbx1/Rac3/Hey2/Klf4/Dab2ip/Foxo6/Shh/Gpc2/Pbx1/Kat2b/Vim/Ephb2	36
BP	GO:0035265	organ growth	15/371	215/23210	2.13832e-06	0.000353559	0.000260634	Wwc2/Acacb/Map7/Yap1/Ttn/Ep300/Rxra/Wwc1/Acvr2b/Ybx3/Sav1/Hey2/Comp/Shh/Pim1	15
BP	GO:0000904	cell morphogenesis involved in differentiation	32/371	804/23210	2.34946e-06	0.000375522	0.000276824	Rcc2/Tubb2b/Golga4/Itgb3/Abl2/Ap1ar/Ntn1/Stk11/Zswim8/Taok2/Ptprf/Megf8/Stxbp5/Ep300/Srf/Plxnb1/Rock2/Vasp/Rtn4/Igf1r/Numbl/Rac3/St14/Epha10/Nbeal2/Fbxo45/Shh/Nrp2/Tal1/Vim/Ephb2/Has2	32
BP	GO:0010563	negative regulation of phosphorus metabolic process	25/371	546/23210	2.83661e-06	0.000412322	0.000303952	Wnk1/Ddit4/Akt1s1/Ppp1r37/Atxn7/Mvp/Rock2/Ctdsp1/Igf1r/Inppl1/Cactin/Tfap4/Klf4/Arrb2/Wdr81/Dab2ip/Insm1/Pkn1/Sh3bp5/Mllt1/Fam129a/Ppp1r26/Kat2b/Lemd2/Ephb2	25
BP	GO:0045936	negative regulation of phosphate metabolic process	25/371	546/23210	2.83661e-06	0.000412322	0.000303952	Wnk1/Ddit4/Akt1s1/Ppp1r37/Atxn7/Mvp/Rock2/Ctdsp1/Igf1r/Inppl1/Cactin/Tfap4/Klf4/Arrb2/Wdr81/Dab2ip/Insm1/Pkn1/Sh3bp5/Mllt1/Fam129a/Ppp1r26/Kat2b/Lemd2/Ephb2	25
BP	GO:0120035	regulation of plasma membrane bounded cell projection organization	31/371	772/23210	2.83767e-06	0.000412322	0.000303952	Myo10/Rcc2/Tubb2b/Golga4/Abl2/Ntn1/Stk11/Zswim8/Ptprf/Megf8/Cntrob/Ep300/Srf/Mark4/Map4k4/Plxnb1/Rtn4/Igf1r/Inppl1/Numbl/Klf4/Dab2ip/Kctd17/Foxo6/Atp8b1/Gpc2/Kat2b/Eps8l1/Vim/Ephb2/Aqp1	31
BP	GO:0009725	response to hormone	29/371	697/23210	3.02463e-06	0.000425174	0.000313426	Ddit4/Socs7/Ywhag/Taf1/Safb/Srebf2/Yap1/Akap8/Ptprf/Safb2/Atp1a1/Ep300/Kank2/Srf/Rxra/Rock2/Igf1r/Ppard/Zbtb7b/Inppl1/Gclc/Zfp703/Tfap4/Arrb2/Ncor2/Foxo6/Jund/Kat2b/Aqp1	29
BP	GO:0010769	regulation of cell morphogenesis involved in differentiation	19/371	343/23210	3.10346e-06	0.000425174	0.000313426	Rcc2/Tubb2b/Golga4/Itgb3/Ap1ar/Ntn1/Stk11/Zswim8/Ptprf/Megf8/Ep300/Srf/Plxnb1/Rtn4/Numbl/Rac3/Vim/Ephb2/Has2	19
BP	GO:0051347	positive regulation of transferase activity	25/371	551/23210	3.3299e-06	0.000436904	0.000322073	Axin2/Mapkbp1/Ambra1/Itgb3/Axin1/Stk11/Taok2/Zfp91/Map4k4/Acvr2b/Pabpn1/Hnrnpd/Chtf18/Map3k10/Ttbk1/Cd4/Klf4/Arrb2/Naf1/Dab2ip/Pim1/Il6ra/Tal1/Cdk5r2/Map3k3	25
BP	GO:0001655	urogenital system development	19/371	346/23210	3.5218e-06	0.000436904	0.000322073	Pcnt/Itgb3/Lin28a/Yap1/Stk11/Kank2/Rxra/Col4a1/Igf1r/Acvr2b/Lzts2/Klhl3/Kif26b/Shh/Pbx1/Il6ra/Fat4/Ephb2/Aqp1	19
BP	GO:1903311	regulation of mRNA metabolic process	16/371	253/23210	3.52794e-06	0.000436904	0.000322073	Gigyf2/Fxr2/Axin2/E2f1/Safb/Safb2/Sart3/Rock2/Rbm15b/U2af2/Hnrnpd/Snrnp70/Khdrbs3/Malat1/Celf3/Vim	16
BP	GO:0031344	regulation of cell projection organization	31/371	781/23210	3.59157e-06	0.000436904	0.000322073	Myo10/Rcc2/Tubb2b/Golga4/Abl2/Ntn1/Stk11/Zswim8/Ptprf/Megf8/Cntrob/Ep300/Srf/Mark4/Map4k4/Plxnb1/Rtn4/Igf1r/Inppl1/Numbl/Klf4/Dab2ip/Kctd17/Foxo6/Atp8b1/Gpc2/Kat2b/Eps8l1/Vim/Ephb2/Aqp1	31
BP	GO:0006396	RNA processing	32/371	822/23210	3.72467e-06	0.000436904	0.000322073	Srrm2/Usp36/Las1l/Prpf38b/Scaf4/Safb/Lin28a/Urb1/Pnn/Cdk13/Aars2/Safb2/Sfpq/Sart3/Rbm20/Rbm15b/U2af2/Ccar2/Pcbp1/Pabpn1/Cactin/Ddx54/Rbbp6/Gar1/Naf1/Ncor2/Adad2/Raly/Snrnp70/Khdrbs3/Malat1/Celf3	32
BP	GO:0006397	mRNA processing	22/371	448/23210	3.73578e-06	0.000436904	0.000322073	Srrm2/Prpf38b/Scaf4/Safb/Pnn/Cdk13/Safb2/Sfpq/Sart3/Rbm20/Rbm15b/U2af2/Ccar2/Pcbp1/Pabpn1/Cactin/Rbbp6/Raly/Snrnp70/Khdrbs3/Malat1/Celf3	22
BP	GO:0007420	brain development	27/371	634/23210	4.37195e-06	0.000499131	0.000367945	Pcnt/Ddit4/Atxn1l/Socs7/E2f1/Zfhx3/Taf1/Abl2/Cic/Ttn/Srf/Rtn4/Col4a1/Igf1r/Chd5/Numbl/Rac3/Ncor2/Sun2/Fbxo45/Dab2ip/Shh/Nrp2/Fat4/Cdk5r2/Ephb2/Aqp1	27
BP	GO:0001568	blood vessel development	29/371	719/23210	5.50895e-06	0.000614312	0.000452853	E2f2/Itgb3/Llgl2/Yap1/Megf8/Srf/Rxra/Rock2/Rtn4/Col4a1/Acvr2b/Cyp1b1/Col4a2/Hey2/Tie1/Klf4/Dab2ip/Mylk/Comp/Shh/Il6ra/Gja5/Nrp2/Tal1/Ephb2/Map3k3/Has2/Hoxa5/Aqp1	29
BP	GO:0000278	mitotic cell cycle	31/371	799/23210	5.6804e-06	0.000619034	0.000456334	Gigyf2/Pcnt/Nfe2l1/E2f1/Rcc2/Tubb2b/Crebbp/Phf23/Cdc25a/Akap8/Taok2/Hira/Cntrob/Kank2/Ncapd2/Rock2/Ctdsp1/Incenp/Igf1r/Heca/Lmnb1/Tfap4/Klf4/Sik1/Ercc2/Kifc5b/Hspa1b/Rhou/Cul9/Pbx1/Tal1	31
BP	GO:1903047	mitotic cell cycle process	27/371	644/23210	5.81917e-06	0.000620065	0.000457094	Gigyf2/Pcnt/Nfe2l1/E2f1/Rcc2/Crebbp/Phf23/Cdc25a/Akap8/Taok2/Hira/Cntrob/Kank2/Ncapd2/Rock2/Ctdsp1/Incenp/Igf1r/Lmnb1/Tfap4/Klf4/Ercc2/Kifc5b/Hspa1b/Rhou/Cul9/Pbx1	27
BP	GO:0009792	embryo development ending in birth or egg hatching	32/371	841/23210	5.95375e-06	0.000620614	0.000457499	Pcnt/Jag2/Axin2/Tcof1/Ambra1/Abl2/Axin1/Llgl2/Tjp1/Megf8/Ttn/Mafg/Ep300/Srf/Rxra/Rock2/Vasp/Rtn4/Man2a1/Ybx3/Evx1/Hey2/Tie1/Ercc2/Rbbp6/Otud7b/Ncor2/St14/Shh/Cebpb/Pbx1/Hoxa5	32
BP	GO:0060850	regulation of transcription involved in cell fate commitment	5/371	18/23210	7.33271e-06	0.000748092	0.000551472	Chd5/Zbtb7b/Evx1/Lbx1/Cebpb	5
BP	GO:0061564	axon development	23/371	506/23210	8.01145e-06	0.000800311	0.000589966	Tubb2b/Golga4/Ntn1/Stk11/Zswim8/Taok2/Ptprf/Megf8/Stxbp5/Ep300/Srf/Plxnb1/Vasp/Rtn4/Igf1r/Numbl/Klf4/Epha10/Fbxo45/Shh/Nrp2/Vim/Ephb2	23
BP	GO:0071383	cellular response to steroid hormone stimulus	12/371	156/23210	8.31834e-06	0.000806955	0.000594864	Ddit4/Taf1/Safb/Yap1/Safb2/Atp1a1/Ep300/Kank2/Tfap4/Arrb2/Ncor2/Aqp1	12
BP	GO:0048858	cell projection morphogenesis	28/371	696/23210	8.41454e-06	0.000806955	0.000594864	Tubb2b/Golga4/Itgb3/Abl2/Ntn1/Stk11/Zswim8/Taok2/Ptprf/Megf8/Stxbp5/Ep300/Srf/Map4k4/Plxnb1/Rock2/Vasp/Rtn4/Igf1r/Flrt1/Numbl/Epha10/Fbxo45/Dab2ip/Shh/Nrp2/Vim/Ephb2	28
BP	GO:0035264	multicellular organism growth	14/371	212/23210	8.7771e-06	0.000813625	0.000599781	Gigyf2/Pcnt/Slc12a5/Abl2/Llgl2/Ep300/Stk40/Atn1/Ercc2/Rbbp6/Comp/Sik3/Sh3pxd2b/Hoxa5	14
BP	GO:0010720	positive regulation of cell development	27/371	659/23210	8.82347e-06	0.000813625	0.000599781	E2f1/Tubb2b/Golga4/Itgb3/Abl2/Ntn1/Lin28a/Stk11/Ptprf/Megf8/Ep300/Srf/Plxnb1/Rtn4/Man2a1/Igf1r/Ttbk1/Numbl/Rac3/Dab2ip/Foxo6/Shh/Gpc2/Kat2b/Vim/Ephb2/Has2	27
BP	GO:0043009	chordate embryonic development	31/371	824/23210	1.04509e-05	0.000945511	0.000697004	Pcnt/Jag2/Axin2/Tcof1/Ambra1/Abl2/Axin1/Llgl2/Tjp1/Megf8/Ttn/Mafg/Ep300/Srf/Rxra/Rock2/Vasp/Rtn4/Man2a1/Ybx3/Hey2/Tie1/Ercc2/Rbbp6/Otud7b/Ncor2/St14/Shh/Cebpb/Pbx1/Hoxa5	31
BP	GO:0007169	transmembrane receptor protein tyrosine kinase signaling pathway	24/371	553/23210	1.09949e-05	0.000964595	0.000711072	Gigyf2/Ddit4/Socs7/Itgb3/Abl2/Akt1s1/Atxn7/Hip1r/Ptprf/Mvp/Rtn4/Col4a1/Igf1r/Zbtb7b/Inppl1/Flrt1/Col4a2/Tie1/Epha10/Dab2ip/Foxo6/Nrp2/Fat4/Ephb2	24
BP	GO:0030029	actin filament-based process	29/371	746/23210	1.10642e-05	0.000964595	0.000711072	Itgb3/Abl2/Ap1ar/Llgl2/Hip1r/Taok2/Ttn/Atp1a1/Ep300/Kank2/Srf/Rock2/Vasp/Arhgef10l/Inppl1/Jmy/Snta1/Arhgef17/Rac3/Myom3/Sun2/Rhou/Fchsd1/Mylk2/Cdc42bpg/Flnc/Gja5/Sh3pxd2b/Aqp1	29
BP	GO:0010631	epithelial cell migration	16/371	280/23210	1.26941e-05	0.001069	0.000788036	Itgb3/Ptpn23/Kank2/Srf/Map4k4/Rock2/Rtn4/Cyp1b1/Ppard/Klf4/Dab2ip/Pkn1/Shh/Map3k3/Has2/Aqp1	16
BP	GO:0021537	telencephalon development	15/371	249/23210	1.27076e-05	0.001069	0.000788036	Pcnt/Socs7/Srf/Rtn4/Numbl/Ncor2/Sun2/Fbxo45/Dab2ip/Shh/Nrp2/Fat4/Cdk5r2/Ephb2/Aqp1	15
BP	GO:0009411	response to UV	11/371	137/23210	1.31825e-05	0.00108983	0.000803389	Taf1/Agap3/Crebbp/Cdc25a/Stk11/Ep300/Ccar2/Ei24/Sprtn/Ercc2/Aqp1	11
BP	GO:0090132	epithelium migration	16/371	282/23210	1.38646e-05	0.00110502	0.000814587	Itgb3/Ptpn23/Kank2/Srf/Map4k4/Rock2/Rtn4/Cyp1b1/Ppard/Klf4/Dab2ip/Pkn1/Shh/Map3k3/Has2/Aqp1	16
BP	GO:0090066	regulation of anatomical structure size	24/371	561/23210	1.39181e-05	0.00110502	0.000814587	Slc12a5/Golga4/Akt1s1/Ap1ar/Ntn1/Hip1r/Slc12a9/Megf8/Ep300/Srf/Rock2/Vasp/Rtn4/Ppard/Jmy/Gclc/Snta1/Rac3/Comp/Fchsd1/Gja5/Kat2b/Slc12a4/Aqp1	24
BP	GO:0048812	neuron projection morphogenesis	27/371	677/23210	1.42641e-05	0.00110502	0.000814587	Tubb2b/Golga4/Abl2/Ntn1/Stk11/Zswim8/Taok2/Ptprf/Megf8/Stxbp5/Ep300/Srf/Map4k4/Plxnb1/Rock2/Vasp/Rtn4/Igf1r/Flrt1/Numbl/Epha10/Fbxo45/Dab2ip/Shh/Nrp2/Vim/Ephb2	27
BP	GO:0042326	negative regulation of phosphorylation	21/371	452/23210	1.43556e-05	0.00110502	0.000814587	Wnk1/Ddit4/Akt1s1/Atxn7/Mvp/Ctdsp1/Igf1r/Inppl1/Cactin/Tfap4/Klf4/Arrb2/Dab2ip/Insm1/Pkn1/Sh3bp5/Mllt1/Fam129a/Kat2b/Lemd2/Ephb2	21
BP	GO:0032990	cell part morphogenesis	28/371	718/23210	1.48559e-05	0.00110502	0.000814587	Tubb2b/Golga4/Itgb3/Abl2/Ntn1/Stk11/Zswim8/Taok2/Ptprf/Megf8/Stxbp5/Ep300/Srf/Map4k4/Plxnb1/Rock2/Vasp/Rtn4/Igf1r/Flrt1/Numbl/Epha10/Fbxo45/Dab2ip/Shh/Nrp2/Vim/Ephb2	28
BP	GO:0045596	negative regulation of cell differentiation	30/371	799/23210	1.51237e-05	0.00110502	0.000814587	Dnmt1/Axin2/E2f1/Rcc2/Zfhx3/Itgb3/Axin1/Ap1ar/Ntn1/Lin28a/Yap1/Cdk13/Tnpo2/Map4k4/Ctdsp1/Rtn4/Ppard/Zbtb7b/Inppl1/Zfp608/Lbx1/Ncor2/Dab2ip/Dact3/Shh/Pbx1/Tal1/Vim/Ephb2/Hoxa5	30
BP	GO:0090130	tissue migration	16/371	284/23210	1.513e-05	0.00110502	0.000814587	Itgb3/Ptpn23/Kank2/Srf/Map4k4/Rock2/Rtn4/Cyp1b1/Ppard/Klf4/Dab2ip/Pkn1/Shh/Map3k3/Has2/Aqp1	16
BP	GO:0071363	cellular response to growth factor stimulus	25/371	602/23210	1.52098e-05	0.00110502	0.000814587	Dnmt1/Ddit4/E2f1/Ube2o/Itgb3/Axin1/Akt1s1/Crebbp/Stk11/Ptprf/Megf8/Ep300/Igf1r/Acvr2b/Flrt1/Col4a2/Zfp703/Klf4/Arrb2/Dab2ip/Comp/Nrp2/Fat4/Lemd2/Has2	25
BP	GO:0022029	telencephalon cell migration	8/371	70/23210	1.57294e-05	0.00111285	0.00082036	Socs7/Srf/Rtn4/Sun2/Fbxo45/Dab2ip/Nrp2/Cdk5r2	8
BP	GO:0008285	negative regulation of cell proliferation	27/371	681/23210	1.58275e-05	0.00111285	0.00082036	Axin2/E2f1/Ambra1/Stk11/Ptprf/Kank2/Srf/Plxnb1/Rxra/Chd5/Cyp1b1/Ppard/Zbtb7b/Inppl1/Sav1/Lbx1/Tfap4/Klf4/Lzts2/Kmt2a/Dab2ip/Insm1/Pkn1/Shh/Cebpb/Kat2b/Ptpru	27
BP	GO:0018076	N-terminal peptidyl-lysine acetylation	3/371	4/23210	1.60139e-05	0.00111285	0.00082036	Crebbp/Ep300/Kat2b	3
BP	GO:0060828	regulation of canonical Wnt signaling pathway	14/371	224/23210	1.6358e-05	0.00112052	0.000826016	Wnk1/Axin2/Axin1/Yap1/Stk11/Csnk1g2/Ccar2/Zfp703/Lzts2/Dab2ip/Dact3/Tmem198/Shh/Ptpru	14
BP	GO:0009416	response to light stimulus	16/371	290/23210	1.95653e-05	0.00132135	0.000974059	Taf1/Abl2/Agap3/Crebbp/Cdc25a/Stk11/Ep300/Mta1/Ccar2/Ei24/Sprtn/Sik1/Ercc2/Elk1/Kmt2a/Aqp1	16
BP	GO:0071396	cellular response to lipid	25/371	612/23210	2.00212e-05	0.00133336	0.000982913	Nfe2l1/Ddit4/Taf1/Abl2/Safb/Yap1/Akap8/Safb2/Atp1a1/Ep300/Kank2/Rock2/Ppard/Pabpn1/Cactin/Zfp703/Tfap4/Arrb2/Elk1/Ncor2/Dab2ip/Cebpb/Pim1/Vim/Aqp1	25
BP	GO:0120039	plasma membrane bounded cell projection morphogenesis	27/371	691/23210	2.04411e-05	0.00134267	0.00098978	Tubb2b/Golga4/Abl2/Ntn1/Stk11/Zswim8/Taok2/Ptprf/Megf8/Stxbp5/Ep300/Srf/Map4k4/Plxnb1/Rock2/Vasp/Rtn4/Igf1r/Flrt1/Numbl/Epha10/Fbxo45/Dab2ip/Shh/Nrp2/Vim/Ephb2	27
BP	GO:0021885	forebrain cell migration	8/371	73/23210	2.14843e-05	0.00139212	0.00102623	Socs7/Srf/Rtn4/Sun2/Fbxo45/Dab2ip/Nrp2/Cdk5r2	8
BP	GO:0031346	positive regulation of cell projection organization	21/371	466/23210	2.25554e-05	0.00142626	0.00105139	Tubb2b/Golga4/Abl2/Ntn1/Stk11/Ptprf/Megf8/Ep300/Srf/Mark4/Plxnb1/Rtn4/Igf1r/Numbl/Dab2ip/Kctd17/Foxo6/Gpc2/Kat2b/Eps8l1/Aqp1	21
BP	GO:0031329	regulation of cellular catabolic process	27/371	695/23210	2.26059e-05	0.00142626	0.00105139	Gigyf2/Fxr2/Nfe2l1/Ddit4/Axin2/E2f1/Usp36/Acacb/Taf1/Ambra1/Axin1/Mtmr3/Phf23/Qsox1/Arih1/Stk11/Rock2/Rybp/Tmem259/Ccar2/Hnrnpd/Gclc/Naf1/Hspa1b/Dab2ip/Shh/Vim	27
BP	GO:0060348	bone development	14/371	231/23210	2.30556e-05	0.00143573	0.00105838	Axin2/Slc38a10/Megf8/Ep300/Srf/Plxnb1/Inppl1/Nbeal2/Comp/Sik3/Sh3pxd2b/Tal1/Fat4/Has2	14
BP	GO:0050769	positive regulation of neurogenesis	24/371	580/23210	2.38788e-05	0.00146794	0.00108212	E2f1/Tubb2b/Golga4/Abl2/Ntn1/Lin28a/Stk11/Ptprf/Megf8/Ep300/Srf/Plxnb1/Rtn4/Man2a1/Igf1r/Ttbk1/Numbl/Dab2ip/Foxo6/Shh/Gpc2/Kat2b/Vim/Ephb2	24
BP	GO:0021799	cerebral cortex radially oriented cell migration	6/371	37/23210	2.44994e-05	0.00148702	0.00109619	Socs7/Rtn4/Sun2/Fbxo45/Dab2ip/Cdk5r2	6
BP	GO:0007409	axonogenesis	21/371	470/23210	2.55692e-05	0.00153255	0.00112975	Tubb2b/Golga4/Ntn1/Stk11/Zswim8/Taok2/Megf8/Stxbp5/Ep300/Srf/Plxnb1/Vasp/Rtn4/Igf1r/Numbl/Epha10/Fbxo45/Shh/Nrp2/Vim/Ephb2	21
BP	GO:0048514	blood vessel morphogenesis	25/371	622/23210	2.61723e-05	0.00154543	0.00113925	E2f2/Itgb3/Yap1/Srf/Rxra/Rock2/Rtn4/Col4a1/Cyp1b1/Col4a2/Hey2/Tie1/Klf4/Dab2ip/Mylk/Comp/Shh/Gja5/Nrp2/Tal1/Ephb2/Map3k3/Has2/Hoxa5/Aqp1	25
BP	GO:0021795	cerebral cortex cell migration	7/371	55/23210	2.64286e-05	0.00154543	0.00113925	Socs7/Rtn4/Sun2/Fbxo45/Dab2ip/Nrp2/Cdk5r2	7
BP	GO:0001667	ameboidal-type cell migration	19/371	406/23210	3.32399e-05	0.00191533	0.00141193	Rcc2/Itgb3/Ptpn23/Megf8/Kank2/Srf/Map4k4/Rock2/Rtn4/Cyp1b1/Ppard/Klf4/Dab2ip/Pkn1/Shh/Nrp2/Map3k3/Has2/Aqp1	19
BP	GO:0018107	peptidyl-threonine phosphorylation	10/371	125/23210	3.35533e-05	0.00191533	0.00141193	Ddit4/Taf1/Axin1/Rock2/Csnk1g2/Map3k10/Ttbk1/Pkn1/Mylk2/Cdc42bpg	10
BP	GO:0034644	cellular response to UV	8/371	78/23210	3.49656e-05	0.00197247	0.00145405	Taf1/Agap3/Crebbp/Cdc25a/Stk11/Ep300/Ei24/Aqp1	8
BP	GO:0001933	negative regulation of protein phosphorylation	19/371	408/23210	3.55272e-05	0.00197744	0.00145771	Ddit4/Akt1s1/Mvp/Ctdsp1/Igf1r/Inppl1/Cactin/Tfap4/Klf4/Arrb2/Dab2ip/Insm1/Pkn1/Sh3bp5/Mllt1/Fam129a/Kat2b/Lemd2/Ephb2	19
BP	GO:0010638	positive regulation of organelle organization	24/371	595/23210	3.58785e-05	0.00197744	0.00145771	Dnmt1/Ap1ar/Akap8/Hip1r/Sfpq/Ep300/Mark4/Sart3/Rock2/Vasp/Igf1r/Arhgef10l/Zbtb7b/Hnrnpd/Jmy/Rac3/Naf1/Kmt2a/Tmed9/Kctd17/Fchsd1/Kat2b/Sh3pxd2b/Tal1	24
BP	GO:0050772	positive regulation of axonogenesis	9/371	102/23210	3.83068e-05	0.00208728	0.00153869	Tubb2b/Golga4/Ntn1/Stk11/Megf8/Ep300/Srf/Plxnb1/Rtn4	9
BP	GO:0022604	regulation of cell morphogenesis	22/371	523/23210	4.0873e-05	0.00218513	0.00161082	Myo10/Rcc2/Tubb2b/Golga4/Itgb3/Ap1ar/Ntn1/Stk11/Zswim8/Taok2/Ptprf/Megf8/Ep300/Srf/Plxnb1/Rtn4/Numbl/Rac3/Rhou/Vim/Ephb2/Has2	22
BP	GO:0021801	cerebral cortex radial glia guided migration	5/371	25/23210	4.14696e-05	0.00218513	0.00161082	Socs7/Rtn4/Sun2/Dab2ip/Cdk5r2	5
BP	GO:0022030	telencephalon glial cell migration	5/371	25/23210	4.14696e-05	0.00218513	0.00161082	Socs7/Rtn4/Sun2/Dab2ip/Cdk5r2	5
BP	GO:0048639	positive regulation of developmental growth	13/371	214/23210	4.39016e-05	0.00228813	0.00168675	Acacb/Golga4/Ntn1/Yap1/Megf8/Ep300/Srf/Rtn4/Ybx3/Ppard/Hey2/Pim1/Sh3pxd2b	13
BP	GO:0061326	renal tubule development	9/371	104/23210	4.46839e-05	0.00230386	0.00169834	Yap1/Col4a1/Lzts2/Klhl3/Kif26b/Shh/Pbx1/Fat4/Aqp1	9
BP	GO:0060070	canonical Wnt signaling pathway	15/371	279/23210	4.76678e-05	0.00239318	0.00176418	Wnk1/Axin2/Axin1/Yap1/Stk11/Csnk1g2/Ccar2/Zfp703/Klf4/Lzts2/Dab2ip/Dact3/Tmem198/Shh/Ptpru	15
BP	GO:0031330	negative regulation of cellular catabolic process	14/371	247/23210	4.8068e-05	0.00239318	0.00176418	Ddit4/Axin2/E2f1/Usp36/Acacb/Taf1/Phf23/Qsox1/Rybp/Ccar2/Hnrnpd/Naf1/Dab2ip/Shh	14
BP	GO:0048545	response to steroid hormone	13/371	216/23210	4.83189e-05	0.00239318	0.00176418	Ddit4/Taf1/Safb/Yap1/Safb2/Atp1a1/Ep300/Kank2/Rxra/Tfap4/Arrb2/Ncor2/Aqp1	13
BP	GO:0030155	regulation of cell adhesion	26/371	686/23210	4.84126e-05	0.00239318	0.00176418	Wnk1/Jag2/Myo10/Rcc2/Zfhx3/Itgb3/Abl2/Ap1ar/Ptpn23/Srf/Map4k4/Plxnb1/Cyp1b1/Zbtb7b/Zfp608/Cd4/Zfp703/Rac3/Klf4/Dmp1/Kif26b/Shh/Cebpb/Il6ra/Ptpru/Has2	26
BP	GO:0016567	protein ubiquitination	23/371	568/23210	4.91479e-05	0.00240474	0.0017727	Nfe2l1/Socs7/Ube2o/Taf1/Axin1/Phf23/Klhl2/Arih1/Zfp91/Dcaf15/Mib2/Rybp/Mta1/U2af2/Msl2/Sprtn/Gclc/Arrb2/Rbbp6/Irf2bp1/Fbxo45/Klhl3/Cul9	23
BP	GO:0001501	skeletal system development	22/371	530/23210	4.97683e-05	0.00241049	0.00177695	Jag2/Axin2/Axin1/Slc38a10/Megf8/Ep300/Srf/Plxnb1/Acvr2b/Inppl1/Zfp219/Nbeal2/Comp/Shh/Sik3/Pbx1/Gja5/Sh3pxd2b/Tal1/Fat4/Has2/Hoxa5	22
BP	GO:0007346	regulation of mitotic cell cycle	21/371	493/23210	5.1038e-05	0.00244727	0.00180406	Gigyf2/Nfe2l1/E2f1/Rcc2/Crebbp/Cdc25a/Taok2/Kank2/Ctdsp1/Incenp/Igf1r/Heca/Lmnb1/Tfap4/Klf4/Sik1/Ercc2/Hspa1b/Cul9/Pbx1/Tal1	21
BP	GO:0051962	positive regulation of nervous system development	25/371	651/23210	5.48404e-05	0.00260356	0.00191927	E2f1/Tubb2b/Golga4/Abl2/Ntn1/Lin28a/Stk11/Ptprf/Megf8/Ep300/Srf/Plxnb1/Rtn4/Man2a1/Igf1r/Flrt1/Ttbk1/Numbl/Dab2ip/Foxo6/Shh/Gpc2/Kat2b/Vim/Ephb2	25
BP	GO:0030900	forebrain development	18/371	386/23210	5.5876e-05	0.00262672	0.00193634	Pcnt/Socs7/E2f1/Srf/Rtn4/Chd5/Numbl/Rac3/Ncor2/Sun2/Fbxo45/Dab2ip/Shh/Nrp2/Fat4/Cdk5r2/Ephb2/Aqp1	18
BP	GO:0018210	peptidyl-threonine modification	10/371	133/23210	5.70321e-05	0.00265504	0.00195722	Ddit4/Taf1/Axin1/Rock2/Csnk1g2/Map3k10/Ttbk1/Pkn1/Mylk2/Cdc42bpg	10
BP	GO:0070647	protein modification by small protein conjugation or removal	27/371	741/23210	6.74708e-05	0.00311079	0.00229319	Nfe2l1/Socs7/Ube2o/Usp36/Taf1/Axin1/Phf23/Klhl2/Arih1/Atxn7/Zfp91/Dcaf15/Sart3/Mib2/Rybp/Mta1/U2af2/Msl2/Sprtn/Gclc/Arrb2/Rbbp6/Otud7b/Irf2bp1/Fbxo45/Klhl3/Cul9	27
BP	GO:0061061	muscle structure development	26/371	701/23210	6.90227e-05	0.00315204	0.00232359	Dnmt1/Zfhx3/Yap1/Ttn/Hira/Tnpo2/Ep300/Srf/Rxra/Ybx3/Ppard/Sav1/Ptgfrn/Lbx1/Hey2/Arrb2/Sik1/Myom3/Mylk/Comp/Mylk2/Shh/Pim1/Jph1/Flnc/Lemd2	26
BP	GO:0060765	regulation of androgen receptor signaling pathway	5/371	28/23210	7.37474e-05	0.00333602	0.00245922	Taf1/Safb2/Ep300/Arrb2/Ncor2	5
BP	GO:0009314	response to radiation	18/371	395/23210	7.49852e-05	0.00336032	0.00247713	Taf1/Abl2/Agap3/Crebbp/Cdc25a/Yap1/Stk11/Ep300/Mta1/Ccar2/Ei24/Sprtn/Sik1/Ercc2/Elk1/Kmt2a/Jund/Aqp1	18
BP	GO:0032717	negative regulation of interleukin-8 production	4/371	15/23210	7.62643e-05	0.00338599	0.00249606	Mapkbp1/Cactin/Klf4/Otud7b	4
BP	GO:0030111	regulation of Wnt signaling pathway	15/371	292/23210	7.9678e-05	0.0035051	0.00258386	Wnk1/Axin2/Abl2/Axin1/Yap1/Stk11/Csnk1g2/Ccar2/Zfp703/Lzts2/Dab2ip/Dact3/Tmem198/Shh/Ptpru	15
BP	GO:0010976	positive regulation of neuron projection development	17/371	362/23210	8.21889e-05	0.00358269	0.00264105	Tubb2b/Golga4/Abl2/Ntn1/Stk11/Ptprf/Megf8/Ep300/Srf/Plxnb1/Rtn4/Igf1r/Numbl/Dab2ip/Foxo6/Gpc2/Kat2b	17
BP	GO:0048667	cell morphogenesis involved in neuron differentiation	24/371	628/23210	8.31955e-05	0.00359389	0.00264932	Tubb2b/Golga4/Abl2/Ntn1/Stk11/Zswim8/Taok2/Ptprf/Megf8/Stxbp5/Ep300/Srf/Plxnb1/Rock2/Vasp/Rtn4/Igf1r/Numbl/Epha10/Fbxo45/Shh/Nrp2/Vim/Ephb2	24
BP	GO:0045860	positive regulation of protein kinase activity	19/371	438/23210	9.12766e-05	0.00389196	0.00286904	Axin2/Mapkbp1/Itgb3/Axin1/Stk11/Taok2/Zfp91/Map4k4/Acvr2b/Map3k10/Ttbk1/Cd4/Arrb2/Dab2ip/Pim1/Il6ra/Tal1/Cdk5r2/Map3k3	19
BP	GO:0002009	morphogenesis of an epithelium	22/371	553/23210	9.24681e-05	0.00389196	0.00286904	Jag2/Abl2/Ntn1/Llgl2/Yap1/Megf8/Srf/Rxra/Rock2/Vasp/Col4a1/Igf1r/Lbx1/Klf4/Lzts2/St14/Klhl3/Kif26b/Shh/Pbx1/Fat4/Hoxa5	22
BP	GO:0033674	positive regulation of kinase activity	20/371	476/23210	9.25305e-05	0.00389196	0.00286904	Axin2/Mapkbp1/Ambra1/Itgb3/Axin1/Stk11/Taok2/Zfp91/Map4k4/Acvr2b/Map3k10/Ttbk1/Cd4/Arrb2/Dab2ip/Pim1/Il6ra/Tal1/Cdk5r2/Map3k3	20
BP	GO:0040008	regulation of growth	26/371	717/23210	9.94023e-05	0.00414465	0.00305531	Wwc2/Socs7/Acacb/Golga4/Ntn1/Safb/Tkt/Yap1/Stk11/Megf8/Ep300/Srf/Rtn4/Wwc1/Ccar2/Ei24/Tmem8b/Ybx3/Ppard/Sav1/Hey2/Dab2ip/Dact3/Pim1/Sh3pxd2b/Ogfr	26
BP	GO:0035329	hippo signaling	5/371	30/23210	0.000104164	0.00430576	0.00317408	Wwc2/Yap1/Wwc1/Sav1/Fat4	5
BP	GO:0072001	renal system development	15/371	302/23210	0.000115798	0.00474573	0.00349842	Pcnt/Itgb3/Lin28a/Yap1/Kank2/Col4a1/Acvr2b/Lzts2/Klhl3/Kif26b/Shh/Pbx1/Il6ra/Fat4/Aqp1	15
BP	GO:0046620	regulation of organ growth	9/371	118/23210	0.000119589	0.00484032	0.00356814	Wwc2/Acacb/Yap1/Ep300/Wwc1/Ybx3/Sav1/Hey2/Pim1	9
BP	GO:0010975	regulation of neuron projection development	23/371	603/23210	0.000120125	0.00484032	0.00356814	Tubb2b/Golga4/Abl2/Ntn1/Stk11/Zswim8/Ptprf/Megf8/Ep300/Srf/Map4k4/Plxnb1/Rtn4/Igf1r/Inppl1/Numbl/Klf4/Dab2ip/Foxo6/Gpc2/Kat2b/Vim/Ephb2	23
BP	GO:0050770	regulation of axonogenesis	12/371	205/23210	0.000122058	0.00487721	0.00359534	Tubb2b/Golga4/Ntn1/Stk11/Zswim8/Megf8/Ep300/Srf/Plxnb1/Rtn4/Vim/Ephb2	12
BP	GO:0072006	nephron development	10/371	146/23210	0.000124578	0.00493678	0.00363925	Itgb3/Yap1/Lzts2/Klhl3/Kif26b/Shh/Pbx1/Il6ra/Fat4/Aqp1	10
BP	GO:1901342	regulation of vasculature development	16/371	341/23210	0.000133677	0.00523253	0.00385727	Dnmt1/E2f2/Itgb3/Rock2/Rtn4/Cyp1b1/Col4a2/Hey2/Tie1/Klf4/Dab2ip/Shh/Il6ra/Map3k3/Hoxa5/Aqp1	16
BP	GO:0060485	mesenchyme development	14/371	272/23210	0.000134223	0.00523253	0.00385727	Axin2/Tcof1/Yap1/Megf8/Rxra/Rtn4/Zfp703/Hey2/Dab2ip/Dact3/Shh/Nrp2/Has2/Hoxa5	14
BP	GO:0071559	response to transforming growth factor beta	12/371	208/23210	0.000139916	0.00541045	0.00398843	Dnmt1/Zfhx3/Axin1/Crebbp/Stk11/Ep300/Rock2/Igf1r/Acvr2b/Col4a2/Zfp703/Arrb2	12
BP	GO:0061136	regulation of proteasomal protein catabolic process	11/371	178/23210	0.000144743	0.00555235	0.00409304	Nfe2l1/Taf1/Axin1/Arih1/Rybp/Tmem259/Ccar2/Gclc/Hspa1b/Dab2ip/Shh	11
BP	GO:0060562	epithelial tube morphogenesis	17/371	380/23210	0.000147357	0.00558899	0.00412004	Abl2/Ntn1/Yap1/Megf8/Srf/Rock2/Vasp/Col4a1/Lbx1/Lzts2/St14/Klhl3/Kif26b/Shh/Pbx1/Fat4/Hoxa5	17
BP	GO:0048568	embryonic organ development	20/371	493/23210	0.000148029	0.00558899	0.00412004	Pcnt/Tubb2b/Axin1/Ntn1/Llgl2/Yap1/Megf8/Srf/Lbx1/Hey2/Rbbp6/Kmt2a/St14/Shh/Cebpb/Pbx1/Gja5/Tal1/Ephb2/Hoxa5	20
BP	GO:0006997	nucleus organization	9/371	122/23210	0.000154286	0.00577969	0.00426062	Nfe2l1/Usp36/Map7/Agap3/Rtn4/Chd5/Sun2/Celf3/Lemd2	9
BP	GO:0051603	proteolysis involved in cellular protein catabolic process	25/371	696/23210	0.000156334	0.005811	0.00428371	Nfe2l1/Usp36/Taf1/Axin1/Agap3/Arih1/Fbxl14/Ptpn23/Rybp/Tmem259/Mta1/Ccar2/Fbxl19/Gclc/Arrb2/Rbbp6/Otud7b/Wdr81/Hspa1b/Fbxo45/Dab2ip/Kctd17/Klhl3/Shh/Cul9	25
BP	GO:0006974	cellular response to DNA damage stimulus	26/371	740/23210	0.000164051	0.00605095	0.00446059	Gigyf2/Mdc1/Baz1b/Ddit4/Axin2/E2f1/Taf1/Dot1l/Chaf1a/Yap1/Stk11/Hic2/Taok2/Sfpq/Ep300/Wrnip1/Mta1/Ccar2/Ei24/Gnl1/Jmy/Sprtn/Tfap4/Ercc2/Rbbp6/Fbxo45	26
BP	GO:2001252	positive regulation of chromosome organization	11/371	182/23210	0.000175909	0.00636835	0.00469456	Dnmt1/Akap8/Sfpq/Ep300/Sart3/Zbtb7b/Hnrnpd/Naf1/Kmt2a/Kat2b/Tal1	11
BP	GO:0045666	positive regulation of neuron differentiation	19/371	461/23210	0.000176586	0.00636835	0.00469456	Tubb2b/Golga4/Abl2/Ntn1/Lin28a/Stk11/Ptprf/Megf8/Ep300/Srf/Plxnb1/Rtn4/Igf1r/Numbl/Dab2ip/Foxo6/Shh/Gpc2/Kat2b	19
BP	GO:0071482	cellular response to light stimulus	8/371	98/23210	0.000177968	0.00636835	0.00469456	Taf1/Agap3/Crebbp/Cdc25a/Stk11/Ep300/Ei24/Aqp1	8
BP	GO:0072080	nephron tubule development	8/371	98/23210	0.000177968	0.00636835	0.00469456	Yap1/Lzts2/Klhl3/Kif26b/Shh/Pbx1/Fat4/Aqp1	8
BP	GO:0032446	protein modification by small protein conjugation	23/371	620/23210	0.000180018	0.00638487	0.00470675	Nfe2l1/Socs7/Ube2o/Taf1/Axin1/Phf23/Klhl2/Arih1/Zfp91/Dcaf15/Mib2/Rybp/Mta1/U2af2/Msl2/Sprtn/Gclc/Arrb2/Rbbp6/Irf2bp1/Fbxo45/Klhl3/Cul9	23
BP	GO:0006511	ubiquitin-dependent protein catabolic process	22/371	580/23210	0.000181995	0.00638487	0.00470675	Usp36/Taf1/Axin1/Agap3/Arih1/Fbxl14/Ptpn23/Rybp/Mta1/Ccar2/Fbxl19/Gclc/Arrb2/Rbbp6/Otud7b/Wdr81/Hspa1b/Fbxo45/Kctd17/Klhl3/Shh/Cul9	22
BP	GO:0033673	negative regulation of kinase activity	12/371	214/23210	0.000182425	0.00638487	0.00470675	Wnk1/Akt1s1/Mvp/Igf1r/Inppl1/Tfap4/Dab2ip/Pkn1/Sh3bp5/Mllt1/Kat2b/Ephb2	12
BP	GO:0001822	kidney development	14/371	281/23210	0.000188215	0.00653979	0.00482095	Pcnt/Itgb3/Lin28a/Yap1/Kank2/Acvr2b/Lzts2/Klhl3/Kif26b/Shh/Pbx1/Il6ra/Fat4/Aqp1	14
BP	GO:0071478	cellular response to radiation	10/371	154/23210	0.000193011	0.00662921	0.00488686	Taf1/Agap3/Crebbp/Cdc25a/Yap1/Stk11/Ep300/Ei24/Elk1/Aqp1	10
BP	GO:0032147	activation of protein kinase activity	13/371	248/23210	0.000193553	0.00662921	0.00488686	Mapkbp1/Itgb3/Axin1/Stk11/Taok2/Zfp91/Map4k4/Acvr2b/Map3k10/Dab2ip/Il6ra/Cdk5r2/Map3k3	13
BP	GO:0030220	platelet formation	4/371	19/23210	0.000205871	0.00698149	0.00514655	Ep300/Srf/Nbeal2/Tal1	4
BP	GO:0030855	epithelial cell differentiation	23/371	626/23210	0.000206751	0.00698149	0.00514655	Jag2/Map7/Abl2/Tjp1/Yap1/Safb2/Mafg/Rxra/Rock2/Rtn4/Acvr2b/Sav1/Zfp703/Hey2/Klf4/Ercc2/Ncor2/St14/Insm1/Cebpb/Vim/Fat4/Hoxa5	23
BP	GO:0033044	regulation of chromosome organization	16/371	356/23210	0.000217854	0.00729646	0.00537875	Dnmt1/Axin2/Akap8/Sfpq/Hira/Ep300/Sart3/Setd5/Zbtb7b/Smg5/Hnrnpd/Naf1/Kmt2a/Mllt6/Kat2b/Tal1	16
BP	GO:0032970	regulation of actin filament-based process	17/371	393/23210	0.000219122	0.00729646	0.00537875	Itgb3/Ap1ar/Hip1r/Taok2/Atp1a1/Ep300/Kank2/Rock2/Vasp/Arhgef10l/Jmy/Rac3/Rhou/Fchsd1/Mylk2/Gja5/Sh3pxd2b	17
BP	GO:1901343	negative regulation of vasculature development	9/371	128/23210	0.000221799	0.00733466	0.0054069	Dnmt1/E2f2/Rock2/Rtn4/Col4a2/Tie1/Klf4/Dab2ip/Hoxa5	9
BP	GO:0030324	lung development	12/371	219/23210	0.000225841	0.00741718	0.00546774	Atxn1l/Yap1/Cic/Ep300/Srf/Stk40/Man2a1/Acvr2b/Sav1/Ncor2/Shh/Hoxa5	12
BP	GO:0014855	striated muscle cell proliferation	7/371	77/23210	0.000231905	0.00756453	0.00557636	Yap1/Rxra/Ppard/Sav1/Hey2/Shh/Pim1	7
BP	GO:0051090	regulation of DNA-binding transcription factor activity	17/371	396/23210	0.000239464	0.00775832	0.00571921	Taf1/Crebbp/Ep300/Srf/Igf1r/Cyp1b1/Map3k10/Jmy/Sav1/Cactin/Klf4/Arrb2/Sik1/Dab2ip/Shh/Pim1/Pbx1	17
BP	GO:0019941	modification-dependent protein catabolic process	22/371	592/23210	0.000241969	0.00778686	0.00574025	Usp36/Taf1/Axin1/Agap3/Arih1/Fbxl14/Ptpn23/Rybp/Mta1/Ccar2/Fbxl19/Gclc/Arrb2/Rbbp6/Otud7b/Wdr81/Hspa1b/Fbxo45/Kctd17/Klhl3/Shh/Cul9	22
BP	GO:0032535	regulation of cellular component size	17/371	397/23210	0.000246601	0.00786545	0.00579819	Slc12a5/Golga4/Akt1s1/Ap1ar/Ntn1/Hip1r/Slc12a9/Megf8/Ep300/Srf/Vasp/Rtn4/Jmy/Rac3/Fchsd1/Slc12a4/Aqp1	17
BP	GO:0035601	protein deacylation	8/371	103/23210	0.000250963	0.00786545	0.00579819	Akap8/Sfpq/Ep300/Abhd17c/Mta1/Ccar2/Zbtb7b/Ncor2	8
BP	GO:0098732	macromolecule deacylation	8/371	103/23210	0.000250963	0.00786545	0.00579819	Akap8/Sfpq/Ep300/Abhd17c/Mta1/Ccar2/Zbtb7b/Ncor2	8
BP	GO:0035855	megakaryocyte development	4/371	20/23210	0.000254108	0.00786545	0.00579819	Ep300/Srf/Nbeal2/Tal1	4
BP	GO:0036344	platelet morphogenesis	4/371	20/23210	0.000254108	0.00786545	0.00579819	Ep300/Srf/Nbeal2/Tal1	4
BP	GO:0051389	inactivation of MAPKK activity	2/371	2/23210	0.000254826	0.00786545	0.00579819	Igf1r/Ephb2	2
BP	GO:0030323	respiratory tube development	12/371	222/23210	0.000255894	0.00786545	0.00579819	Atxn1l/Yap1/Cic/Ep300/Srf/Stk40/Man2a1/Acvr2b/Sav1/Ncor2/Shh/Hoxa5	12
BP	GO:0043433	negative regulation of DNA-binding transcription factor activity	10/371	160/23210	0.000263007	0.00803259	0.0059214	Igf1r/Cyp1b1/Map3k10/Cactin/Klf4/Arrb2/Sik1/Dab2ip/Pim1/Pbx1	10
BP	GO:0030518	intracellular steroid hormone receptor signaling pathway	8/371	104/23210	0.000268153	0.00813794	0.00599906	Taf1/Safb/Yap1/Safb2/Ep300/Kank2/Arrb2/Ncor2	8
BP	GO:0033143	regulation of intracellular steroid hormone receptor signaling pathway	7/371	79/23210	0.000272026	0.00820354	0.00604742	Taf1/Yap1/Safb2/Ep300/Kank2/Arrb2/Ncor2	7
BP	GO:0008380	RNA splicing	16/371	364/23210	0.000279241	0.00836852	0.00616903	Srrm2/Prpf38b/Pnn/Cdk13/Sfpq/Sart3/Rbm20/Rbm15b/U2af2/Ccar2/Cactin/Raly/Snrnp70/Khdrbs3/Malat1/Celf3	16
BP	GO:0043086	negative regulation of catalytic activity	24/371	682/23210	0.000284983	0.00848754	0.00625677	Wnk1/Acacb/Rcc2/Akt1s1/Ppp1r37/Mvp/Ep300/Rock2/Igf1r/Ccar2/Inppl1/Tfap4/Klf4/Arrb2/Wdr81/Hspa1b/Dab2ip/Pkn1/Sh3bp5/Mllt1/Ppp1r26/Kat2b/Ephb2/Aqp1	24
BP	GO:0046622	positive regulation of organ growth	6/371	57/23210	0.000292346	0.00865308	0.0063788	Acacb/Yap1/Ep300/Ybx3/Hey2/Pim1	6
BP	GO:1901990	regulation of mitotic cell cycle phase transition	13/371	259/23210	0.00029497	0.00867718	0.00639657	Gigyf2/E2f1/Rcc2/Crebbp/Cdc25a/Taok2/Kank2/Ctdsp1/Lmnb1/Tfap4/Klf4/Ercc2/Pbx1	13
BP	GO:0009895	negative regulation of catabolic process	14/371	294/23210	0.000298781	0.0087357	0.00643971	Ddit4/Axin2/E2f1/Usp36/Acacb/Taf1/Phf23/Qsox1/Rybp/Ccar2/Hnrnpd/Naf1/Dab2ip/Shh	14
BP	GO:0043632	modification-dependent macromolecule catabolic process	22/371	602/23210	0.000304609	0.00873676	0.00644049	Usp36/Taf1/Axin1/Agap3/Arih1/Fbxl14/Ptpn23/Rybp/Mta1/Ccar2/Fbxl19/Gclc/Arrb2/Rbbp6/Otud7b/Wdr81/Hspa1b/Fbxo45/Kctd17/Klhl3/Shh/Cul9	22
BP	GO:0060840	artery development	8/371	106/23210	0.000305425	0.00873676	0.00644049	Srf/Rtn4/Acvr2b/Hey2/Mylk/Comp/Shh/Gja5	8
BP	GO:0006469	negative regulation of protein kinase activity	11/371	194/23210	0.000305622	0.00873676	0.00644049	Akt1s1/Mvp/Igf1r/Inppl1/Tfap4/Dab2ip/Pkn1/Sh3bp5/Mllt1/Kat2b/Ephb2	11
BP	GO:0048738	cardiac muscle tissue development	13/371	260/23210	0.000306105	0.00873676	0.00644049	Yap1/Ttn/Ep300/Srf/Rxra/Sav1/Hey2/Arrb2/Sik1/Myom3/Mylk2/Pim1/Gja5	13
BP	GO:0043487	regulation of RNA stability	8/371	107/23210	0.000325588	0.00919482	0.00677816	Gigyf2/Fxr2/Axin2/E2f1/Rock2/Hnrnpd/Naf1/Vim	8
BP	GO:0097190	apoptotic signaling pathway	22/371	605/23210	0.000325989	0.00919482	0.00677816	Ddit4/E2f1/E2f2/Yap1/Stk11/Hip1r/Sfpq/Ep300/Rock2/Ccar2/Ei24/Ybx3/Cyp1b1/Ppard/Jmy/Gclc/Tfap4/Mnt/Arrb2/Dab2ip/Shh/Cebpb	22
BP	GO:0070570	regulation of neuron projection regeneration	5/371	38/23210	0.000330403	0.00926481	0.00682976	Ptprf/Map4k4/Rtn4/Igf1r/Klf4	5
BP	GO:0035050	embryonic heart tube development	7/371	82/23210	0.000342488	0.00954785	0.0070384	Pcnt/Yap1/Megf8/Srf/Lbx1/Shh/Gja5	7
BP	GO:1902275	regulation of chromatin organization	11/371	197/23210	0.000348386	0.00960074	0.00707739	Dnmt1/Akap8/Hira/Ep300/Sart3/Setd5/Zbtb7b/Kmt2a/Mllt6/Kat2b/Tal1	11
BP	GO:0009791	post-embryonic development	9/371	136/23210	0.00034839	0.00960074	0.00707739	Gigyf2/Abl2/Llgl2/Acvr2b/Inppl1/Atn1/Klf4/Ercc2/Kmt2a	9
BP	GO:0009894	regulation of catabolic process	27/371	821/23210	0.000352033	0.00962823	0.00709766	Gigyf2/Fxr2/Nfe2l1/Ddit4/Axin2/E2f1/Usp36/Acacb/Taf1/Ambra1/Axin1/Mtmr3/Phf23/Qsox1/Arih1/Stk11/Rock2/Rybp/Tmem259/Ccar2/Hnrnpd/Gclc/Naf1/Hspa1b/Dab2ip/Shh/Vim	27
BP	GO:0008347	glial cell migration	6/371	59/23210	0.000353403	0.00962823	0.00709766	Socs7/Rtn4/Sun2/Dab2ip/Vim/Cdk5r2	6
BP	GO:0021987	cerebral cortex development	8/371	109/23210	0.000369172	0.00994482	0.00733104	Socs7/Rtn4/Sun2/Fbxo45/Dab2ip/Nrp2/Fat4/Cdk5r2	8
BP	GO:0072009	nephron epithelium development	8/371	109/23210	0.000369172	0.00994482	0.00733104	Yap1/Lzts2/Klhl3/Kif26b/Shh/Pbx1/Fat4/Aqp1	8
BP	GO:0030521	androgen receptor signaling pathway	5/371	39/23210	0.00037407	0.00996526	0.0073461	Taf1/Safb2/Ep300/Arrb2/Ncor2	5
BP	GO:0072111	cell proliferation involved in kidney development	4/371	22/23210	0.000374087	0.00996526	0.0073461	Itgb3/Lin28a/Shh/Il6ra	4
BP	GO:0050808	synapse organization	18/371	451/23210	0.000381888	0.0101169	0.00745786	Chd4/Abl2/Ntn1/Ptprf/Plxnb1/Rock2/Abhd17c/Col4a1/Igf1r/Flrt1/Snta1/Camkv/Fbxo45/Dab2ip/Malat1/Nrp2/Ephb2/Igsf9b	18
BP	GO:0090183	regulation of kidney development	6/371	60/23210	0.000387451	0.0102078	0.00752493	Itgb3/Lin28a/Yap1/Shh/Il6ra/Fat4	6
BP	GO:0044257	cellular protein catabolic process	25/371	740/23210	0.000392128	0.0102746	0.00757414	Nfe2l1/Usp36/Taf1/Axin1/Agap3/Arih1/Fbxl14/Ptpn23/Rybp/Tmem259/Mta1/Ccar2/Fbxl19/Gclc/Arrb2/Rbbp6/Otud7b/Wdr81/Hspa1b/Fbxo45/Dab2ip/Kctd17/Klhl3/Shh/Cul9	25
BP	GO:0006970	response to osmotic stress	7/371	84/23210	0.000397082	0.0103479	0.00762816	Slc12a5/Tsc22d4/Map7/Ybx3/Pkn1/Mylk/Aqp1	7
BP	GO:0016573	histone acetylation	9/371	139/23210	0.000409087	0.0106031	0.00781631	Taf1/Crebbp/Ep300/Setd5/Msl1/Chd5/Msl2/Kmt2a/Kat2b	9
BP	GO:0033002	muscle cell proliferation	12/371	234/23210	0.000412467	0.0106332	0.00783851	Dnmt1/Itgb3/Yap1/Rxra/Igf1r/Ppard/Sav1/Hey2/Klf4/Shh/Pim1/Il6ra	12
BP	GO:0044089	positive regulation of cellular component biogenesis	20/371	534/23210	0.000416739	0.0106457	0.0078477	Ap1ar/Hip1r/Ep300/Srf/Mark4/Map4k4/Rock2/Vasp/Arhgef10l/Flrt1/Jmy/Ttbk1/Rac3/Kctd17/Fchsd1/Eps8l1/Sh3pxd2b/Tal1/Ephb2/Aqp1	20
BP	GO:0043401	steroid hormone mediated signaling pathway	8/371	111/23210	0.000417391	0.0106457	0.0078477	Taf1/Safb/Yap1/Safb2/Ep300/Kank2/Arrb2/Ncor2	8
BP	GO:0021515	cell differentiation in spinal cord	6/371	61/23210	0.000424009	0.0107573	0.00792994	Gigyf2/Nfe2l1/Evx1/Lbx1/Shh/Tal1	6
BP	GO:0060560	developmental growth involved in morphogenesis	13/371	270/23210	0.000438658	0.0110703	0.00816074	Golga4/Ntn1/Yap1/Stk11/Megf8/Ep300/Srf/Rtn4/Flrt1/Lzts2/Kif26b/Shh/Nrp2	13
BP	GO:1905269	positive regulation of chromatin organization	8/371	112/23210	0.000443351	0.0111111	0.0081908	Dnmt1/Akap8/Ep300/Sart3/Zbtb7b/Kmt2a/Kat2b/Tal1	8
BP	GO:0060020	Bergmann glial cell differentiation	3/371	10/23210	0.000447226	0.0111111	0.0081908	Abl2/Shh/Vim	3
BP	GO:1901724	positive regulation of cell proliferation involved in kidney development	3/371	10/23210	0.000447226	0.0111111	0.0081908	Itgb3/Lin28a/Il6ra	3
BP	GO:0030198	extracellular matrix organization	13/371	271/23210	0.000454253	0.0112149	0.00826732	Atxn1l/Itgb3/Abl2/Qsox1/Col9a3/Col4a1/Cyp1b1/Col4a2/Ercc2/Dmp1/Comp/Sh3pxd2b/Has2	13
BP	GO:0001701	in utero embryonic development	20/371	538/23210	0.00045788	0.0112149	0.00826732	Pcnt/Jag2/Axin1/Llgl2/Tjp1/Ttn/Mafg/Srf/Rxra/Rtn4/Man2a1/Ybx3/Hey2/Tie1/Ercc2/Rbbp6/Otud7b/Ncor2/St14/Cebpb	20
BP	GO:0061333	renal tubule morphogenesis	7/371	86/23210	0.00045842	0.0112149	0.00826732	Col4a1/Lzts2/Klhl3/Kif26b/Shh/Pbx1/Fat4	7
BP	GO:0030036	actin cytoskeleton organization	23/371	663/23210	0.000463457	0.0112806	0.00831572	Itgb3/Abl2/Ap1ar/Llgl2/Hip1r/Taok2/Ttn/Ep300/Kank2/Srf/Rock2/Vasp/Arhgef10l/Inppl1/Jmy/Arhgef17/Rac3/Myom3/Rhou/Fchsd1/Cdc42bpg/Sh3pxd2b/Aqp1	23
BP	GO:0010498	proteasomal protein catabolic process	18/371	459/23210	0.000469839	0.0113782	0.00838767	Nfe2l1/Taf1/Axin1/Agap3/Arih1/Fbxl14/Rybp/Tmem259/Mta1/Ccar2/Fbxl19/Gclc/Arrb2/Hspa1b/Fbxo45/Dab2ip/Kctd17/Shh	18
BP	GO:0060419	heart growth	8/371	114/23210	0.000499205	0.0120069	0.00885115	Acacb/Yap1/Ttn/Ep300/Rxra/Sav1/Hey2/Pim1	8
BP	GO:0055007	cardiac muscle cell differentiation	9/371	143/23210	0.000503313	0.0120069	0.00885115	Ttn/Ep300/Srf/Rxra/Hey2/Arrb2/Sik1/Myom3/Mylk2	9
BP	GO:0072073	kidney epithelium development	9/371	143/23210	0.000503313	0.0120069	0.00885115	Yap1/Kank2/Lzts2/Klhl3/Kif26b/Shh/Pbx1/Fat4/Aqp1	9
BP	GO:0007517	muscle organ development	17/371	424/23210	0.00052334	0.0123842	0.00912927	Zfhx3/Yap1/Ttn/Ep300/Rxra/Ybx3/Sav1/Lbx1/Hey2/Arrb2/Myom3/Mylk/Mylk2/Shh/Pim1/Jph1/Lemd2	17
BP	GO:0018393	internal peptidyl-lysine acetylation	9/371	144/23210	0.000529459	0.0123842	0.00912927	Taf1/Crebbp/Ep300/Setd5/Msl1/Chd5/Msl2/Kmt2a/Kat2b	9
BP	GO:0034250	positive regulation of cellular amide metabolic process	9/371	144/23210	0.000529459	0.0123842	0.00912927	Fxr2/Lin28a/Ep300/Rxra/Rock2/Cyp1b1/Hnrnpd/Fam129a/Vim	9
BP	GO:0050684	regulation of mRNA processing	9/371	144/23210	0.000529459	0.0123842	0.00912927	Safb/Safb2/Sart3/Rbm15b/U2af2/Snrnp70/Khdrbs3/Malat1/Celf3	9
BP	GO:1903050	regulation of proteolysis involved in cellular protein catabolic process	11/371	208/23210	0.000550733	0.0128192	0.00944998	Nfe2l1/Taf1/Axin1/Arih1/Rybp/Tmem259/Ccar2/Gclc/Hspa1b/Dab2ip/Shh	11
BP	GO:0031099	regeneration	9/371	145/23210	0.000556709	0.0128957	0.00950638	Yap1/Ptprf/Map4k4/Rtn4/Igf1r/Ppard/Ptgfrn/Klf4/Cebpb	9
BP	GO:2000181	negative regulation of blood vessel morphogenesis	8/371	116/23210	0.000560628	0.0129241	0.00952727	E2f2/Rock2/Rtn4/Col4a2/Tie1/Klf4/Dab2ip/Hoxa5	8
BP	GO:0008361	regulation of cell size	11/371	209/23210	0.000573199	0.0131507	0.00969429	Slc12a5/Golga4/Akt1s1/Ntn1/Slc12a9/Megf8/Ep300/Srf/Rtn4/Slc12a4/Aqp1	11
BP	GO:0031670	cellular response to nutrient	5/371	43/23210	0.00059357	0.0135532	0.00999102	Taf1/Usf2/Kank2/Srf/Pim1	5
BP	GO:0032526	response to retinoic acid	7/371	90/23210	0.000603703	0.0137192	0.0101134	Map7/Abl2/Yap1/Rxra/Tie1/Klf4/Aqp1	7
BP	GO:0198738	cell-cell signaling by wnt	17/371	430/23210	0.000612433	0.013815	0.010184	Wnk1/Axin2/Abl2/Axin1/Yap1/Stk11/Ptpn23/Csnk1g2/Ccar2/Zfp703/Klf4/Lzts2/Dab2ip/Dact3/Tmem198/Shh/Ptpru	17
BP	GO:0006475	internal protein amino acid acetylation	9/371	147/23210	0.00061466	0.013815	0.010184	Taf1/Crebbp/Ep300/Setd5/Msl1/Chd5/Msl2/Kmt2a/Kat2b	9
BP	GO:0098609	cell-cell adhesion	24/371	720/23210	0.000616562	0.013815	0.010184	Wnk1/Myo10/Itgb3/Abl2/Ntn1/Pnn/Ptpn23/Ptprf/Srf/Cyp1b1/Zbtb7b/Zfp608/Cd4/Zfp703/Klf4/Comp/Kif26b/Shh/Cebpb/Il6ra/Ptpru/Fat4/Igsf9b/Has2	24
BP	GO:0051348	negative regulation of transferase activity	12/371	246/23210	0.000643283	0.0143467	0.010576	Wnk1/Akt1s1/Mvp/Igf1r/Inppl1/Tfap4/Dab2ip/Pkn1/Sh3bp5/Mllt1/Kat2b/Ephb2	12
BP	GO:0048598	embryonic morphogenesis	22/371	637/23210	0.000649925	0.0144277	0.0106357	Wnk1/Jag2/Abl2/Axin1/Ntn1/Llgl2/Yap1/Megf8/Hira/Srf/Rock2/Vasp/Acvr2b/Lbx1/Klf4/St14/Shh/Pbx1/Gja5/Tal1/Ephb2/Hoxa5	22
BP	GO:0001525	angiogenesis	19/371	513/23210	0.000660001	0.0145839	0.0107508	E2f2/Itgb3/Srf/Rxra/Rock2/Rtn4/Col4a1/Cyp1b1/Col4a2/Tie1/Klf4/Dab2ip/Shh/Nrp2/Tal1/Ephb2/Map3k3/Hoxa5/Aqp1	19
BP	GO:0090090	negative regulation of canonical Wnt signaling pathway	8/371	119/23210	0.000664091	0.014607	0.0107678	Axin2/Axin1/Stk11/Lzts2/Dab2ip/Dact3/Shh/Ptpru	8
BP	GO:0042692	muscle cell differentiation	16/371	395/23210	0.000679557	0.0148789	0.0109683	Dnmt1/Ttn/Hira/Tnpo2/Ep300/Srf/Rxra/Ptgfrn/Hey2/Arrb2/Sik1/Myom3/Comp/Mylk2/Shh/Flnc	16
BP	GO:0006476	protein deacetylation	7/371	92/23210	0.000688904	0.015015	0.0110686	Akap8/Sfpq/Ep300/Mta1/Ccar2/Zbtb7b/Ncor2	7
BP	GO:0045727	positive regulation of translation	8/371	120/23210	0.000701811	0.0152271	0.011225	Fxr2/Lin28a/Ep300/Rxra/Cyp1b1/Hnrnpd/Fam129a/Vim	8
BP	GO:0032965	regulation of collagen biosynthetic process	5/371	45/23210	0.000733978	0.0157822	0.0116342	Ep300/Ppard/Arrb2/Il6ra/Vim	5
BP	GO:0060421	positive regulation of heart growth	5/371	45/23210	0.000733978	0.0157822	0.0116342	Acacb/Yap1/Ep300/Hey2/Pim1	5
BP	GO:0042063	gliogenesis	14/371	323/23210	0.000758608	0.016239	0.0119709	Nfe2l1/Socs7/E2f1/Abl2/Lin28a/Rtn4/Ttbk1/Ercc2/Sun2/Dab2ip/Shh/Tal1/Vim/Cdk5r2	14
BP	GO:0060541	respiratory system development	12/371	251/23210	0.000767257	0.0163511	0.0120536	Atxn1l/Yap1/Cic/Ep300/Srf/Stk40/Man2a1/Acvr2b/Sav1/Ncor2/Shh/Hoxa5	12
BP	GO:0007015	actin filament organization	16/371	400/23210	0.000776587	0.0164767	0.0121462	Abl2/Ap1ar/Hip1r/Ttn/Kank2/Srf/Rock2/Vasp/Arhgef10l/Inppl1/Jmy/Rac3/Myom3/Rhou/Fchsd1/Sh3pxd2b	16
BP	GO:0032434	regulation of proteasomal ubiquitin-dependent protein catabolic process	8/371	122/23210	0.000782427	0.0165275	0.0121836	Taf1/Axin1/Arih1/Rybp/Ccar2/Gclc/Hspa1b/Shh	8
BP	GO:0048638	regulation of developmental growth	16/371	401/23210	0.000797348	0.0167688	0.0123615	Wwc2/Acacb/Golga4/Ntn1/Yap1/Megf8/Ep300/Srf/Rtn4/Wwc1/Ybx3/Ppard/Sav1/Hey2/Pim1/Sh3pxd2b	16
BP	GO:0033120	positive regulation of RNA splicing	5/371	46/23210	0.000812822	0.0170196	0.0125463	Rbm20/U2af2/Snrnp70/Khdrbs3/Celf3	5
BP	GO:0031056	regulation of histone modification	9/371	153/23210	0.000818783	0.0170698	0.0125834	Dnmt1/Akap8/Ep300/Sart3/Setd5/Zbtb7b/Kmt2a/Mllt6/Kat2b	9
BP	GO:0010971	positive regulation of G2/M transition of mitotic cell cycle	4/371	27/23210	0.000842698	0.017417	0.0128393	Rcc2/Cdc25a/Lmnb1/Pbx1	4
BP	GO:0045061	thymic T cell selection	4/371	27/23210	0.000842698	0.017417	0.0128393	Jag2/Stk11/Srf/Shh	4
BP	GO:1901987	regulation of cell cycle phase transition	13/371	290/23210	0.000853184	0.017558	0.0129433	Gigyf2/E2f1/Rcc2/Crebbp/Cdc25a/Taok2/Kank2/Ctdsp1/Lmnb1/Tfap4/Klf4/Ercc2/Pbx1	13
BP	GO:0045862	positive regulation of proteolysis	14/371	328/23210	0.000879801	0.0178962	0.0131926	Taf1/Axin1/Arih1/Hip1r/Ep300/Sart3/Rock2/Tmem259/Ttbk1/Gclc/Tfap4/Gramd4/Hspa1b/Dab2ip	14
BP	GO:0048511	rhythmic process	13/371	291/23210	0.000880489	0.0178962	0.0131926	Zfhx3/Crebbp/Sfpq/Ep300/Rock2/Mta1/Igf1r/Ccar2/Hnrnpd/Arrb2/Sik1/Kmt2a/Kat2b	13
BP	GO:0016311	dephosphorylation	15/371	366/23210	0.000880814	0.0178962	0.0131926	Wnk1/Mtmr3/Ppp1r37/Cdc25a/Stk11/Ppp6r1/Ptpn23/Ptprf/Rock2/Ctdsp1/Smg5/Inppl1/Wdr81/Ppp1r26/Ptpru	15
BP	GO:0018394	peptidyl-lysine acetylation	9/371	155/23210	0.00089795	0.0181516	0.0133808	Taf1/Crebbp/Ep300/Setd5/Msl1/Chd5/Msl2/Kmt2a/Kat2b	9
BP	GO:0071214	cellular response to abiotic stimulus	13/371	292/23210	0.000908525	0.0181516	0.0133808	Taf1/Agap3/Crebbp/Cdc25a/Yap1/Stk11/Atp1a1/Ep300/Ei24/Ybx3/Elk1/Mylk/Aqp1	13
BP	GO:0097193	intrinsic apoptotic signaling pathway	13/371	292/23210	0.000908525	0.0181516	0.0133808	Ddit4/E2f1/E2f2/Stk11/Sfpq/Ep300/Ccar2/Ei24/Ybx3/Cyp1b1/Jmy/Dab2ip/Cebpb	13
BP	GO:0104004	cellular response to environmental stimulus	13/371	292/23210	0.000908525	0.0181516	0.0133808	Taf1/Agap3/Crebbp/Cdc25a/Yap1/Stk11/Atp1a1/Ep300/Ei24/Ybx3/Elk1/Mylk/Aqp1	13
BP	GO:0031058	positive regulation of histone modification	7/371	97/23210	0.000943928	0.0187806	0.0138446	Dnmt1/Akap8/Ep300/Sart3/Zbtb7b/Kmt2a/Kat2b	7
BP	GO:0030511	positive regulation of transforming growth factor beta receptor signaling pathway	4/371	28/23210	0.000970857	0.0191574	0.0141223	Axin1/Crebbp/Stk11/Ep300	4
BP	GO:1903846	positive regulation of cellular response to transforming growth factor beta stimulus	4/371	28/23210	0.000970857	0.0191574	0.0141223	Axin1/Crebbp/Stk11/Ep300	4
BP	GO:0010107	potassium ion import	5/371	48/23210	0.000989237	0.0193608	0.0142722	Slc12a5/Wnk1/Slc12a9/Atp1a1/Slc12a4	5
BP	GO:0090311	regulation of protein deacetylation	5/371	48/23210	0.000989237	0.0193608	0.0142722	Akap8/Ep300/Ccar2/Zbtb7b/Ncor2	5
BP	GO:0043488	regulation of mRNA stability	7/371	98/23210	0.00100285	0.0195474	0.0144098	Gigyf2/Fxr2/Axin2/E2f1/Rock2/Hnrnpd/Vim	7
BP	GO:0009755	hormone-mediated signaling pathway	9/371	158/23210	0.00102826	0.0198811	0.0146558	Taf1/Safb/Yap1/Safb2/Ep300/Kank2/Ppard/Arrb2/Ncor2	9
BP	GO:0021543	pallium development	9/371	158/23210	0.00102826	0.0198811	0.0146558	Socs7/Srf/Rtn4/Sun2/Fbxo45/Dab2ip/Nrp2/Fat4/Cdk5r2	9
BP	GO:0010632	regulation of epithelial cell migration	11/371	225/23210	0.00105035	0.0201457	0.0148508	Itgb3/Ptpn23/Map4k4/Rock2/Rtn4/Klf4/Dab2ip/Shh/Map3k3/Has2/Aqp1	11
BP	GO:0021953	central nervous system neuron differentiation	11/371	225/23210	0.00105035	0.0201457	0.0148508	Gigyf2/Nfe2l1/Chd5/Evx1/Lbx1/Rac3/Fbxo45/Shh/Nrp2/Tal1/Ephb2	11
BP	GO:0071548	response to dexamethasone	4/371	29/23210	0.00111212	0.0212455	0.0156616	Ddit4/Ep300/Tfap4/Aqp1	4
BP	GO:0051101	regulation of DNA binding	8/371	129/23210	0.00112505	0.0214072	0.0157808	E2f1/Taf1/Dot1l/Ep300/Hey2/Tfap4/Klf4/Ercc2	8
BP	GO:0051493	regulation of cytoskeleton organization	19/371	538/23210	0.00115486	0.0218222	0.0160867	Itgb3/Ap1ar/Hip1r/Taok2/Ep300/Kank2/Mark4/Plxnb1/Rock2/Cep131/Vasp/Arhgef10l/Jmy/Rac3/Hspa1b/Rhou/Fchsd1/Kat2b/Sh3pxd2b	19
BP	GO:0080135	regulation of cellular response to stress	22/371	666/23210	0.00115596	0.0218222	0.0160867	Nfe2l1/Axin2/Mapkbp1/Axin1/Taok2/Ptprf/Sfpq/Atf6b/Map4k4/Rock2/Tmem259/Wrnip1/Rtn4/Igf1r/Ccar2/Ybx3/Zbtb7b/Map3k10/Lmnb1/Klf4/Dab2ip/Map3k3	22
BP	GO:2000573	positive regulation of DNA biosynthetic process	6/371	74/23210	0.00118927	0.022363	0.0164854	Cyp1b1/Hnrnpd/Chtf18/Klf4/Arrb2/Naf1	6
BP	GO:1902905	positive regulation of supramolecular fiber organization	10/371	195/23210	0.00122783	0.0229977	0.0169533	Ap1ar/Hip1r/Ep300/Rock2/Vasp/Arhgef10l/Jmy/Rac3/Fchsd1/Sh3pxd2b	10
BP	GO:2000145	regulation of cell motility	28/371	939/23210	0.00124226	0.0231776	0.0170859	Wnk1/Rcc2/Itgb3/Ap1ar/Ntn1/Ptpn23/Srf/Map4k4/Plxnb1/Rock2/Rtn4/Igf1r/Cyp1b1/Ppard/Zfp703/Tie1/Klf4/Sun2/Dab2ip/Insm1/Pkn1/Mylk/Shh/Vim/Ptpru/Map3k3/Has2/Aqp1	28
BP	GO:0034260	negative regulation of GTPase activity	4/371	30/23210	0.00126719	0.0233855	0.0172391	Wnk1/Rcc2/Arrb2/Dab2ip	4
BP	GO:1902751	positive regulation of cell cycle G2/M phase transition	4/371	30/23210	0.00126719	0.0233855	0.0172391	Rcc2/Cdc25a/Lmnb1/Pbx1	4
BP	GO:0021510	spinal cord development	7/371	102/23210	0.00126803	0.0233855	0.0172391	Gigyf2/Nfe2l1/Evx1/Lbx1/Ercc2/Shh/Tal1	7
BP	GO:0030031	cell projection assembly	18/371	501/23210	0.00127718	0.0234639	0.0172969	Pcnt/Myo10/Rcc2/Abl2/Ntn1/Ptpn23/Cntrob/Srf/Mark4/Cep131/Inppl1/Rac3/Kctd17/Rhou/Mylk/Atp8b1/Eps8l1/Aqp1	18
BP	GO:0043543	protein acylation	11/371	231/23210	0.00129804	0.0237561	0.0175123	Zdhhc18/Taf1/Crebbp/Ep300/Setd5/Msl1/Abhd17c/Chd5/Msl2/Kmt2a/Kat2b	11
BP	GO:0060428	lung epithelium development	5/371	51/23210	0.00130514	0.0237952	0.0175411	Yap1/Sav1/Ncor2/Shh/Hoxa5	5
BP	GO:0001503	ossification	15/371	381/23210	0.00131374	0.0238613	0.0175899	Axin2/Hira/Plxnb1/Acvr2b/Inppl1/Ercc2/Dmp1/Comp/Jund/Shh/Sik3/Cebpb/Pbx1/Sh3pxd2b/Fat4	15
BP	GO:1901800	positive regulation of proteasomal protein catabolic process	7/371	103/23210	0.00134219	0.0242861	0.017903	Taf1/Axin1/Arih1/Tmem259/Gclc/Hspa1b/Dab2ip	7
BP	GO:0000380	alternative mRNA splicing, via spliceosome	6/371	76/23210	0.0013666	0.0244929	0.0180555	Cdk13/Sfpq/Sart3/Rbm15b/Malat1/Celf3	6
BP	GO:0048844	artery morphogenesis	6/371	76/23210	0.0013666	0.0244929	0.0180555	Srf/Rtn4/Hey2/Mylk/Comp/Gja5	6
BP	GO:0001837	epithelial to mesenchymal transition	8/371	133/23210	0.00136895	0.0244929	0.0180555	Axin2/Tcof1/Rtn4/Zfp703/Hey2/Dab2ip/Dact3/Has2	8
BP	GO:0032956	regulation of actin cytoskeleton organization	14/371	344/23210	0.00138284	0.0246494	0.0181709	Itgb3/Ap1ar/Hip1r/Taok2/Ep300/Kank2/Rock2/Vasp/Arhgef10l/Jmy/Rac3/Rhou/Fchsd1/Sh3pxd2b	14
BP	GO:0010712	regulation of collagen metabolic process	5/371	52/23210	0.00142532	0.0249612	0.0184007	Ep300/Ppard/Arrb2/Il6ra/Vim	5
BP	GO:2000677	regulation of transcription regulatory region DNA binding	5/371	52/23210	0.00142532	0.0249612	0.0184007	Taf1/Dot1l/Ep300/Hey2/Klf4	5
BP	GO:0045765	regulation of angiogenesis	13/371	307/23210	0.00142747	0.0249612	0.0184007	E2f2/Itgb3/Rock2/Rtn4/Cyp1b1/Col4a2/Tie1/Klf4/Dab2ip/Shh/Map3k3/Hoxa5/Aqp1	13
BP	GO:0030522	intracellular receptor signaling pathway	10/371	199/23210	0.00142941	0.0249612	0.0184007	Taf1/Safb/Yap1/Safb2/Ep300/Kank2/Rxra/Arrb2/Ncor2/Pim1	10
BP	GO:0055123	digestive system development	8/371	134/23210	0.00143604	0.0249612	0.0184007	Hip1r/Megf8/Igf1r/Acvr2b/Sav1/Shh/Fat4/Hoxa5	8
BP	GO:0006884	cell volume homeostasis	4/371	31/23210	0.00143677	0.0249612	0.0184007	Slc12a5/Slc12a9/Slc12a4/Aqp1	4
BP	GO:0055075	potassium ion homeostasis	4/371	31/23210	0.00143677	0.0249612	0.0184007	Slc12a5/Slc12a9/Atp1a1/Slc12a4	4
BP	GO:0072332	intrinsic apoptotic signaling pathway by p53 class mediator	6/371	77/23210	0.00146249	0.0253164	0.0186625	Ddit4/E2f1/E2f2/Stk11/Ep300/Jmy	6
BP	GO:0045927	positive regulation of growth	13/371	308/23210	0.00146939	0.0253331	0.0186748	Acacb/Golga4/Ntn1/Yap1/Megf8/Ep300/Srf/Rtn4/Ybx3/Ppard/Hey2/Pim1/Sh3pxd2b	13
BP	GO:0000454	snoRNA guided rRNA pseudouridine synthesis	2/371	4/23210	0.00149674	0.0253331	0.0186748	Gar1/Naf1	2
BP	GO:0034729	histone H3-K79 methylation	2/371	4/23210	0.00149674	0.0253331	0.0186748	Dot1l/Mllt6	2
BP	GO:0046016	positive regulation of transcription by glucose	2/371	4/23210	0.00149674	0.0253331	0.0186748	Usf2/Srf	2
BP	GO:1990086	lens fiber cell apoptotic process	2/371	4/23210	0.00149674	0.0253331	0.0186748	E2f1/E2f2	2
BP	GO:0048024	regulation of mRNA splicing, via spliceosome	7/371	105/23210	0.00150066	0.0253331	0.0186748	Sart3/Rbm15b/U2af2/Snrnp70/Khdrbs3/Malat1/Celf3	7
BP	GO:0045598	regulation of fat cell differentiation	8/371	135/23210	0.00150572	0.0253331	0.0186748	E2f1/Axin1/Ppard/Zbtb7b/Sav1/Ncor2/Cebpb/Sh3pxd2b	8
BP	GO:0072331	signal transduction by p53 class mediator	8/371	135/23210	0.00150572	0.0253331	0.0186748	Ddit4/E2f1/E2f2/Stk11/Ep300/Chd5/Jmy/Tfap4	8
BP	GO:0071897	DNA biosynthetic process	9/371	167/23210	0.00151365	0.0253775	0.0187075	Wrnip1/Cyp1b1/Smg5/Hnrnpd/Chtf18/Sprtn/Klf4/Arrb2/Naf1	9
BP	GO:0097435	supramolecular fiber organization	22/371	681/23210	0.00153075	0.0255748	0.018853	Abl2/Axin1/Ap1ar/Hip1r/Ttn/Ep300/Kank2/Srf/Rock2/Vasp/Cyp1b1/Arhgef10l/Inppl1/Jmy/Rac3/Myom3/Rhou/Comp/Fchsd1/Shh/Sh3pxd2b/Vim	22
BP	GO:1900024	regulation of substrate adhesion-dependent cell spreading	5/371	53/23210	0.00155347	0.0258642	0.0190663	Rcc2/Itgb3/Ap1ar/Rac3/Has2	5
BP	GO:0016055	Wnt signaling pathway	16/371	428/23210	0.00156636	0.0259886	0.0191581	Wnk1/Axin2/Abl2/Axin1/Yap1/Stk11/Csnk1g2/Ccar2/Zfp703/Klf4/Lzts2/Dab2ip/Dact3/Tmem198/Shh/Ptpru	16
BP	GO:0045787	positive regulation of cell cycle	14/371	349/23210	0.00158234	0.0261632	0.0192868	Rcc2/Crebbp/Cdc25a/Sfpq/Rock2/Igf1r/Lmnb1/Tfap4/Dab2ip/Insm1/Pim1/Pbx1/Tal1/Cdk5r2	14
BP	GO:0007076	mitotic chromosome condensation	3/371	15/23210	0.00159794	0.0262401	0.0193434	Phf23/Akap8/Ncapd2	3
BP	GO:0021819	layer formation in cerebral cortex	3/371	15/23210	0.00159794	0.0262401	0.0193434	Socs7/Dab2ip/Cdk5r2	3
BP	GO:0006323	DNA packaging	9/371	169/23210	0.00164318	0.0267499	0.0197192	Bahd1/Phf23/Tspyl4/Chaf1a/Akap8/Hira/Ncapd2/Sart3/Chd5	9
BP	GO:0006401	RNA catabolic process	11/371	238/23210	0.00164572	0.0267499	0.0197192	Gigyf2/Fxr2/Axin2/E2f1/Lin28a/Rock2/Smg5/Hnrnpd/Gtpbp2/Naf1/Vim	11
BP	GO:0045444	fat cell differentiation	11/371	238/23210	0.00164572	0.0267499	0.0197192	Socs7/E2f1/Axin1/Ep300/Ppard/Zbtb7b/Sav1/Klf4/Ncor2/Cebpb/Sh3pxd2b	11
BP	GO:0060537	muscle tissue development	17/371	472/23210	0.00168158	0.0271913	0.0200446	Yap1/Ttn/Ep300/Srf/Rxra/Ybx3/Sav1/Hey2/Arrb2/Sik1/Myom3/Mylk/Mylk2/Shh/Pim1/Gja5/Lemd2	17
BP	GO:0032964	collagen biosynthetic process	5/371	54/23210	0.00168988	0.0271913	0.0200446	Ep300/Ppard/Arrb2/Il6ra/Vim	5
BP	GO:0055025	positive regulation of cardiac muscle tissue development	5/371	54/23210	0.00168988	0.0271913	0.0200446	Yap1/Ep300/Hey2/Arrb2/Pim1	5
BP	GO:1903362	regulation of cellular protein catabolic process	11/371	239/23210	0.00170107	0.0272798	0.0201099	Nfe2l1/Taf1/Axin1/Arih1/Rybp/Tmem259/Ccar2/Gclc/Hspa1b/Dab2ip/Shh	11
BP	GO:0071560	cellular response to transforming growth factor beta stimulus	10/371	204/23210	0.00171842	0.027466	0.0202472	Dnmt1/Axin1/Crebbp/Stk11/Ep300/Igf1r/Acvr2b/Col4a2/Zfp703/Arrb2	10
BP	GO:0001763	morphogenesis of a branching structure	11/371	240/23210	0.00175795	0.0280045	0.0206441	Llgl2/Yap1/Srf/Rxra/Rtn4/Col4a1/St14/Shh/Pbx1/Fat4/Hoxa5	11
BP	GO:0072078	nephron tubule morphogenesis	6/371	80/23210	0.00178109	0.0282793	0.0208467	Lzts2/Klhl3/Kif26b/Shh/Pbx1/Fat4	6
BP	GO:0043062	extracellular structure organization	13/371	315/23210	0.00179244	0.0283656	0.0209103	Atxn1l/Itgb3/Abl2/Qsox1/Col9a3/Col4a1/Cyp1b1/Col4a2/Ercc2/Dmp1/Comp/Sh3pxd2b/Has2	13
BP	GO:0043484	regulation of RNA splicing	8/371	139/23210	0.00181169	0.0283681	0.0209122	Sart3/Rbm20/Rbm15b/U2af2/Snrnp70/Khdrbs3/Malat1/Celf3	8
BP	GO:0043161	proteasome-mediated ubiquitin-dependent protein catabolic process	15/371	394/23210	0.00182201	0.0283681	0.0209122	Taf1/Axin1/Agap3/Arih1/Fbxl14/Rybp/Mta1/Ccar2/Fbxl19/Gclc/Arrb2/Hspa1b/Fbxo45/Kctd17/Shh	15
BP	GO:0044770	cell cycle phase transition	15/371	394/23210	0.00182201	0.0283681	0.0209122	Gigyf2/E2f1/Rcc2/Crebbp/Cdc25a/Akap8/Taok2/Kank2/Ctdsp1/Lmnb1/Tfap4/Klf4/Ercc2/Rhou/Pbx1	15
BP	GO:0033598	mammary gland epithelial cell proliferation	4/371	33/23210	0.00182219	0.0283681	0.0209122	Rtn4/Zfp703/Cebpb/Hoxa5	4
BP	GO:0060487	lung epithelial cell differentiation	4/371	33/23210	0.00182219	0.0283681	0.0209122	Yap1/Sav1/Ncor2/Hoxa5	4
BP	GO:0045058	T cell selection	5/371	55/23210	0.00183488	0.0283815	0.020922	Jag2/Stk11/Srf/Cd4/Shh	5
BP	GO:0045773	positive regulation of axon extension	5/371	55/23210	0.00183488	0.0283815	0.020922	Golga4/Ntn1/Megf8/Ep300/Srf	5
BP	GO:0051146	striated muscle cell differentiation	13/371	316/23210	0.00184305	0.0284162	0.0209476	Ttn/Ep300/Srf/Rxra/Ptgfrn/Hey2/Arrb2/Sik1/Myom3/Comp/Mylk2/Shh/Flnc	13
BP	GO:0022407	regulation of cell-cell adhesion	15/371	395/23210	0.0018671	0.0286948	0.021153	Wnk1/Myo10/Abl2/Ptpn23/Zbtb7b/Zfp608/Cd4/Zfp703/Klf4/Kif26b/Shh/Cebpb/Il6ra/Ptpru/Has2	15
BP	GO:0044772	mitotic cell cycle phase transition	14/371	356/23210	0.0019015	0.02913	0.0214738	Gigyf2/E2f1/Rcc2/Crebbp/Cdc25a/Taok2/Kank2/Ctdsp1/Lmnb1/Tfap4/Klf4/Ercc2/Rhou/Pbx1	14
BP	GO:0045059	positive thymic T cell selection	3/371	16/23210	0.00194352	0.0295847	0.021809	Stk11/Srf/Shh	3
BP	GO:1901722	regulation of cell proliferation involved in kidney development	3/371	16/23210	0.00194352	0.0295847	0.021809	Itgb3/Lin28a/Il6ra	3
BP	GO:0010942	positive regulation of cell death	22/371	695/23210	0.00196995	0.0298921	0.0220356	Ddit4/Axin2/E2f1/Hip1r/Ptprf/Sfpq/Ep300/Rxra/Rybp/Ccar2/Ei24/Cyp1b1/Map3k10/Jmy/Sav1/Tfap4/Arrb2/Elk1/Lzts2/Gramd4/Dab2ip/Hoxa5	22
BP	GO:0072088	nephron epithelium morphogenesis	6/371	82/23210	0.00202099	0.0305699	0.0225353	Lzts2/Klhl3/Kif26b/Shh/Pbx1/Fat4	6
BP	GO:0048679	regulation of axon regeneration	4/371	34/23210	0.00203941	0.0306551	0.0225981	Ptprf/Rtn4/Igf1r/Klf4	4
BP	GO:0060479	lung cell differentiation	4/371	34/23210	0.00203941	0.0306551	0.0225981	Yap1/Sav1/Ncor2/Hoxa5	4
BP	GO:0008284	positive regulation of cell proliferation	28/371	972/23210	0.00205136	0.0307383	0.0226594	Dnmt1/Atxn1l/E2f1/Itgb3/Dot1l/Ntn1/Lin28a/Yap1/Mark4/Fbrs/Cep131/Rtn4/Igf1r/Ppard/Cd4/Zfp703/Hey2/Insm1/Comp/Malat1/Shh/Pim1/Pbx1/Il6ra/Vim/Map3k3/Has2/Aqp1	28
BP	GO:0071407	cellular response to organic cyclic compound	17/371	482/23210	0.00209359	0.0312734	0.0230539	Nfe2l1/Ddit4/Taf1/Safb/Yap1/Safb2/Atp1a1/Ep300/Kank2/Rock2/Cyp1b1/Zfp703/Tfap4/Arrb2/Ncor2/Pim1/Aqp1	17
BP	GO:0071103	DNA conformation change	10/371	210/23210	0.00212584	0.0316565	0.0233363	Bahd1/Phf23/Tspyl4/Chaf1a/Akap8/Hira/Ncapd2/Sart3/Chd5/Ercc2	10
BP	GO:0072028	nephron morphogenesis	6/371	83/23210	0.00214972	0.031913	0.0235254	Lzts2/Klhl3/Kif26b/Shh/Pbx1/Fat4	6
BP	GO:0010634	positive regulation of epithelial cell migration	8/371	143/23210	0.00216478	0.0320374	0.0236171	Itgb3/Map4k4/Rock2/Rtn4/Shh/Map3k3/Has2/Aqp1	8
BP	GO:0016525	negative regulation of angiogenesis	7/371	112/23210	0.00217287	0.0320582	0.0236324	E2f2/Rock2/Col4a2/Tie1/Klf4/Dab2ip/Hoxa5	7
BP	GO:0007162	negative regulation of cell adhesion	12/371	284/23210	0.00218773	0.0320801	0.0236485	Wnk1/Rcc2/Abl2/Ap1ar/Plxnb1/Cyp1b1/Zbtb7b/Zfp608/Zfp703/Klf4/Shh/Cebpb	12
BP	GO:0045165	cell fate commitment	12/371	284/23210	0.00218773	0.0320801	0.0236485	Jag2/Nfe2l1/Chd5/Zbtb7b/Evx1/Lbx1/Hey2/Sox13/Shh/Cebpb/Sh3pxd2b/Tal1	12
BP	GO:0002065	columnar/cuboidal epithelial cell differentiation	8/371	144/23210	0.00226097	0.0327975	0.0241774	Jag2/Abl2/Rxra/Sav1/Hey2/Insm1/Cebpb/Hoxa5	8
BP	GO:0006333	chromatin assembly or disassembly	8/371	144/23210	0.00226097	0.0327975	0.0241774	Baz1b/Bahd1/Tspyl4/Chaf1a/Hira/Sart3/Chd3/Tal1	8
BP	GO:0051098	regulation of binding	15/371	403/23210	0.00226252	0.0327975	0.0241774	E2f1/Taf1/Abl2/Dot1l/Hip1r/Ptprf/Ep300/Ttbk1/Hey2/Tfap4/Klf4/Arrb2/Ercc2/Dab2ip/Kat2b	15
BP	GO:0034122	negative regulation of toll-like receptor signaling pathway	4/371	35/23210	0.00227389	0.0327975	0.0241774	Cactin/Arrb2/Gramd4/Dab2ip	4
BP	GO:0045844	positive regulation of striated muscle tissue development	6/371	84/23210	0.00228454	0.0327975	0.0241774	Yap1/Ep300/Hey2/Arrb2/Shh/Pim1	6
BP	GO:0048636	positive regulation of muscle organ development	6/371	84/23210	0.00228454	0.0327975	0.0241774	Yap1/Ep300/Hey2/Arrb2/Shh/Pim1	6
BP	GO:0060420	regulation of heart growth	6/371	84/23210	0.00228454	0.0327975	0.0241774	Acacb/Yap1/Ep300/Sav1/Hey2/Pim1	6
BP	GO:0010656	negative regulation of muscle cell apoptotic process	5/371	58/23210	0.00232456	0.032891	0.0242463	Dnmt1/Ambra1/Igf1r/Hey2/Arrb2	5
BP	GO:0021517	ventral spinal cord development	5/371	58/23210	0.00232456	0.032891	0.0242463	Gigyf2/Nfe2l1/Evx1/Lbx1/Shh	5
BP	GO:0006474	N-terminal protein amino acid acetylation	3/371	17/23210	0.00233221	0.032891	0.0242463	Crebbp/Ep300/Kat2b	3
BP	GO:0048368	lateral mesoderm development	3/371	17/23210	0.00233221	0.032891	0.0242463	Yap1/Megf8/Shh	3
BP	GO:0060644	mammary gland epithelial cell differentiation	3/371	17/23210	0.00233221	0.032891	0.0242463	Zfp703/Cebpb/Hoxa5	3
BP	GO:0072234	metanephric nephron tubule development	3/371	17/23210	0.00233221	0.032891	0.0242463	Yap1/Fat4/Aqp1	3
BP	GO:1901863	positive regulation of muscle tissue development	6/371	85/23210	0.00242563	0.0339111	0.0249983	Yap1/Ep300/Hey2/Arrb2/Shh/Pim1	6
BP	GO:0009052	pentose-phosphate shunt, non-oxidative branch	2/371	5/23210	0.00246819	0.0339111	0.0249983	Tkt/Rpia	2
BP	GO:0031118	rRNA pseudouridine synthesis	2/371	5/23210	0.00246819	0.0339111	0.0249983	Gar1/Naf1	2
BP	GO:0045990	carbon catabolite regulation of transcription	2/371	5/23210	0.00246819	0.0339111	0.0249983	Usf2/Srf	2
BP	GO:0045991	carbon catabolite activation of transcription	2/371	5/23210	0.00246819	0.0339111	0.0249983	Usf2/Srf	2
BP	GO:0046015	regulation of transcription by glucose	2/371	5/23210	0.00246819	0.0339111	0.0249983	Usf2/Srf	2
BP	GO:0061304	retinal blood vessel morphogenesis	2/371	5/23210	0.00246819	0.0339111	0.0249983	Col4a1/Cyp1b1	2
BP	GO:0090370	negative regulation of cholesterol efflux	2/371	5/23210	0.00246819	0.0339111	0.0249983	Srebf2/Shh	2
BP	GO:1902498	regulation of protein autoubiquitination	2/371	5/23210	0.00246819	0.0339111	0.0249983	Taf1/Mta1	2
BP	GO:0030334	regulation of cell migration	26/371	892/23210	0.00250588	0.0341743	0.0251923	Wnk1/Rcc2/Itgb3/Ntn1/Ptpn23/Srf/Map4k4/Plxnb1/Rock2/Rtn4/Igf1r/Cyp1b1/Ppard/Zfp703/Tie1/Klf4/Sun2/Dab2ip/Insm1/Mylk/Shh/Vim/Ptpru/Map3k3/Has2/Aqp1	26
BP	GO:0033363	secretory granule organization	4/371	36/23210	0.00252628	0.0341743	0.0251923	Mta1/Baiap3/Nbeal2/Aqp1	4
BP	GO:0035886	vascular smooth muscle cell differentiation	4/371	36/23210	0.00252628	0.0341743	0.0251923	Dnmt1/Srf/Hey2/Comp	4
BP	GO:0048009	insulin-like growth factor receptor signaling pathway	4/371	36/23210	0.00252628	0.0341743	0.0251923	Gigyf2/Atxn7/Igf1r/Inppl1	4
BP	GO:0098751	bone cell development	4/371	36/23210	0.00252628	0.0341743	0.0251923	Ep300/Srf/Nbeal2/Tal1	4
BP	GO:0014706	striated muscle tissue development	16/371	449/23210	0.00253011	0.0341743	0.0251923	Yap1/Ttn/Ep300/Srf/Rxra/Ybx3/Sav1/Hey2/Arrb2/Sik1/Myom3/Mylk2/Shh/Pim1/Gja5/Lemd2	16
BP	GO:0016482	cytosolic transport	8/371	147/23210	0.00256982	0.0346131	0.0255158	Ube2o/Ap1ar/Trappc10/Ptpn23/Tbc1d10b/Baiap3/Wdr81/Kif1c	8
BP	GO:0048762	mesenchymal cell differentiation	10/371	216/23210	0.00260771	0.0350251	0.0258195	Axin2/Tcof1/Rtn4/Zfp703/Hey2/Dab2ip/Dact3/Shh/Nrp2/Has2	10
BP	GO:0005996	monosaccharide metabolic process	11/371	253/23210	0.00264927	0.0353893	0.0260879	Nfe2l1/Acacb/Stk11/Ep300/Man2a1/Inppl1/Gclc/Sik1/Rpia/Kat2b/Chst15	11
BP	GO:1903052	positive regulation of proteolysis involved in cellular protein catabolic process	7/371	116/23210	0.00264958	0.0353893	0.0260879	Taf1/Axin1/Arih1/Tmem259/Gclc/Hspa1b/Dab2ip	7
BP	GO:2000058	regulation of ubiquitin-dependent protein catabolic process	8/371	148/23210	0.00267978	0.0356932	0.026312	Taf1/Axin1/Arih1/Rybp/Ccar2/Gclc/Hspa1b/Shh	8
BP	GO:0051272	positive regulation of cellular component movement	19/371	580/23210	0.00269418	0.0357607	0.0263618	Wnk1/Tubb2b/Itgb3/Ntn1/Megf8/Map4k4/Rock2/Rtn4/Igf1r/Cyp1b1/Zfp703/Sun2/Dab2ip/Insm1/Mylk/Shh/Map3k3/Has2/Aqp1	19
BP	GO:0031102	neuron projection regeneration	5/371	60/23210	0.00269977	0.0357607	0.0263618	Ptprf/Map4k4/Rtn4/Igf1r/Klf4	5
BP	GO:0035051	cardiocyte differentiation	9/371	182/23210	0.0027174	0.0357965	0.0263882	Ttn/Ep300/Srf/Rxra/Hey2/Arrb2/Sik1/Myom3/Mylk2	9
BP	GO:0120032	regulation of plasma membrane bounded cell projection assembly	9/371	182/23210	0.0027174	0.0357965	0.0263882	Myo10/Rcc2/Cntrob/Srf/Mark4/Kctd17/Atp8b1/Eps8l1/Aqp1	9
BP	GO:0030163	protein catabolic process	26/371	898/23210	0.00274122	0.0360114	0.0265466	Nfe2l1/Usp36/Taf1/Axin1/Agap3/Arih1/Fbxl14/Ptpn23/Rybp/Abhd17c/Tmem259/Mta1/Ccar2/Fbxl19/Gclc/Arrb2/Rbbp6/Otud7b/Wdr81/Hspa1b/Fbxo45/Dab2ip/Kctd17/Klhl3/Shh/Cul9	26
BP	GO:0051156	glucose 6-phosphate metabolic process	3/371	18/23210	0.00276573	0.0362341	0.0267107	Nfe2l1/Tkt/Rpia	3
BP	GO:0007498	mesoderm development	7/371	117/23210	0.00278042	0.0363075	0.0267649	Axin1/Yap1/Megf8/Srf/Acvr2b/Shh/Tal1	7
BP	GO:0051495	positive regulation of cytoskeleton organization	10/371	218/23210	0.00278648	0.0363075	0.0267649	Ap1ar/Hip1r/Ep300/Rock2/Vasp/Arhgef10l/Jmy/Rac3/Fchsd1/Sh3pxd2b	10
BP	GO:0016358	dendrite development	12/371	294/23210	0.00290201	0.0375348	0.0276695	Slc12a5/Abl2/Ntn1/Stk11/Taok2/Ptprf/Rock2/Flrt1/Numbl/Dab2ip/Foxo6/Ephb2	12
BP	GO:0048286	lung alveolus development	5/371	61/23210	0.00290296	0.0375348	0.0276695	Atxn1l/Cic/Stk40/Man2a1/Hoxa5	5
BP	GO:0003002	regionalization	14/371	373/23210	0.00290415	0.0375348	0.0276695	Axin2/Axin1/Megf8/Ttn/Ep300/Srf/Acvr2b/Evx1/Hey2/Kmt2a/Shh/Pbx1/Nrp2/Hoxa5	14
BP	GO:0060491	regulation of cell projection assembly	9/371	184/23210	0.00292313	0.0376785	0.0277755	Myo10/Rcc2/Cntrob/Srf/Mark4/Kctd17/Atp8b1/Eps8l1/Aqp1	9
BP	GO:0023014	signal transduction by protein phosphorylation	24/371	810/23210	0.00295175	0.0379454	0.0279723	Wnk1/Mapkbp1/Itgb3/Abl2/Axin1/Taok2/Map4k4/Rock2/Stk40/Wwc1/Igf1r/Pabpn1/Inppl1/Map3k10/Lmnb1/Cd4/Klf4/Arrb2/Dab2ip/Mylk2/Il6ra/Lemd2/Ephb2/Map3k3	24
BP	GO:0001764	neuron migration	9/371	185/23210	0.0030305	0.0387674	0.0285782	Pcnt/Ddit4/Tubb2b/Ntn1/Srf/Fbxo45/Dab2ip/Nrp2/Cdk5r2	9
BP	GO:0030178	negative regulation of Wnt signaling pathway	8/371	151/23210	0.00303186	0.0387674	0.0285782	Axin2/Axin1/Stk11/Lzts2/Dab2ip/Dact3/Shh/Ptpru	8
BP	GO:0060415	muscle tissue morphogenesis	6/371	89/23210	0.00305634	0.0388803	0.0286615	Ttn/Rxra/Hey2/Myom3/Mylk/Mylk2	6
BP	GO:2000278	regulation of DNA biosynthetic process	7/371	119/23210	0.00305691	0.0388803	0.0286615	Cyp1b1/Smg5/Hnrnpd/Chtf18/Klf4/Arrb2/Naf1	7
BP	GO:0061138	morphogenesis of a branching epithelium	10/371	221/23210	0.00307288	0.0389263	0.0286954	Llgl2/Yap1/Srf/Rxra/Col4a1/St14/Shh/Pbx1/Fat4/Hoxa5	10
BP	GO:0045926	negative regulation of growth	11/371	258/23210	0.00307676	0.0389263	0.0286954	Wwc2/Ntn1/Stk11/Rtn4/Wwc1/Ccar2/Ei24/Ppard/Sav1/Dab2ip/Dact3	11
BP	GO:0060038	cardiac muscle cell proliferation	5/371	62/23210	0.00311697	0.0393313	0.0289939	Yap1/Rxra/Sav1/Hey2/Pim1	5
BP	GO:0051546	keratinocyte migration	3/371	19/23210	0.0032457	0.0408482	0.0301121	Map4k4/Ppard/Has2	3
BP	GO:0006473	protein acetylation	9/371	187/23210	0.00325458	0.0408527	0.0301154	Taf1/Crebbp/Ep300/Setd5/Msl1/Chd5/Msl2/Kmt2a/Kat2b	9
BP	GO:0032677	regulation of interleukin-8 production	5/371	63/23210	0.00334213	0.0416247	0.0306845	Mapkbp1/Cactin/Klf4/Otud7b/Nlrp10	5
BP	GO:0034121	regulation of toll-like receptor signaling pathway	5/371	63/23210	0.00334213	0.0416247	0.0306845	Rtn4/Cactin/Arrb2/Gramd4/Dab2ip	5
BP	GO:0043967	histone H4 acetylation	5/371	63/23210	0.00334213	0.0416247	0.0306845	Ep300/Msl1/Chd5/Msl2/Kmt2a	5
BP	GO:0040017	positive regulation of locomotion	19/371	593/23210	0.00342793	0.0425826	0.0313907	Wnk1/Tubb2b/Itgb3/Ntn1/Megf8/Map4k4/Rock2/Rtn4/Igf1r/Cyp1b1/Zfp703/Sun2/Dab2ip/Insm1/Mylk/Shh/Map3k3/Has2/Aqp1	19
BP	GO:0042752	regulation of circadian rhythm	7/371	122/23210	0.00351048	0.0433833	0.031981	Zfhx3/Sfpq/Rock2/Mta1/Ccar2/Hnrnpd/Sik1	7
BP	GO:0061013	regulation of mRNA catabolic process	7/371	122/23210	0.00351048	0.0433833	0.031981	Gigyf2/Fxr2/Axin2/E2f1/Rock2/Hnrnpd/Vim	7
BP	GO:0030838	positive regulation of actin filament polymerization	6/371	92/23210	0.00360422	0.0444273	0.0327506	Ap1ar/Hip1r/Vasp/Jmy/Rac3/Fchsd1	6
BP	GO:0071695	anatomical structure maturation	9/371	190/23210	0.00361495	0.0444453	0.0327638	Abl2/Plxnb1/Ppard/Rac3/Ercc2/Tal1/Fat4/Cdk5r2/Hoxa5	9
BP	GO:0021648	vestibulocochlear nerve morphogenesis	2/371	6/23210	0.00366319	0.0445813	0.032864	Atp8b1/Nrp2	2
BP	GO:0072257	metanephric nephron tubule epithelial cell differentiation	2/371	6/23210	0.00366319	0.0445813	0.032864	Yap1/Fat4	2
BP	GO:0072307	regulation of metanephric nephron tubule epithelial cell differentiation	2/371	6/23210	0.00366319	0.0445813	0.032864	Yap1/Fat4	2
BP	GO:0090500	endocardial cushion to mesenchymal transition	2/371	6/23210	0.00366319	0.0445813	0.032864	Hey2/Has2	2
BP	GO:0033599	regulation of mammary gland epithelial cell proliferation	3/371	20/23210	0.00377363	0.0455782	0.033599	Rtn4/Zfp703/Hoxa5	3
BP	GO:0055064	chloride ion homeostasis	3/371	20/23210	0.00377363	0.0455782	0.033599	Slc12a5/Slc12a9/Slc12a4	3
BP	GO:0072243	metanephric nephron epithelium development	3/371	20/23210	0.00377363	0.0455782	0.033599	Yap1/Fat4/Aqp1	3
BP	GO:0060425	lung morphogenesis	5/371	65/23210	0.00382715	0.0461085	0.0339899	Yap1/Srf/Stk40/Shh/Hoxa5	5
BP	GO:0018205	peptidyl-lysine modification	13/371	345/23210	0.0039116	0.0470078	0.0346528	Dnmt1/Taf1/Dot1l/Cxxc1/Crebbp/Ep300/Setd5/Msl1/Chd5/Msl2/Kmt2a/Mllt6/Kat2b	13
BP	GO:0043408	regulation of MAPK cascade	22/371	737/23210	0.00398102	0.0477224	0.0351796	Mapkbp1/Itgb3/Abl2/Axin1/Taok2/Map4k4/Rock2/Stk40/Wwc1/Igf1r/Inppl1/Map3k10/Lmnb1/Cd4/Klf4/Arrb2/Dab2ip/Mylk2/Il6ra/Lemd2/Ephb2/Map3k3	22
BP	GO:1990138	neuron projection extension	9/371	193/23210	0.0040059	0.0477543	0.0352031	Golga4/Ntn1/Stk11/Megf8/Ep300/Srf/Rtn4/Flrt1/Nrp2	9
BP	GO:0001570	vasculogenesis	6/371	94/23210	0.00400792	0.0477543	0.0352031	Yap1/Rtn4/Hey2/Tie1/Shh/Has2	6
BP	GO:0032273	positive regulation of protein polymerization	7/371	125/23210	0.00401356	0.0477543	0.0352031	Ap1ar/Hip1r/Vasp/Jmy/Ttbk1/Rac3/Fchsd1	7
BP	GO:0033628	regulation of cell adhesion mediated by integrin	4/371	41/23210	0.00407998	0.0483049	0.035609	Wnk1/Itgb3/Cyp1b1/Rac3	4
BP	GO:1905953	negative regulation of lipid localization	4/371	41/23210	0.00407998	0.0483049	0.035609	Itgb3/Srebf2/Ppard/Shh	4
BP	GO:0009952	anterior/posterior pattern specification	10/371	231/23210	0.00420085	0.0496135	0.0365736	Axin2/Ttn/Ep300/Srf/Acvr2b/Hey2/Kmt2a/Shh/Pbx1/Hoxa5	10
BP	GO:0007266	Rho protein signal transduction	9/371	195/23210	0.00428439	0.0504758	0.0372093	Abl2/Ntn1/Kank2/Rock2/Arhgef10l/Arhgef17/Rac3/Rhou/Eps8l1	9
BP	GO:0043984	histone H4-K16 acetylation	3/371	21/23210	0.00435091	0.0508735	0.0375025	Msl1/Msl2/Kmt2a	3
BP	GO:0072170	metanephric tubule development	3/371	21/23210	0.00435091	0.0508735	0.0375025	Yap1/Fat4/Aqp1	3
BP	GO:0003143	embryonic heart tube morphogenesis	5/371	67/23210	0.00436059	0.0508735	0.0375025	Yap1/Megf8/Srf/Lbx1/Shh	5
BP	GO:0048678	response to axon injury	5/371	67/23210	0.00436059	0.0508735	0.0375025	Ptprf/Rtn4/Igf1r/Klf4/Shh	5
BP	GO:0051592	response to calcium ion	7/371	127/23210	0.00437809	0.0509537	0.0375616	Wnk1/Ttn/Ep300/Hnrnpd/Fus/Mylk/Jund	7
BP	GO:0010883	regulation of lipid storage	4/371	42/23210	0.00445351	0.0514568	0.0379325	Acacb/Itgb3/Srebf2/Ppard	4
BP	GO:0021522	spinal cord motor neuron differentiation	4/371	42/23210	0.00445351	0.0514568	0.0379325	Gigyf2/Nfe2l1/Lbx1/Shh	4
BP	GO:0055023	positive regulation of cardiac muscle tissue growth	4/371	42/23210	0.00445351	0.0514568	0.0379325	Yap1/Ep300/Hey2/Pim1	4
BP	GO:1905114	cell surface receptor signaling pathway involved in cell-cell signaling	17/371	521/23210	0.00459442	0.0529573	0.0390386	Wnk1/Axin2/Abl2/Axin1/Yap1/Stk11/Csnk1g2/Ccar2/Zfp703/Klf4/Lzts2/Dab2ip/Dact3/Tmem198/Shh/Ptpru/Igsf9b	17
BP	GO:0000165	MAPK cascade	23/371	793/23210	0.00462376	0.0531677	0.0391937	Mapkbp1/Itgb3/Abl2/Axin1/Taok2/Map4k4/Rock2/Stk40/Wwc1/Igf1r/Pabpn1/Inppl1/Map3k10/Lmnb1/Cd4/Klf4/Arrb2/Dab2ip/Mylk2/Il6ra/Lemd2/Ephb2/Map3k3	23
BP	GO:0048644	muscle organ morphogenesis	6/371	97/23210	0.00467494	0.0536276	0.0395327	Ttn/Rxra/Hey2/Myom3/Mylk/Mylk2	6
BP	GO:0030879	mammary gland development	8/371	163/23210	0.00481316	0.0550813	0.0406044	Ntn1/Usf2/Rtn4/Igf1r/Zbtb7b/Zfp703/Cebpb/Hoxa5	8
BP	GO:1990573	potassium ion import across plasma membrane	4/371	43/23210	0.0048494	0.0553639	0.0408127	Slc12a5/Slc12a9/Atp1a1/Slc12a4	4
BP	GO:0043069	negative regulation of programmed cell death	26/371	939/23210	0.00490849	0.0559055	0.0412119	Dnmt1/Pcnt/Ambra1/Abl2/Aldh2/Yap1/Hip1r/Ep300/Kank2/Map4k4/Stk40/Igf1r/Ccar2/Ybx3/Ppard/Gclc/Hey2/Klf4/Mnt/Arrb2/Hspa1b/Comp/Shh/Cebpb/Pim1/Aqp1	26
BP	GO:0032637	interleukin-8 production	5/371	69/23210	0.00494497	0.0560547	0.0413219	Mapkbp1/Cactin/Klf4/Otud7b/Nlrp10	5
BP	GO:0050885	neuromuscular process controlling balance	5/371	69/23210	0.00494497	0.0560547	0.0413219	Gigyf2/Abl2/Ei24/Jph3/Rac3	5
BP	GO:0060438	trachea development	3/371	22/23210	0.00497883	0.0563054	0.0415067	Srf/Shh/Hoxa5	3
BP	GO:0048872	homeostasis of number of cells	12/371	315/23210	0.00502001	0.0566375	0.0417515	Gigyf2/Nfe2l1/Map7/Axin1/Srf/Sart3/Rac3/Ercc2/Kmt2a/Pkn1/Tal1/Hoxa5	12
BP	GO:0021814	cell motility involved in cerebral cortex radial glia guided migration	2/371	7/23210	0.0050744	0.0567173	0.0418104	Sun2/Dab2ip	2
BP	GO:0033629	negative regulation of cell adhesion mediated by integrin	2/371	7/23210	0.0050744	0.0567173	0.0418104	Wnk1/Cyp1b1	2
BP	GO:0035331	negative regulation of hippo signaling	2/371	7/23210	0.0050744	0.0567173	0.0418104	Wwc2/Wwc1	2
BP	GO:0071440	regulation of histone H3-K14 acetylation	2/371	7/23210	0.0050744	0.0567173	0.0418104	Kmt2a/Kat2b	2
BP	GO:0051052	regulation of DNA metabolic process	15/371	440/23210	0.00510293	0.0569036	0.0419477	Dnmt1/Axin2/Wrnip1/Igf1r/Cyp1b1/Smg5/Hnrnpd/Inppl1/Chtf18/Klf4/Arrb2/Ercc2/Rbbp6/Naf1/Kmt2a	15
BP	GO:1902532	negative regulation of intracellular signal transduction	17/371	527/23210	0.00513853	0.0571676	0.0421423	Ddit4/Mapkbp1/Wwc2/Abl2/Akt1s1/Stk11/Wwc1/Igf1r/Ccar2/Ybx3/Inppl1/Klf4/Sik1/Otud7b/Dab2ip/Lemd2/Ephb2	17
BP	GO:0060993	kidney morphogenesis	6/371	99/23210	0.00516279	0.0573046	0.0422433	Lzts2/Klhl3/Kif26b/Shh/Pbx1/Fat4	6
BP	GO:0030177	positive regulation of Wnt signaling pathway	7/371	132/23210	0.00539874	0.0597473	0.044044	Wnk1/Abl2/Yap1/Csnk1g2/Ccar2/Tmem198/Shh	7
BP	GO:0007584	response to nutrient	6/371	100/23210	0.00542025	0.0597473	0.044044	Taf1/Usf2/Kank2/Srf/Igf1r/Pim1	6
BP	GO:0032006	regulation of TOR signaling	6/371	100/23210	0.00542025	0.0597473	0.044044	Ddit4/Akt1s1/Lin28a/Stk11/Sik1/Sik3	6
BP	GO:0046777	protein autophosphorylation	10/371	240/23210	0.00547474	0.0602096	0.0443848	Wnk1/Taf1/Abl2/Stk11/Mvp/Csnk1g2/Igf1r/Mylk2/Pim1/Map3k3	10
BP	GO:0018108	peptidyl-tyrosine phosphorylation	12/371	319/23210	0.00553668	0.0607515	0.0447842	Itgb3/Abl2/Stk11/Mvp/Igf1r/Ttbk1/Cd4/Arrb2/Sh3bp5/Il6ra/Tal1/Ephb2	12
BP	GO:0035303	regulation of dephosphorylation	8/371	167/23210	0.00555712	0.0608365	0.044847	Wnk1/Mtmr3/Ppp1r37/Ppp6r1/Rock2/Smg5/Wdr81/Ppp1r26	8
BP	GO:0060675	ureteric bud morphogenesis	5/371	71/23210	0.00558283	0.0609787	0.0449518	Lzts2/Kif26b/Shh/Pbx1/Fat4	5
BP	GO:0120031	plasma membrane bounded cell projection assembly	16/371	488/23210	0.00561948	0.0612396	0.0451441	Pcnt/Myo10/Rcc2/Abl2/Ntn1/Ptpn23/Cntrob/Srf/Mark4/Cep131/Inppl1/Kctd17/Mylk/Atp8b1/Eps8l1/Aqp1	16
BP	GO:0055024	regulation of cardiac muscle tissue development	6/371	101/23210	0.00568697	0.0618345	0.0455827	Yap1/Ep300/Sav1/Hey2/Arrb2/Pim1	6
BP	GO:0090184	positive regulation of kidney development	4/371	45/23210	0.0057106	0.0618755	0.0456129	Itgb3/Lin28a/Shh/Il6ra	4
BP	GO:0031032	actomyosin structure organization	9/371	204/23210	0.00572946	0.0618755	0.0456129	Ttn/Ep300/Kank2/Srf/Rock2/Arhgef10l/Myom3/Cdc42bpg/Sh3pxd2b	9
BP	GO:1904018	positive regulation of vasculature development	9/371	204/23210	0.00572946	0.0618755	0.0456129	Itgb3/Rtn4/Cyp1b1/Tie1/Klf4/Shh/Il6ra/Map3k3/Aqp1	9
BP	GO:0030162	regulation of proteolysis	21/371	716/23210	0.00589141	0.0634816	0.0467968	Nfe2l1/Taf1/Axin1/Arih1/Hip1r/Ep300/Sart3/Rock2/Rybp/Tmem259/Ccar2/Ttbk1/Gclc/Tfap4/Klf4/Arrb2/Gramd4/Hspa1b/Dab2ip/Shh/Aqp1	21
BP	GO:0072171	mesonephric tubule morphogenesis	5/371	72/23210	0.00592258	0.0636744	0.0469389	Lzts2/Kif26b/Shh/Pbx1/Fat4	5
BP	GO:0018212	peptidyl-tyrosine modification	12/371	322/23210	0.00595125	0.0637958	0.0470284	Itgb3/Abl2/Stk11/Mvp/Igf1r/Ttbk1/Cd4/Arrb2/Sh3bp5/Il6ra/Tal1/Ephb2	12
BP	GO:0050821	protein stabilization	8/371	169/23210	0.00596048	0.0637958	0.0470284	Usp36/Taf1/Hip1r/Ep300/Rtn4/Sav1/Wdr81/Pim1	8
BP	GO:1903364	positive regulation of cellular protein catabolic process	7/371	135/23210	0.00609113	0.0650489	0.0479522	Taf1/Axin1/Arih1/Tmem259/Gclc/Hspa1b/Dab2ip	7
BP	GO:0048608	reproductive structure development	15/371	449/23210	0.00611393	0.0651473	0.0480247	Map7/Llgl2/Stk11/Safb2/Rxra/Col9a3/Igf1r/Ybx3/Ppard/Atn1/Hey2/Arrb2/St14/Shh/Cebpb	15
BP	GO:0007369	gastrulation	8/371	170/23210	0.00617032	0.0655288	0.0483059	Wnk1/Axin1/Megf8/Hira/Srf/Acvr2b/Klf4/Tal1	8
BP	GO:0032007	negative regulation of TOR signaling	4/371	46/23210	0.00617706	0.0655288	0.0483059	Ddit4/Akt1s1/Stk11/Sik1	4
BP	GO:0051145	smooth muscle cell differentiation	5/371	73/23210	0.00627663	0.0663965	0.0489456	Dnmt1/Srf/Hey2/Comp/Shh	5
BP	GO:0006402	mRNA catabolic process	9/371	207/23210	0.00628655	0.0663965	0.0489456	Gigyf2/Fxr2/Axin2/E2f1/Rock2/Smg5/Hnrnpd/Gtpbp2/Vim	9
BP	GO:0007411	axon guidance	10/371	245/23210	0.00630271	0.0664209	0.0489636	Tubb2b/Ntn1/Zswim8/Megf8/Plxnb1/Vasp/Epha10/Shh/Nrp2/Ephb2	10
BP	GO:0035270	endocrine system development	7/371	136/23210	0.00633603	0.0664773	0.0490052	Srf/Igf1r/Insm1/Shh/Pbx1/Il6ra/Hoxa5	7
BP	GO:0000082	G1/S transition of mitotic cell cycle	8/371	171/23210	0.00638573	0.0664773	0.0490052	Gigyf2/E2f1/Crebbp/Cdc25a/Kank2/Ctdsp1/Klf4/Rhou	8
BP	GO:0007612	learning	8/371	171/23210	0.00638573	0.0664773	0.0490052	Slc12a5/Atxn1l/Abl2/Cic/Srf/Jph3/Kmt2a/Ephb2	8
BP	GO:0032874	positive regulation of stress-activated MAPK cascade	8/371	171/23210	0.00638573	0.0664773	0.0490052	Mapkbp1/Axin1/Taok2/Map4k4/Map3k10/Lmnb1/Dab2ip/Map3k3	8
BP	GO:0016578	histone deubiquitination	3/371	24/23210	0.00639125	0.0664773	0.0490052	Usp36/Atxn7/Sart3	3
BP	GO:0072207	metanephric epithelium development	3/371	24/23210	0.00639125	0.0664773	0.0490052	Yap1/Fat4/Aqp1	3
BP	GO:0061448	connective tissue development	11/371	285/23210	0.00643807	0.0668193	0.0492573	Axin2/Itgb3/Ep300/Srf/Ppard/Zfp219/Comp/Sik3/Il6ra/Sh3pxd2b/Hoxa5	11
BP	GO:0097485	neuron projection guidance	10/371	246/23210	0.00647941	0.0668693	0.0492941	Tubb2b/Ntn1/Zswim8/Megf8/Plxnb1/Vasp/Epha10/Shh/Nrp2/Ephb2	10
BP	GO:0007623	circadian rhythm	9/371	208/23210	0.00648122	0.0668693	0.0492941	Zfhx3/Sfpq/Ep300/Rock2/Mta1/Ccar2/Hnrnpd/Sik1/Kmt2a	9
BP	GO:0045786	negative regulation of cell cycle	15/371	452/23210	0.00648472	0.0668693	0.0492941	Gigyf2/E2f1/Dot1l/Stk11/Taok2/Kank2/Ctdsp1/Ccar2/Heca/Jmy/Tfap4/Klf4/Dab2ip/Insm1/Kat2b	15
BP	GO:0048675	axon extension	7/371	137/23210	0.00658818	0.0674384	0.0497137	Golga4/Ntn1/Megf8/Ep300/Srf/Rtn4/Nrp2	7
BP	GO:0070304	positive regulation of stress-activated protein kinase signaling cascade	8/371	172/23210	0.00660679	0.0674384	0.0497137	Mapkbp1/Axin1/Taok2/Map4k4/Map3k10/Lmnb1/Dab2ip/Map3k3	8
BP	GO:1901654	response to ketone	8/371	172/23210	0.00660679	0.0674384	0.0497137	Ddit4/Yap1/Akap8/Ep300/Rock2/Hnrnpd/Tfap4/Aqp1	8
BP	GO:0061458	reproductive system development	15/371	453/23210	0.00661226	0.0674384	0.0497137	Map7/Llgl2/Stk11/Safb2/Rxra/Col9a3/Igf1r/Ybx3/Ppard/Atn1/Hey2/Arrb2/St14/Shh/Cebpb	15
BP	GO:0097327	response to antineoplastic agent	5/371	74/23210	0.00664528	0.0674384	0.0497137	Ddit4/Ep300/Hnrnpd/Tfap4/Aqp1	5
BP	GO:0006930	substrate-dependent cell migration, cell extension	2/371	8/23210	0.00669461	0.0674384	0.0497137	Abl2/Ntn1	2
BP	GO:0033601	positive regulation of mammary gland epithelial cell proliferation	2/371	8/23210	0.00669461	0.0674384	0.0497137	Rtn4/Zfp703	2
BP	GO:0035912	dorsal aorta morphogenesis	2/371	8/23210	0.00669461	0.0674384	0.0497137	Srf/Hey2	2
BP	GO:0060534	trachea cartilage development	2/371	8/23210	0.00669461	0.0674384	0.0497137	Srf/Hoxa5	2
BP	GO:0070561	vitamin D receptor signaling pathway	2/371	8/23210	0.00669461	0.0674384	0.0497137	Kank2/Pim1	2
BP	GO:0072126	positive regulation of glomerular mesangial cell proliferation	2/371	8/23210	0.00669461	0.0674384	0.0497137	Itgb3/Il6ra	2
BP	GO:0045785	positive regulation of cell adhesion	14/371	411/23210	0.00674603	0.0678139	0.0499905	Myo10/Zfhx3/Itgb3/Ptpn23/Map4k4/Zbtb7b/Cd4/Rac3/Dmp1/Kif26b/Shh/Il6ra/Ptpru/Has2	14
BP	GO:0038127	ERBB signaling pathway	6/371	105/23210	0.00685036	0.0685751	0.0505516	Abl2/Hip1r/Ptprf/Mvp/Rtn4/Dab2ip	6
BP	GO:0055017	cardiac muscle tissue growth	6/371	105/23210	0.00685036	0.0685751	0.0505516	Yap1/Ep300/Rxra/Sav1/Hey2/Pim1	6
BP	GO:0008544	epidermis development	12/371	329/23210	0.00701455	0.069962	0.051574	Jag2/Yap1/Mafg/Rock2/Igf1r/Ppard/Sav1/Hey2/Klf4/Ercc2/St14/Shh	12
BP	GO:0060563	neuroepithelial cell differentiation	5/371	75/23210	0.00702883	0.069962	0.051574	Jag2/Abl2/Hey2/Insm1/Cebpb	5
BP	GO:0090068	positive regulation of cell cycle process	10/371	249/23210	0.00703268	0.069962	0.051574	Rcc2/Crebbp/Cdc25a/Sfpq/Rock2/Igf1r/Lmnb1/Dab2ip/Insm1/Pbx1	10
BP	GO:0007265	Ras protein signal transduction	14/371	414/23210	0.00717059	0.0707377	0.0521458	Dnmt1/Abl2/Ntn1/Kank2/Map4k4/Rock2/Rtn4/Arhgef10l/Arhgef17/Rac3/Dab2ip/Rhou/Eps8l1/Ephb2	14
BP	GO:0007413	axonal fasciculation	3/371	25/23210	0.00717784	0.0707377	0.0521458	Megf8/Rtn4/Ephb2	3
BP	GO:0030325	adrenal gland development	3/371	25/23210	0.00717784	0.0707377	0.0521458	Igf1r/Insm1/Pbx1	3
BP	GO:0106030	neuron projection fasciculation	3/371	25/23210	0.00717784	0.0707377	0.0521458	Megf8/Rtn4/Ephb2	3
BP	GO:0043489	RNA stabilization	4/371	48/23210	0.00718442	0.0707377	0.0521458	Axin2/E2f1/Hnrnpd/Naf1	4
BP	GO:0030097	hemopoiesis	25/371	921/23210	0.00732733	0.0718498	0.0529656	Jag2/Nfe2l1/Atxn1l/Itgb3/Abl2/Stk11/Cdk13/Ep300/Srf/Sart3/Zbtb7b/Zfp608/Cd4/Klf4/Ercc2/Kmt2a/Irf2bp2/Nbeal2/Sox13/Shh/Cebpb/Pim1/Pbx1/Tal1/Hoxa5	25
BP	GO:0043066	negative regulation of apoptotic process	25/371	921/23210	0.00732733	0.0718498	0.0529656	Dnmt1/Pcnt/Ambra1/Abl2/Aldh2/Yap1/Hip1r/Ep300/Map4k4/Stk40/Igf1r/Ccar2/Ybx3/Ppard/Gclc/Hey2/Klf4/Mnt/Arrb2/Hspa1b/Comp/Shh/Cebpb/Pim1/Aqp1	25
BP	GO:0019319	hexose biosynthetic process	5/371	76/23210	0.00742758	0.0723887	0.0533629	Stk11/Ep300/Sik1/Kat2b/Chst15	5
BP	GO:0055008	cardiac muscle tissue morphogenesis	5/371	76/23210	0.00742758	0.0723887	0.0533629	Ttn/Rxra/Hey2/Myom3/Mylk2	5
BP	GO:1904029	regulation of cyclin-dependent protein kinase activity	5/371	76/23210	0.00742758	0.0723887	0.0533629	Ttbk1/Tfap4/Pim1/Kat2b/Cdk5r2	5
BP	GO:0006417	regulation of translation	12/371	332/23210	0.00751371	0.0729534	0.0537792	Gigyf2/Fxr2/Tcof1/Lin28a/Ep300/Rxra/Rock2/Cyp1b1/Hnrnpd/Gtpbp2/Fam129a/Vim	12
BP	GO:0009913	epidermal cell differentiation	9/371	213/23210	0.00752497	0.0729534	0.0537792	Jag2/Yap1/Mafg/Rock2/Sav1/Hey2/Klf4/Ercc2/St14	9
BP	GO:0016202	regulation of striated muscle tissue development	8/371	176/23210	0.00754942	0.0729534	0.0537792	Yap1/Ep300/Ybx3/Sav1/Hey2/Arrb2/Shh/Pim1	8
BP	GO:0010608	posttranscriptional regulation of gene expression	16/371	504/23210	0.00755753	0.0729534	0.0537792	Gigyf2/Fxr2/Axin2/Tcof1/E2f1/Lin28a/Ep300/Rxra/Rock2/Cyp1b1/Hnrnpd/Gtpbp2/Naf1/Ncor2/Fam129a/Vim	16
BP	GO:0048534	hematopoietic or lymphoid organ development	26/371	972/23210	0.0075616	0.0729534	0.0537792	Jag2/Nfe2l1/Atxn1l/Itgb3/Abl2/Stk11/Cdk13/Ep300/Srf/Sart3/Zbtb7b/Zfp608/Cd4/Klf4/Ercc2/Kmt2a/Irf2bp2/Nbeal2/Pkn1/Sox13/Shh/Cebpb/Pim1/Pbx1/Tal1/Hoxa5	26
BP	GO:0007611	learning or memory	11/371	292/23210	0.0076624	0.0737775	0.0543867	Slc12a5/Atxn1l/Abl2/Cic/Ep300/Srf/Jph3/Ttbk1/Kmt2a/Foxo6/Ephb2	11
BP	GO:0014070	response to organic cyclic compound	21/371	734/23210	0.00771518	0.0741368	0.0546516	Nfe2l1/Ddit4/Acacb/Taf1/Safb/Yap1/Safb2/Atp1a1/Ep300/Kank2/Rxra/Rock2/Cyp1b1/Hnrnpd/Zfp703/Tfap4/Arrb2/Ncor2/Jund/Pim1/Aqp1	21
BP	GO:0032088	negative regulation of NF-kappaB transcription factor activity	5/371	77/23210	0.00784182	0.0749034	0.0552167	Cyp1b1/Cactin/Klf4/Arrb2/Dab2ip	5
BP	GO:0055021	regulation of cardiac muscle tissue growth	5/371	77/23210	0.00784182	0.0749034	0.0552167	Yap1/Ep300/Sav1/Hey2/Pim1	5
BP	GO:0061180	mammary gland epithelium development	5/371	77/23210	0.00784182	0.0749034	0.0552167	Ntn1/Rtn4/Zfp703/Cebpb/Hoxa5	5
BP	GO:0009299	mRNA transcription	3/371	26/23210	0.00801927	0.0756937	0.0557992	Srf/Ppard/Hnrnpd	3
BP	GO:0033688	regulation of osteoblast proliferation	3/371	26/23210	0.00801927	0.0756937	0.0557992	Itgb3/Plxnb1/Igf1r	3
BP	GO:0055003	cardiac myofibril assembly	3/371	26/23210	0.00801927	0.0756937	0.0557992	Ttn/Srf/Myom3	3
BP	GO:0071425	hematopoietic stem cell proliferation	3/371	26/23210	0.00801927	0.0756937	0.0557992	Atxn1l/Sart3/Pim1	3
BP	GO:0071549	cellular response to dexamethasone stimulus	3/371	26/23210	0.00801927	0.0756937	0.0557992	Ddit4/Tfap4/Aqp1	3
BP	GO:0072012	glomerulus vasculature development	3/371	26/23210	0.00801927	0.0756937	0.0557992	Itgb3/Il6ra/Aqp1	3
BP	GO:0034968	histone lysine methylation	6/371	109/23210	0.00817715	0.0769289	0.0567098	Dnmt1/Dot1l/Cxxc1/Chd5/Kmt2a/Mllt6	6
BP	GO:0034330	cell junction organization	10/371	255/23210	0.00824846	0.0769289	0.0567098	Rcc2/Itgb3/Taok2/Ptpn23/Srf/Map4k4/Rock2/Numbl/Zfp703/Gja5	10
BP	GO:0110053	regulation of actin filament organization	10/371	255/23210	0.00824846	0.0769289	0.0567098	Ap1ar/Hip1r/Kank2/Rock2/Vasp/Arhgef10l/Jmy/Rac3/Fchsd1/Sh3pxd2b	10
BP	GO:0046330	positive regulation of JNK cascade	7/371	143/23210	0.00826076	0.0769289	0.0567098	Mapkbp1/Axin1/Taok2/Map4k4/Map3k10/Lmnb1/Dab2ip	7
BP	GO:0010389	regulation of G2/M transition of mitotic cell cycle	5/371	78/23210	0.00827185	0.0769289	0.0567098	Rcc2/Cdc25a/Taok2/Lmnb1/Pbx1	5
BP	GO:0060976	coronary vasculature development	5/371	78/23210	0.00827185	0.0769289	0.0567098	Megf8/Srf/Rxra/Hey2/Shh	5
BP	GO:0061515	myeloid cell development	5/371	78/23210	0.00827185	0.0769289	0.0567098	Ep300/Srf/Ercc2/Nbeal2/Tal1	5
BP	GO:0060043	regulation of cardiac muscle cell proliferation	4/371	50/23210	0.00829453	0.0769289	0.0567098	Yap1/Sav1/Hey2/Pim1	4
BP	GO:2000059	negative regulation of ubiquitin-dependent protein catabolic process	4/371	50/23210	0.00829453	0.0769289	0.0567098	Taf1/Rybp/Ccar2/Shh	4
BP	GO:1901861	regulation of muscle tissue development	8/371	179/23210	0.00832031	0.0770191	0.0567762	Yap1/Ep300/Ybx3/Sav1/Hey2/Arrb2/Shh/Pim1	8
BP	GO:0003140	determination of left/right asymmetry in lateral mesoderm	2/371	9/23210	0.00851684	0.0770533	0.0568015	Megf8/Shh	2
BP	GO:0006971	hypotonic response	2/371	9/23210	0.00851684	0.0770533	0.0568015	Slc12a5/Mylk	2
BP	GO:0021562	vestibulocochlear nerve development	2/371	9/23210	0.00851684	0.0770533	0.0568015	Atp8b1/Nrp2	2
BP	GO:0030241	skeletal muscle myosin thick filament assembly	2/371	9/23210	0.00851684	0.0770533	0.0568015	Ttn/Myom3	2
BP	GO:0032933	SREBP signaling pathway	2/371	9/23210	0.00851684	0.0770533	0.0568015	Arhgef10l/Zbtb7b	2
BP	GO:0034163	regulation of toll-like receptor 9 signaling pathway	2/371	9/23210	0.00851684	0.0770533	0.0568015	Rtn4/Gramd4	2
BP	GO:0043569	negative regulation of insulin-like growth factor receptor signaling pathway	2/371	9/23210	0.00851684	0.0770533	0.0568015	Atxn7/Inppl1	2
BP	GO:0060677	ureteric bud elongation	2/371	9/23210	0.00851684	0.0770533	0.0568015	Lzts2/Kif26b	2
BP	GO:0061549	sympathetic ganglion development	2/371	9/23210	0.00851684	0.0770533	0.0568015	Insm1/Nrp2	2
BP	GO:0071688	striated muscle myosin thick filament assembly	2/371	9/23210	0.00851684	0.0770533	0.0568015	Ttn/Myom3	2
BP	GO:1902033	regulation of hematopoietic stem cell proliferation	2/371	9/23210	0.00851684	0.0770533	0.0568015	Atxn1l/Pim1	2
BP	GO:1902669	positive regulation of axon guidance	2/371	9/23210	0.00851684	0.0770533	0.0568015	Tubb2b/Megf8	2
BP	GO:0090100	positive regulation of transmembrane receptor protein serine/threonine kinase signaling pathway	6/371	110/23210	0.00853578	0.0770793	0.0568206	Ube2o/Axin1/Crebbp/Stk11/Ep300/Acvr2b	6
BP	GO:0048634	regulation of muscle organ development	8/371	180/23210	0.00858994	0.0774224	0.0570736	Yap1/Ep300/Ybx3/Sav1/Hey2/Arrb2/Shh/Pim1	8
BP	GO:0048732	gland development	15/371	467/23210	0.00861899	0.0775386	0.0571592	Ntn1/Stk11/Usf2/Srf/Rxra/Rtn4/Man2a1/Igf1r/Zbtb7b/Zfp703/Insm1/Shh/Cebpb/Pbx1/Hoxa5	15
BP	GO:0140014	mitotic nuclear division	10/371	257/23210	0.00868771	0.0780104	0.057507	Nfe2l1/Phf23/Akap8/Hira/Ncapd2/Incenp/Igf1r/Kifc5b/Hspa1b/Cul9	10
BP	GO:0007389	pattern specification process	15/371	468/23210	0.00877904	0.0784474	0.0578292	Axin2/Axin1/Megf8/Ttn/Ep300/Srf/Acvr2b/Evx1/Lbx1/Hey2/Kmt2a/Shh/Pbx1/Nrp2/Hoxa5	15
BP	GO:0006111	regulation of gluconeogenesis	4/371	51/23210	0.00888937	0.0784474	0.0578292	Stk11/Ep300/Sik1/Kat2b	4
BP	GO:0031103	axon regeneration	4/371	51/23210	0.00888937	0.0784474	0.0578292	Ptprf/Rtn4/Igf1r/Klf4	4
BP	GO:0032784	regulation of DNA-templated transcription, elongation	4/371	51/23210	0.00888937	0.0784474	0.0578292	Axin1/Cdk13/Ccar2/Shh	4
BP	GO:0030878	thyroid gland development	3/371	27/23210	0.00891634	0.0784474	0.0578292	Srf/Shh/Hoxa5	3
BP	GO:0031365	N-terminal protein amino acid modification	3/371	27/23210	0.00891634	0.0784474	0.0578292	Crebbp/Ep300/Kat2b	3
BP	GO:0048745	smooth muscle tissue development	3/371	27/23210	0.00891634	0.0784474	0.0578292	Srf/Mylk/Shh	3
BP	GO:0060045	positive regulation of cardiac muscle cell proliferation	3/371	27/23210	0.00891634	0.0784474	0.0578292	Yap1/Hey2/Pim1	3
BP	GO:0061298	retina vasculature development in camera-type eye	3/371	27/23210	0.00891634	0.0784474	0.0578292	Col4a1/Acvr2b/Cyp1b1	3
BP	GO:0061437	renal system vasculature development	3/371	27/23210	0.00891634	0.0784474	0.0578292	Itgb3/Il6ra/Aqp1	3
BP	GO:0061440	kidney vasculature development	3/371	27/23210	0.00891634	0.0784474	0.0578292	Itgb3/Il6ra/Aqp1	3
BP	GO:0010923	negative regulation of phosphatase activity	5/371	80/23210	0.0091804	0.0804048	0.0592721	Wnk1/Ppp1r37/Rock2/Wdr81/Ppp1r26	5
BP	GO:0043154	negative regulation of cysteine-type endopeptidase activity involved in apoptotic process	5/371	80/23210	0.0091804	0.0804048	0.0592721	Ep300/Klf4/Arrb2/Hspa1b/Aqp1	5
BP	GO:0007423	sensory organ development	18/371	606/23210	0.00918912	0.0804048	0.0592721	Pcnt/Jag2/Ntn1/Srf/Rxra/Col4a1/Man2a1/Acvr2b/Cyp1b1/Hey2/Klf4/Shh/Atp8b1/Sh3pxd2b/Vim/Fat4/Ephb2/Aqp1	18
BP	GO:0030516	regulation of axon extension	6/371	112/23210	0.00928665	0.0810978	0.059783	Golga4/Ntn1/Megf8/Ep300/Srf/Rtn4	6
BP	GO:2000147	positive regulation of cell motility	17/371	561/23210	0.00930215	0.0810978	0.059783	Wnk1/Itgb3/Ntn1/Map4k4/Rock2/Rtn4/Igf1r/Cyp1b1/Zfp703/Sun2/Dab2ip/Insm1/Mylk/Shh/Map3k3/Has2/Aqp1	17
BP	GO:0001934	positive regulation of protein phosphorylation	26/371	989/23210	0.00933457	0.0812328	0.0598825	Axin2/Mapkbp1/Itgb3/Abl2/Axin1/Stk11/Taok2/Ep300/Zfp91/Map4k4/Rock2/Wwc1/Igf1r/Acvr2b/Map3k10/Ttbk1/Lmnb1/Cd4/Arrb2/Dab2ip/Fam129a/Pim1/Il6ra/Tal1/Cdk5r2/Map3k3	26
BP	GO:0045665	negative regulation of neuron differentiation	10/371	260/23210	0.00937998	0.0813488	0.059968	Ntn1/Map4k4/Ctdsp1/Rtn4/Inppl1/Lbx1/Shh/Pbx1/Vim/Ephb2	10
BP	GO:0050878	regulation of body fluid levels	12/371	342/23210	0.00938183	0.0813488	0.059968	Wnk1/Itgb3/Usf2/Srf/Zbtb7b/Nbeal2/Mllt6/Comp/Shh/Gja5/Ephb2/Aqp1	12
BP	GO:0061614	pri-miRNA transcription by RNA polymerase II	4/371	52/23210	0.00951137	0.0823232	0.0606863	Srebf2/Srf/Ppard/Klf4	4
BP	GO:1904019	epithelial cell apoptotic process	6/371	113/23210	0.00967925	0.0836252	0.0616461	Jag2/E2f1/E2f2/Abl2/Igf1r/Arrb2	6
BP	GO:0043410	positive regulation of MAPK cascade	16/371	519/23210	0.00983041	0.0841627	0.0620424	Mapkbp1/Itgb3/Abl2/Axin1/Taok2/Map4k4/Rock2/Wwc1/Igf1r/Map3k10/Lmnb1/Cd4/Arrb2/Dab2ip/Il6ra/Map3k3	16
BP	GO:0048705	skeletal system morphogenesis	10/371	262/23210	0.00986441	0.0841627	0.0620424	Axin2/Axin1/Megf8/Acvr2b/Inppl1/Comp/Sik3/Sh3pxd2b/Has2/Hoxa5	10
BP	GO:0006929	substrate-dependent cell migration	3/371	28/23210	0.00986979	0.0841627	0.0620424	Abl2/Ntn1/Nrp2	3
BP	GO:0032369	negative regulation of lipid transport	3/371	28/23210	0.00986979	0.0841627	0.0620424	Itgb3/Srebf2/Shh	3
BP	GO:0035162	embryonic hemopoiesis	3/371	28/23210	0.00986979	0.0841627	0.0620424	Kmt2a/Pbx1/Tal1	3
BP	GO:0090312	positive regulation of protein deacetylation	3/371	28/23210	0.00986979	0.0841627	0.0620424	Akap8/Zbtb7b/Ncor2	3
BP	GO:1904031	positive regulation of cyclin-dependent protein kinase activity	3/371	28/23210	0.00986979	0.0841627	0.0620424	Ttbk1/Pim1/Cdk5r2	3
BP	GO:0010721	negative regulation of cell development	13/371	387/23210	0.00988188	0.0841627	0.0620424	Rcc2/Ap1ar/Ntn1/Lin28a/Map4k4/Ctdsp1/Rtn4/Inppl1/Lbx1/Shh/Pbx1/Vim/Ephb2	13
BP	GO:0019318	hexose metabolic process	9/371	223/23210	0.00999257	0.0849546	0.0626261	Nfe2l1/Acacb/Stk11/Ep300/Man2a1/Inppl1/Sik1/Kat2b/Chst15	9
BP	GO:0044843	cell cycle G1/S phase transition	8/371	185/23210	0.0100372	0.0850297	0.0626814	Gigyf2/E2f1/Crebbp/Cdc25a/Kank2/Ctdsp1/Klf4/Rhou	8
BP	GO:0045766	positive regulation of angiogenesis	8/371	185/23210	0.0100372	0.0850297	0.0626814	Itgb3/Rtn4/Cyp1b1/Tie1/Klf4/Shh/Map3k3/Aqp1	8
BP	GO:2000045	regulation of G1/S transition of mitotic cell cycle	6/371	114/23210	0.0100835	0.0850297	0.0626814	Gigyf2/E2f1/Crebbp/Kank2/Ctdsp1/Klf4	6
BP	GO:0032436	positive regulation of proteasomal ubiquitin-dependent protein catabolic process	5/371	82/23210	0.0101555	0.0850297	0.0626814	Taf1/Axin1/Arih1/Gclc/Hspa1b	5
BP	GO:0046364	monosaccharide biosynthetic process	5/371	82/23210	0.0101555	0.0850297	0.0626814	Stk11/Ep300/Sik1/Kat2b/Chst15	5
BP	GO:0030219	megakaryocyte differentiation	4/371	53/23210	0.010161	0.0850297	0.0626814	Ep300/Srf/Nbeal2/Tal1	4
BP	GO:0030850	prostate gland development	4/371	53/23210	0.010161	0.0850297	0.0626814	Stk11/Rxra/Igf1r/Shh	4
BP	GO:0043392	negative regulation of DNA binding	4/371	53/23210	0.010161	0.0850297	0.0626814	E2f1/Taf1/Hey2/Tfap4	4
BP	GO:0045214	sarcomere organization	4/371	53/23210	0.010161	0.0850297	0.0626814	Ttn/Ep300/Srf/Myom3	4
BP	GO:0006109	regulation of carbohydrate metabolic process	8/371	186/23210	0.0103472	0.0859043	0.0633262	Nfe2l1/Ddit4/Acacb/Stk11/Ep300/Sik1/Kat2b/Has2	8
BP	GO:0043491	protein kinase B signaling	8/371	186/23210	0.0103472	0.0859043	0.0633262	Lin28a/Stk11/Ep300/Rtn4/Igf1r/Klf4/Arrb2/Lemd2	8
BP	GO:0051129	negative regulation of cellular component organization	21/371	755/23210	0.0103995	0.0859043	0.0633262	Dnmt1/Rcc2/Ap1ar/Scaf4/Ntn1/Phf23/Hip1r/Ptprf/Ep300/Kank2/Map4k4/Rock2/Rtn4/Inppl1/Gclc/Hey2/Arrb2/Mllt6/Kat2b/Vim/Ephb2	21
BP	GO:0000226	microtubule cytoskeleton organization	17/371	568/23210	0.0104263	0.0859043	0.0633262	Pcnt/Tubb2b/Map7/Axin1/Llgl2/Atxn7/Cntrob/Mark4/Rock2/Cep131/Chd3/Sun2/Kifc5b/Hspa1b/Sik3/Cul9/Kat2b	17
BP	GO:0021800	cerebral cortex tangential migration	2/371	10/23210	0.0105342	0.0859043	0.0633262	Fbxo45/Nrp2	2
BP	GO:0031034	myosin filament assembly	2/371	10/23210	0.0105342	0.0859043	0.0633262	Ttn/Myom3	2
BP	GO:0032372	negative regulation of sterol transport	2/371	10/23210	0.0105342	0.0859043	0.0633262	Srebf2/Shh	2
BP	GO:0032375	negative regulation of cholesterol transport	2/371	10/23210	0.0105342	0.0859043	0.0633262	Srebf2/Shh	2
BP	GO:0035907	dorsal aorta development	2/371	10/23210	0.0105342	0.0859043	0.0633262	Srf/Hey2	2
BP	GO:0044154	histone H3-K14 acetylation	2/371	10/23210	0.0105342	0.0859043	0.0633262	Kmt2a/Kat2b	2
BP	GO:0051133	regulation of NK T cell activation	2/371	10/23210	0.0105342	0.0859043	0.0633262	Zbtb7b/Il6ra	2
BP	GO:0060484	lung-associated mesenchyme development	2/371	10/23210	0.0105342	0.0859043	0.0633262	Shh/Hoxa5	2
BP	GO:0071305	cellular response to vitamin D	2/371	10/23210	0.0105342	0.0859043	0.0633262	Kank2/Pim1	2
BP	GO:0071501	cellular response to sterol depletion	2/371	10/23210	0.0105342	0.0859043	0.0633262	Arhgef10l/Zbtb7b	2
BP	GO:1902074	response to salt	2/371	10/23210	0.0105342	0.0859043	0.0633262	Hnrnpd/Lmnb1	2
BP	GO:0022408	negative regulation of cell-cell adhesion	8/371	187/23210	0.0106642	0.0864128	0.0637011	Wnk1/Abl2/Zbtb7b/Zfp608/Zfp703/Klf4/Shh/Cebpb	8
BP	GO:0043010	camera-type eye development	12/371	348/23210	0.0106649	0.0864128	0.0637011	Pcnt/Srf/Rxra/Col4a1/Man2a1/Acvr2b/Cyp1b1/Klf4/Shh/Vim/Ephb2/Aqp1	12
BP	GO:1901992	positive regulation of mitotic cell cycle phase transition	5/371	83/23210	0.0106687	0.0864128	0.0637011	Rcc2/Crebbp/Cdc25a/Lmnb1/Pbx1	5
BP	GO:1903363	negative regulation of cellular protein catabolic process	5/371	83/23210	0.0106687	0.0864128	0.0637011	Taf1/Rybp/Ccar2/Dab2ip/Shh	5
BP	GO:0007585	respiratory gaseous exchange	4/371	54/23210	0.0108387	0.0873573	0.0643973	Jag2/Stk40/Man2a1/Hoxa5	4
BP	GO:0035065	regulation of histone acetylation	4/371	54/23210	0.0108387	0.0873573	0.0643973	Ep300/Setd5/Kmt2a/Kat2b	4
BP	GO:2000116	regulation of cysteine-type endopeptidase activity	9/371	226/23210	0.01084	0.0873573	0.0643973	Hip1r/Ep300/Ttbk1/Tfap4/Klf4/Arrb2/Gramd4/Hspa1b/Aqp1	9
BP	GO:0033687	osteoblast proliferation	3/371	29/23210	0.0108803	0.0873886	0.0644204	Itgb3/Plxnb1/Igf1r	3
BP	GO:0060914	heart formation	3/371	29/23210	0.0108803	0.0873886	0.0644204	Axin2/Pim1/Lemd2	3
BP	GO:0003012	muscle system process	13/371	392/23210	0.010913	0.0874777	0.0644861	Ttn/Atp1a1/Ep300/Srf/Rock2/Snta1/Hey2/Klf4/Myom3/Mylk/Comp/Mylk2/Gja5	13
BP	GO:0002040	sprouting angiogenesis	6/371	116/23210	0.0109279	0.0874777	0.0644861	E2f2/Srf/Rtn4/Klf4/Shh/Map3k3	6
BP	GO:0046328	regulation of JNK cascade	8/371	188/23210	0.0109883	0.0878149	0.0647346	Mapkbp1/Axin1/Taok2/Map4k4/Igf1r/Map3k10/Lmnb1/Dab2ip	8
BP	GO:0010675	regulation of cellular carbohydrate metabolic process	7/371	152/23210	0.0113285	0.0903826	0.0666275	Nfe2l1/Ddit4/Acacb/Stk11/Ep300/Sik1/Kat2b	7
BP	GO:0046578	regulation of Ras protein signal transduction	9/371	228/23210	0.0114341	0.0909231	0.0670259	Abl2/Kank2/Map4k4/Rtn4/Arhgef10l/Arhgef17/Dab2ip/Eps8l1/Ephb2	9
BP	GO:0048863	stem cell differentiation	9/371	228/23210	0.0114341	0.0909231	0.0670259	Tcof1/Lin28a/Yap1/Cdk13/Srf/Ercc2/Shh/Nrp2/Tal1	9
BP	GO:0010038	response to metal ion	10/371	269/23210	0.0117114	0.092801	0.0684102	Wnk1/Nfe2l1/Ttn/Ep300/Hnrnpd/Fus/Mylk/Jund/Shh/Aqp1	10
BP	GO:1903320	regulation of protein modification by small protein conjugation or removal	9/371	229/23210	0.0117402	0.092801	0.0684102	Taf1/Axin1/Phf23/Sart3/Mta1/U2af2/Sprtn/Gclc/Arrb2	9
BP	GO:0048708	astrocyte differentiation	5/371	85/23210	0.0117477	0.092801	0.0684102	Abl2/Ttbk1/Shh/Tal1/Vim	5
BP	GO:0051384	response to glucocorticoid	5/371	85/23210	0.0117477	0.092801	0.0684102	Ddit4/Ep300/Rxra/Tfap4/Aqp1	5
BP	GO:0060349	bone morphogenesis	6/371	118/23210	0.0118211	0.093227	0.0687243	Axin2/Megf8/Inppl1/Comp/Sik3/Has2	6
BP	GO:0016242	negative regulation of macroautophagy	3/371	30/23210	0.0119484	0.0936155	0.0690106	Usp36/Phf23/Qsox1	3
BP	GO:0021602	cranial nerve morphogenesis	3/371	30/23210	0.0119484	0.0936155	0.0690106	Atp8b1/Nrp2/Ephb2	3
BP	GO:0035640	exploration behavior	3/371	30/23210	0.0119484	0.0936155	0.0690106	Abl2/Jph3/Kmt2a	3
BP	GO:0060317	cardiac epithelial to mesenchymal transition	3/371	30/23210	0.0119484	0.0936155	0.0690106	Rtn4/Hey2/Has2	3
BP	GO:0001654	eye development	13/371	397/23210	0.0120259	0.094069	0.069345	Pcnt/Srf/Rxra/Col4a1/Man2a1/Acvr2b/Cyp1b1/Klf4/Shh/Sh3pxd2b/Vim/Ephb2/Aqp1	13
BP	GO:0071248	cellular response to metal ion	7/371	154/23210	0.0121091	0.0945651	0.0697107	Wnk1/Nfe2l1/Fus/Mylk/Jund/Shh/Aqp1	7
BP	GO:0043620	regulation of DNA-templated transcription in response to stress	4/371	56/23210	0.01228	0.0954836	0.0703878	Taf1/Atf6b/Jmy/Cebpb	4
BP	GO:0060761	negative regulation of response to cytokine stimulus	4/371	56/23210	0.01228	0.0954836	0.0703878	Ptprf/Palm3/Cactin/Klf4	4
BP	GO:0031929	TOR signaling	6/371	119/23210	0.0122864	0.0954836	0.0703878	Ddit4/Akt1s1/Lin28a/Stk11/Sik1/Sik3	6
BP	GO:0031331	positive regulation of cellular catabolic process	12/371	355/23210	0.012329	0.0956594	0.0705174	Gigyf2/Taf1/Ambra1/Axin1/Arih1/Stk11/Rock2/Tmem259/Hnrnpd/Gclc/Hspa1b/Dab2ip	12
BP	GO:0051896	regulation of protein kinase B signaling	7/371	155/23210	0.0125136	0.0960472	0.0708032	Lin28a/Stk11/Rtn4/Igf1r/Klf4/Arrb2/Lemd2	7
BP	GO:0032872	regulation of stress-activated MAPK cascade	9/371	232/23210	0.0126952	0.0960472	0.0708032	Mapkbp1/Axin1/Taok2/Map4k4/Igf1r/Map3k10/Lmnb1/Dab2ip/Map3k3	9
BP	GO:0032869	cellular response to insulin stimulus	8/371	193/23210	0.0127192	0.0960472	0.0708032	Socs7/Ywhag/Ptprf/Igf1r/Zbtb7b/Inppl1/Foxo6/Kat2b	8
BP	GO:0150063	visual system development	13/371	400/23210	0.0127347	0.0960472	0.0708032	Pcnt/Srf/Rxra/Col4a1/Man2a1/Acvr2b/Cyp1b1/Klf4/Shh/Sh3pxd2b/Vim/Ephb2/Aqp1	13
BP	GO:0006991	response to sterol depletion	2/371	11/23210	0.0127402	0.0960472	0.0708032	Arhgef10l/Zbtb7b	2
BP	GO:0034115	negative regulation of heterotypic cell-cell adhesion	2/371	11/23210	0.0127402	0.0960472	0.0708032	Wnk1/Klf4	2
BP	GO:0035330	regulation of hippo signaling	2/371	11/23210	0.0127402	0.0960472	0.0708032	Wwc2/Wwc1	2
BP	GO:0038063	collagen-activated tyrosine kinase receptor signaling pathway	2/371	11/23210	0.0127402	0.0960472	0.0708032	Col4a1/Col4a2	2
BP	GO:0048617	embryonic foregut morphogenesis	2/371	11/23210	0.0127402	0.0960472	0.0708032	Acvr2b/Shh	2
BP	GO:0060174	limb bud formation	2/371	11/23210	0.0127402	0.0960472	0.0708032	Zfp219/Shh	2
BP	GO:0060768	regulation of epithelial cell proliferation involved in prostate gland development	2/371	11/23210	0.0127402	0.0960472	0.0708032	Stk11/Shh	2
BP	GO:0061299	retina vasculature morphogenesis in camera-type eye	2/371	11/23210	0.0127402	0.0960472	0.0708032	Col4a1/Cyp1b1	2
BP	GO:0070587	regulation of cell-cell adhesion involved in gastrulation	2/371	11/23210	0.0127402	0.0960472	0.0708032	Wnk1/Klf4	2
BP	GO:0071732	cellular response to nitric oxide	2/371	11/23210	0.0127402	0.0960472	0.0708032	Hnrnpd/Aqp1	2
BP	GO:0072182	regulation of nephron tubule epithelial cell differentiation	2/371	11/23210	0.0127402	0.0960472	0.0708032	Yap1/Fat4	2
BP	GO:0097084	vascular smooth muscle cell development	2/371	11/23210	0.0127402	0.0960472	0.0708032	Hey2/Comp	2
BP	GO:1990440	positive regulation of transcription from RNA polymerase II promoter in response to endoplasmic reticulum stress	2/371	11/23210	0.0127402	0.0960472	0.0708032	Atf6b/Cebpb	2
BP	GO:2000288	positive regulation of myoblast proliferation	2/371	11/23210	0.0127402	0.0960472	0.0708032	Ppard/Malat1	2
BP	GO:0007178	transmembrane receptor protein serine/threonine kinase signaling pathway	12/371	357/23210	0.0128392	0.0960472	0.0708032	Ube2o/Axin1/Crebbp/Stk11/Megf8/Ep300/Acvr2b/Zfp703/Arrb2/Comp/Vim/Lemd2	12
BP	GO:2000117	negative regulation of cysteine-type endopeptidase activity	5/371	87/23210	0.0128986	0.0960472	0.0708032	Ep300/Klf4/Arrb2/Hspa1b/Aqp1	5
BP	GO:0032967	positive regulation of collagen biosynthetic process	3/371	31/23210	0.0130747	0.0960472	0.0708032	Ep300/Arrb2/Vim	3
BP	GO:0043276	anoikis	3/371	31/23210	0.0130747	0.0960472	0.0708032	E2f1/Stk11/Sik1	3
BP	GO:0048011	neurotrophin TRK receptor signaling pathway	3/371	31/23210	0.0130747	0.0960472	0.0708032	Ddit4/Akt1s1/Ptprf	3
BP	GO:0060218	hematopoietic stem cell differentiation	3/371	31/23210	0.0130747	0.0960472	0.0708032	Srf/Ercc2/Tal1	3
BP	GO:0061157	mRNA destabilization	3/371	31/23210	0.0130747	0.0960472	0.0708032	Gigyf2/Rock2/Hnrnpd	3
BP	GO:0000209	protein polyubiquitination	8/371	194/23210	0.013088	0.0960472	0.0708032	Nfe2l1/Ube2o/Taf1/Axin1/Arih1/Zfp91/Irf2bp1/Klhl3	8
BP	GO:0016236	macroautophagy	8/371	194/23210	0.013088	0.0960472	0.0708032	Usp36/Ambra1/Mtmr3/Phf23/Qsox1/Ei24/Lix1l/Wdr81	8
BP	GO:0030308	negative regulation of cell growth	8/371	194/23210	0.013088	0.0960472	0.0708032	Ntn1/Stk11/Rtn4/Ccar2/Ei24/Ppard/Dab2ip/Dact3	8
BP	GO:0031669	cellular response to nutrient levels	8/371	194/23210	0.013088	0.0960472	0.0708032	Taf1/Mtmr3/Srebf2/Usf2/Kank2/Srf/Sik1/Pim1	8
BP	GO:0008286	insulin receptor signaling pathway	6/371	121/23210	0.0132555	0.0960472	0.0708032	Socs7/Ptprf/Igf1r/Zbtb7b/Inppl1/Foxo6	6
BP	GO:0010906	regulation of glucose metabolic process	6/371	121/23210	0.0132555	0.0960472	0.0708032	Nfe2l1/Acacb/Stk11/Ep300/Sik1/Kat2b	6
BP	GO:0048565	digestive tract development	6/371	121/23210	0.0132555	0.0960472	0.0708032	Megf8/Acvr2b/Sav1/Shh/Fat4/Hoxa5	6
BP	GO:0070302	regulation of stress-activated protein kinase signaling cascade	9/371	234/23210	0.0133632	0.0960472	0.0708032	Mapkbp1/Axin1/Taok2/Map4k4/Igf1r/Map3k10/Lmnb1/Dab2ip/Map3k3	9
BP	GO:0048880	sensory system development	13/371	403/23210	0.0134752	0.0960472	0.0708032	Pcnt/Srf/Rxra/Col4a1/Man2a1/Acvr2b/Cyp1b1/Klf4/Shh/Sh3pxd2b/Vim/Ephb2/Aqp1	13
BP	GO:0031647	regulation of protein stability	10/371	275/23210	0.0134932	0.0960472	0.0708032	Usp36/Taf1/Crebbp/Hip1r/Ep300/Rtn4/Ccar2/Sav1/Wdr81/Pim1	10
BP	GO:0033077	T cell differentiation in thymus	5/371	88/23210	0.0135016	0.0960472	0.0708032	Jag2/Stk11/Srf/Zfp608/Shh	5
BP	GO:0021700	developmental maturation	11/371	317/23210	0.0135664	0.0960472	0.0708032	Abl2/Plxnb1/Ppard/Rac3/Baiap3/Ercc2/Dab2ip/Tal1/Fat4/Cdk5r2/Hoxa5	11
BP	GO:0030335	positive regulation of cell migration	16/371	539/23210	0.0136701	0.0960472	0.0708032	Wnk1/Itgb3/Map4k4/Rock2/Rtn4/Igf1r/Cyp1b1/Zfp703/Sun2/Dab2ip/Insm1/Mylk/Shh/Map3k3/Has2/Aqp1	16
BP	GO:0007098	centrosome cycle	6/371	122/23210	0.0137595	0.0960472	0.0708032	Cntrob/Mark4/Rock2/Cep131/Chd3/Kat2b	6
BP	GO:0018022	peptidyl-lysine methylation	6/371	122/23210	0.0137595	0.0960472	0.0708032	Dnmt1/Dot1l/Cxxc1/Chd5/Kmt2a/Mllt6	6
BP	GO:0007610	behavior	20/371	728/23210	0.0138252	0.0960472	0.0708032	Gigyf2/Slc12a5/Atxn1l/Zfhx3/Abl2/Axin1/Cic/Mafg/Ep300/Srf/Mta1/Jph3/Phf21a/Ttbk1/Arrb2/Zfhx2/Kmt2a/Foxo6/Tal1/Ephb2	20
BP	GO:0046605	regulation of centrosome cycle	4/371	58/23210	0.0138384	0.0960472	0.0708032	Mark4/Rock2/Cep131/Kat2b	4
BP	GO:1902369	negative regulation of RNA catabolic process	4/371	58/23210	0.0138384	0.0960472	0.0708032	Axin2/E2f1/Hnrnpd/Naf1	4
BP	GO:0001656	metanephros development	5/371	89/23210	0.0141233	0.0960472	0.0708032	Yap1/Kif26b/Shh/Fat4/Aqp1	5
BP	GO:0014015	positive regulation of gliogenesis	5/371	89/23210	0.0141233	0.0960472	0.0708032	E2f1/Rtn4/Ttbk1/Shh/Vim	5
BP	GO:0031016	pancreas development	5/371	89/23210	0.0141233	0.0960472	0.0708032	Igf1r/Acvr2b/Insm1/Shh/Il6ra	5
BP	GO:0031960	response to corticosteroid	5/371	89/23210	0.0141233	0.0960472	0.0708032	Ddit4/Ep300/Rxra/Tfap4/Aqp1	5
BP	GO:0003016	respiratory system process	3/371	32/23210	0.0142595	0.0960472	0.0708032	Jag2/Stk40/Hoxa5	3
BP	GO:0060977	coronary vasculature morphogenesis	3/371	32/23210	0.0142595	0.0960472	0.0708032	Rxra/Hey2/Shh	3
BP	GO:1900181	negative regulation of protein localization to nucleus	3/371	32/23210	0.0142595	0.0960472	0.0708032	Ei24/Otud7b/Lzts2	3
BP	GO:0010921	regulation of phosphatase activity	6/371	123/23210	0.0142768	0.0960472	0.0708032	Wnk1/Ppp1r37/Ppp6r1/Rock2/Wdr81/Ppp1r26	6
BP	GO:0043254	regulation of protein complex assembly	14/371	451/23210	0.0143633	0.0960472	0.0708032	Ap1ar/Hip1r/Stxbp5/Ep300/Srf/Vasp/Jmy/Ttbk1/Rac3/Hey2/Dab2ip/Insm1/Fchsd1/Tal1	14
BP	GO:0043542	endothelial cell migration	8/371	198/23210	0.014642	0.0960472	0.0708032	Itgb3/Srf/Rock2/Cyp1b1/Klf4/Dab2ip/Shh/Map3k3	8
BP	GO:0031214	biomineral tissue development	7/371	160/23210	0.0146833	0.0960472	0.0708032	Axin2/Acvr2b/Hey2/Ercc2/Dmp1/Comp/Cebpb	7
BP	GO:0001101	response to acid chemical	12/371	364/23210	0.0147532	0.0960472	0.0708032	Dnmt1/Map7/Abl2/Yap1/Akap8/Rxra/Col4a1/Igf1r/Tie1/Klf4/Cebpb/Aqp1	12
BP	GO:0045833	negative regulation of lipid metabolic process	5/371	90/23210	0.014764	0.0960472	0.0708032	Acacb/Stk11/Atp1a1/Sik1/Dab2ip	5
BP	GO:1903313	positive regulation of mRNA metabolic process	5/371	90/23210	0.014764	0.0960472	0.0708032	Gigyf2/Rock2/Hnrnpd/Snrnp70/Celf3	5
BP	GO:0006470	protein dephosphorylation	9/371	238/23210	0.014777	0.0960472	0.0708032	Mtmr3/Cdc25a/Stk11/Ppp6r1/Ptpn23/Ptprf/Rock2/Ctdsp1/Ptpru	9
BP	GO:0031396	regulation of protein ubiquitination	8/371	199/23210	0.0150506	0.0960472	0.0708032	Taf1/Axin1/Phf23/Mta1/U2af2/Sprtn/Gclc/Arrb2	8
BP	GO:0006098	pentose-phosphate shunt	2/371	12/23210	0.0151281	0.0960472	0.0708032	Tkt/Rpia	2
BP	GO:0007440	foregut morphogenesis	2/371	12/23210	0.0151281	0.0960472	0.0708032	Acvr2b/Shh	2
BP	GO:0021521	ventral spinal cord interneuron specification	2/371	12/23210	0.0151281	0.0960472	0.0708032	Evx1/Shh	2
BP	GO:0021670	lateral ventricle development	2/371	12/23210	0.0151281	0.0960472	0.0708032	Numbl/Aqp1	2
BP	GO:0031033	myosin filament organization	2/371	12/23210	0.0151281	0.0960472	0.0708032	Ttn/Myom3	2
BP	GO:0032488	Cdc42 protein signal transduction	2/371	12/23210	0.0151281	0.0960472	0.0708032	Ntn1/Rhou	2
BP	GO:0034392	negative regulation of smooth muscle cell apoptotic process	2/371	12/23210	0.0151281	0.0960472	0.0708032	Dnmt1/Arrb2	2
BP	GO:0060433	bronchus development	2/371	12/23210	0.0151281	0.0960472	0.0708032	Srf/Hoxa5	2
BP	GO:0060439	trachea morphogenesis	2/371	12/23210	0.0151281	0.0960472	0.0708032	Shh/Hoxa5	2
BP	GO:0060573	cell fate specification involved in pattern specification	2/371	12/23210	0.0151281	0.0960472	0.0708032	Evx1/Shh	2
BP	GO:0060767	epithelial cell proliferation involved in prostate gland development	2/371	12/23210	0.0151281	0.0960472	0.0708032	Stk11/Shh	2
BP	GO:0070586	cell-cell adhesion involved in gastrulation	2/371	12/23210	0.0151281	0.0960472	0.0708032	Wnk1/Klf4	2
BP	GO:0072124	regulation of glomerular mesangial cell proliferation	2/371	12/23210	0.0151281	0.0960472	0.0708032	Itgb3/Il6ra	2
BP	GO:1905668	positive regulation of protein localization to endosome	2/371	12/23210	0.0151281	0.0960472	0.0708032	Rock2/Abhd17c	2
BP	GO:2000615	regulation of histone H3-K9 acetylation	2/371	12/23210	0.0151281	0.0960472	0.0708032	Kmt2a/Kat2b	2
BP	GO:0010001	glial cell differentiation	9/371	239/23210	0.0151471	0.0960472	0.0708032	Nfe2l1/Abl2/Lin28a/Rtn4/Ttbk1/Ercc2/Shh/Tal1/Vim	9
BP	GO:0002028	regulation of sodium ion transport	5/371	91/23210	0.0154239	0.0960472	0.0708032	Wnk1/Atp1a1/Snta1/Sik1/Mllt6	5
BP	GO:0009798	axis specification	5/371	91/23210	0.0154239	0.0960472	0.0708032	Axin2/Axin1/Srf/Hey2/Shh	5
BP	GO:2000146	negative regulation of cell motility	10/371	281/23210	0.015471	0.0960472	0.0708032	Ap1ar/Ptpn23/Srf/Cyp1b1/Ppard/Tie1/Klf4/Dab2ip/Shh/Ptpru	10
BP	GO:0021591	ventricular system development	3/371	33/23210	0.0155032	0.0960472	0.0708032	Ttn/Numbl/Aqp1	3
BP	GO:0034314	Arp2/3 complex-mediated actin nucleation	3/371	33/23210	0.0155032	0.0960472	0.0708032	Ap1ar/Hip1r/Jmy	3
BP	GO:0050779	RNA destabilization	3/371	33/23210	0.0155032	0.0960472	0.0708032	Gigyf2/Rock2/Hnrnpd	3
BP	GO:0060740	prostate gland epithelium morphogenesis	3/371	33/23210	0.0155032	0.0960472	0.0708032	Rxra/Igf1r/Shh	3
BP	GO:2000036	regulation of stem cell population maintenance	3/371	33/23210	0.0155032	0.0960472	0.0708032	Yap1/Sav1/Tal1	3
BP	GO:2000134	negative regulation of G1/S transition of mitotic cell cycle	4/371	60/23210	0.015517	0.0960472	0.0708032	Gigyf2/Kank2/Ctdsp1/Klf4	4
BP	GO:0043281	regulation of cysteine-type endopeptidase activity involved in apoptotic process	8/371	201/23210	0.0158926	0.0960472	0.0708032	Hip1r/Ep300/Tfap4/Klf4/Arrb2/Gramd4/Hspa1b/Aqp1	8
BP	GO:0048736	appendage development	8/371	201/23210	0.0158926	0.0960472	0.0708032	Pcnt/Megf8/Zfp219/Comp/Shh/Sik3/Pbx1/Gja5	8
BP	GO:0060173	limb development	8/371	201/23210	0.0158926	0.0960472	0.0708032	Pcnt/Megf8/Zfp219/Comp/Shh/Sik3/Pbx1/Gja5	8
BP	GO:0034332	adherens junction organization	6/371	126/23210	0.0159097	0.0960472	0.0708032	Rcc2/Taok2/Ptpn23/Map4k4/Numbl/Zfp703	6
BP	GO:0002591	positive regulation of antigen processing and presentation of peptide antigen via MHC class I	1/371	1/23210	0.0159845	0.0960472	0.0708032	Tap2	1
BP	GO:0003116	regulation of vasoconstriction by norepinephrine	1/371	1/23210	0.0159845	0.0960472	0.0708032	Snta1	1
BP	GO:0003117	regulation of vasoconstriction by circulating norepinephrine	1/371	1/23210	0.0159845	0.0960472	0.0708032	Snta1	1
BP	GO:0006948	induction by virus of host cell-cell fusion	1/371	1/23210	0.0159845	0.0960472	0.0708032	Cd4	1
BP	GO:0007502	digestive tract mesoderm development	1/371	1/23210	0.0159845	0.0960472	0.0708032	Shh	1
BP	GO:0010260	animal organ senescence	1/371	1/23210	0.0159845	0.0960472	0.0708032	Comp	1
BP	GO:0010768	negative regulation of transcription from RNA polymerase II promoter in response to UV-induced DNA damage	1/371	1/23210	0.0159845	0.0960472	0.0708032	Taf1	1
BP	GO:0010868	negative regulation of triglyceride biosynthetic process	1/371	1/23210	0.0159845	0.0960472	0.0708032	Sik1	1
BP	GO:0021519	spinal cord association neuron specification	1/371	1/23210	0.0159845	0.0960472	0.0708032	Lbx1	1
BP	GO:0021920	regulation of transcription from RNA polymerase II promoter involved in spinal cord association neuron specification	1/371	1/23210	0.0159845	0.0960472	0.0708032	Lbx1	1
BP	GO:0022006	zona limitans intrathalamica formation	1/371	1/23210	0.0159845	0.0960472	0.0708032	Shh	1
BP	GO:0035378	carbon dioxide transmembrane transport	1/371	1/23210	0.0159845	0.0960472	0.0708032	Aqp1	1
BP	GO:0035397	helper T cell enhancement of adaptive immune response	1/371	1/23210	0.0159845	0.0960472	0.0708032	Cd4	1
BP	GO:0035407	histone H3-T11 phosphorylation	1/371	1/23210	0.0159845	0.0960472	0.0708032	Pkn1	1
BP	GO:0036268	swimming	1/371	1/23210	0.0159845	0.0960472	0.0708032	Ep300	1
BP	GO:0036399	TCR signalosome assembly	1/371	1/23210	0.0159845	0.0960472	0.0708032	Stk11	1
BP	GO:0040040	thermosensory behavior	1/371	1/23210	0.0159845	0.0960472	0.0708032	Slc12a5	1
BP	GO:0042791	5S class rRNA transcription by RNA polymerase III	1/371	1/23210	0.0159845	0.0960472	0.0708032	Gtf3c1	1
BP	GO:0043056	forward locomotion	1/371	1/23210	0.0159845	0.0960472	0.0708032	Ttn	1
BP	GO:0044648	histone H3-K4 dimethylation	1/371	1/23210	0.0159845	0.0960472	0.0708032	Kmt2a	1
BP	GO:0045951	positive regulation of mitotic recombination	1/371	1/23210	0.0159845	0.0960472	0.0708032	Ercc2	1
BP	GO:0046534	positive regulation of photoreceptor cell differentiation	1/371	1/23210	0.0159845	0.0960472	0.0708032	Shh	1
BP	GO:0046968	peptide antigen transport	1/371	1/23210	0.0159845	0.0960472	0.0708032	Tap2	1
BP	GO:0048689	formation of growth cone in injured axon	1/371	1/23210	0.0159845	0.0960472	0.0708032	Rtn4	1
BP	GO:0051141	negative regulation of NK T cell proliferation	1/371	1/23210	0.0159845	0.0960472	0.0708032	Zbtb7b	1
BP	GO:0055113	epiboly involved in gastrulation with mouth forming second	1/371	1/23210	0.0159845	0.0960472	0.0708032	Megf8	1
BP	GO:0060217	hemangioblast cell differentiation	1/371	1/23210	0.0159845	0.0960472	0.0708032	Tal1	1
BP	GO:0060386	synapse assembly involved in innervation	1/371	1/23210	0.0159845	0.0960472	0.0708032	Fbxo45	1
BP	GO:0060682	primary ureteric bud growth	1/371	1/23210	0.0159845	0.0960472	0.0708032	Lzts2	1
BP	GO:0060781	mesenchymal cell proliferation involved in prostate gland development	1/371	1/23210	0.0159845	0.0960472	0.0708032	Shh	1
BP	GO:0060782	regulation of mesenchymal cell proliferation involved in prostate gland development	1/371	1/23210	0.0159845	0.0960472	0.0708032	Shh	1
BP	GO:0060783	mesenchymal smoothened signaling pathway involved in prostate gland development	1/371	1/23210	0.0159845	0.0960472	0.0708032	Shh	1
BP	GO:0061189	positive regulation of sclerotome development	1/371	1/23210	0.0159845	0.0960472	0.0708032	Shh	1
BP	GO:0061190	regulation of sclerotome development	1/371	1/23210	0.0159845	0.0960472	0.0708032	Shh	1
BP	GO:0061890	positive regulation of astrocyte activation	1/371	1/23210	0.0159845	0.0960472	0.0708032	Ttbk1	1
BP	GO:0061921	peptidyl-lysine propionylation	1/371	1/23210	0.0159845	0.0960472	0.0708032	Ep300	1
BP	GO:0070060	'de novo' actin filament nucleation	1/371	1/23210	0.0159845	0.0960472	0.0708032	Jmy	1
BP	GO:0070143	mitochondrial alanyl-tRNA aminoacylation	1/371	1/23210	0.0159845	0.0960472	0.0708032	Aars2	1
BP	GO:0072019	proximal convoluted tubule development	1/371	1/23210	0.0159845	0.0960472	0.0708032	Aqp1	1
BP	GO:0072020	proximal straight tubule development	1/371	1/23210	0.0159845	0.0960472	0.0708032	Aqp1	1
BP	GO:0072022	descending thin limb development	1/371	1/23210	0.0159845	0.0960472	0.0708032	Aqp1	1
BP	GO:0072032	proximal convoluted tubule segment 2 development	1/371	1/23210	0.0159845	0.0960472	0.0708032	Aqp1	1
BP	GO:0072220	metanephric descending thin limb development	1/371	1/23210	0.0159845	0.0960472	0.0708032	Aqp1	1
BP	GO:0072229	metanephric proximal convoluted tubule development	1/371	1/23210	0.0159845	0.0960472	0.0708032	Aqp1	1
BP	GO:0072230	metanephric proximal straight tubule development	1/371	1/23210	0.0159845	0.0960472	0.0708032	Aqp1	1
BP	GO:0072232	metanephric proximal convoluted tubule segment 2 development	1/371	1/23210	0.0159845	0.0960472	0.0708032	Aqp1	1
BP	GO:0072237	metanephric proximal tubule development	1/371	1/23210	0.0159845	0.0960472	0.0708032	Aqp1	1
BP	GO:0072365	regulation of cellular ketone metabolic process by negative regulation of transcription from RNA polymerase II promoter	1/371	1/23210	0.0159845	0.0960472	0.0708032	Ncor2	1
BP	GO:0085018	maintenance of symbiont-containing vacuole by host	1/371	1/23210	0.0159845	0.0960472	0.0708032	Aqp1	1
BP	GO:0086044	atrial cardiac muscle cell to AV node cell communication by electrical coupling	1/371	1/23210	0.0159845	0.0960472	0.0708032	Gja5	1
BP	GO:0086054	bundle of His cell to Purkinje myocyte communication by electrical coupling	1/371	1/23210	0.0159845	0.0960472	0.0708032	Gja5	1
BP	GO:0098906	regulation of Purkinje myocyte action potential	1/371	1/23210	0.0159845	0.0960472	0.0708032	Gja5	1
BP	GO:0106028	neuron projection retraction	1/371	1/23210	0.0159845	0.0960472	0.0708032	Ephb2	1
BP	GO:0140067	peptidyl-lysine butyrylation	1/371	1/23210	0.0159845	0.0960472	0.0708032	Ep300	1
BP	GO:0150033	negative regulation of protein localization to lysosome	1/371	1/23210	0.0159845	0.0960472	0.0708032	Rock2	1
BP	GO:1900729	regulation of adenylate cyclase-inhibiting opioid receptor signaling pathway	1/371	1/23210	0.0159845	0.0960472	0.0708032	Itgb3	1
BP	GO:1900731	positive regulation of adenylate cyclase-inhibiting opioid receptor signaling pathway	1/371	1/23210	0.0159845	0.0960472	0.0708032	Itgb3	1
BP	GO:1903387	positive regulation of homophilic cell adhesion	1/371	1/23210	0.0159845	0.0960472	0.0708032	Ptpn23	1
BP	GO:1903584	regulation of histone deubiquitination	1/371	1/23210	0.0159845	0.0960472	0.0708032	Sart3	1
BP	GO:1903586	positive regulation of histone deubiquitination	1/371	1/23210	0.0159845	0.0960472	0.0708032	Sart3	1
BP	GO:1904247	positive regulation of polynucleotide adenylyltransferase activity	1/371	1/23210	0.0159845	0.0960472	0.0708032	Pabpn1	1
BP	GO:1904383	response to sodium phosphate	1/371	1/23210	0.0159845	0.0960472	0.0708032	Hnrnpd	1
BP	GO:1904562	phosphatidylinositol 5-phosphate metabolic process	1/371	1/23210	0.0159845	0.0960472	0.0708032	Mtmr3	1
BP	GO:1904585	response to putrescine	1/371	1/23210	0.0159845	0.0960472	0.0708032	Hnrnpd	1
BP	GO:1904586	cellular response to putrescine	1/371	1/23210	0.0159845	0.0960472	0.0708032	Hnrnpd	1
BP	GO:1904608	response to monosodium L-glutamate	1/371	1/23210	0.0159845	0.0960472	0.0708032	Lmnb1	1
BP	GO:1904609	cellular response to monosodium L-glutamate	1/371	1/23210	0.0159845	0.0960472	0.0708032	Lmnb1	1
BP	GO:1904998	negative regulation of leukocyte adhesion to arterial endothelial cell	1/371	1/23210	0.0159845	0.0960472	0.0708032	Klf4	1
BP	GO:1905062	positive regulation of cardioblast proliferation	1/371	1/23210	0.0159845	0.0960472	0.0708032	Pim1	1
BP	GO:1905327	tracheoesophageal septum formation	1/371	1/23210	0.0159845	0.0960472	0.0708032	Shh	1
BP	GO:1905413	regulation of dense core granule exocytosis	1/371	1/23210	0.0159845	0.0960472	0.0708032	Baiap3	1
BP	GO:1905578	regulation of ERBB3 signaling pathway	1/371	1/23210	0.0159845	0.0960472	0.0708032	Rtn4	1
BP	GO:1905580	positive regulation of ERBB3 signaling pathway	1/371	1/23210	0.0159845	0.0960472	0.0708032	Rtn4	1
BP	GO:1905899	regulation of smooth muscle tissue development	1/371	1/23210	0.0159845	0.0960472	0.0708032	Shh	1
BP	GO:1905900	negative regulation of smooth muscle tissue development	1/371	1/23210	0.0159845	0.0960472	0.0708032	Shh	1
BP	GO:1905901	positive regulation of smooth muscle tissue development	1/371	1/23210	0.0159845	0.0960472	0.0708032	Shh	1
BP	GO:1905942	regulation of formation of growth cone in injured axon	1/371	1/23210	0.0159845	0.0960472	0.0708032	Rtn4	1
BP	GO:1905943	negative regulation of formation of growth cone in injured axon	1/371	1/23210	0.0159845	0.0960472	0.0708032	Rtn4	1
BP	GO:1990029	vasomotion	1/371	1/23210	0.0159845	0.0960472	0.0708032	Gja5	1
BP	GO:1990134	epithelial cell apoptotic process involved in palatal shelf morphogenesis	1/371	1/23210	0.0159845	0.0960472	0.0708032	Jag2	1
BP	GO:1990953	intramanchette transport	1/371	1/23210	0.0159845	0.0960472	0.0708032	Cep131	1
BP	GO:2000003	positive regulation of DNA damage checkpoint	1/371	1/23210	0.0159845	0.0960472	0.0708032	Ccar2	1
BP	GO:2000061	regulation of ureter smooth muscle cell differentiation	1/371	1/23210	0.0159845	0.0960472	0.0708032	Shh	1
BP	GO:2000062	negative regulation of ureter smooth muscle cell differentiation	1/371	1/23210	0.0159845	0.0960472	0.0708032	Shh	1
BP	GO:2000063	positive regulation of ureter smooth muscle cell differentiation	1/371	1/23210	0.0159845	0.0960472	0.0708032	Shh	1
BP	GO:2000356	regulation of kidney smooth muscle cell differentiation	1/371	1/23210	0.0159845	0.0960472	0.0708032	Shh	1
BP	GO:2000357	negative regulation of kidney smooth muscle cell differentiation	1/371	1/23210	0.0159845	0.0960472	0.0708032	Shh	1
BP	GO:2000358	positive regulation of kidney smooth muscle cell differentiation	1/371	1/23210	0.0159845	0.0960472	0.0708032	Shh	1
BP	GO:2000476	positive regulation of opioid receptor signaling pathway	1/371	1/23210	0.0159845	0.0960472	0.0708032	Itgb3	1
BP	GO:2000640	positive regulation of SREBP signaling pathway	1/371	1/23210	0.0159845	0.0960472	0.0708032	Zbtb7b	1
BP	GO:2001161	negative regulation of histone H3-K79 methylation	1/371	1/23210	0.0159845	0.0960472	0.0708032	Mllt6	1
BP	GO:2001295	malonyl-CoA biosynthetic process	1/371	1/23210	0.0159845	0.0960472	0.0708032	Acacb	1
BP	GO:0044057	regulation of system process	17/371	596/23210	0.0160438	0.0962827	0.0709769	Wnk1/Hip1r/Ttn/Atp1a1/Ep300/Srf/Rock2/Rtn4/Rab11fip3/Snta1/Hey2/Klf4/Zfhx2/Mylk2/Gja5/Igsf9b/Aqp1	17
BP	GO:0022409	positive regulation of cell-cell adhesion	9/371	242/23210	0.0162982	0.0976874	0.0720123	Myo10/Ptpn23/Zbtb7b/Cd4/Kif26b/Shh/Il6ra/Ptpru/Has2	9
BP	GO:0007254	JNK cascade	8/371	202/23210	0.0163261	0.0977324	0.0720455	Mapkbp1/Axin1/Taok2/Map4k4/Igf1r/Map3k10/Lmnb1/Dab2ip	8
BP	GO:0050890	cognition	11/371	326/23210	0.0163734	0.0978933	0.0721642	Slc12a5/Atxn1l/Abl2/Cic/Ep300/Srf/Jph3/Ttbk1/Kmt2a/Foxo6/Ephb2	11
BP	GO:0045600	positive regulation of fat cell differentiation	4/371	61/23210	0.0164022	0.0979432	0.0722009	Zbtb7b/Sav1/Cebpb/Sh3pxd2b	4
BP	GO:0044839	cell cycle G2/M phase transition	6/371	127/23210	0.0164815	0.0981724	0.0723699	Rcc2/Cdc25a/Akap8/Taok2/Lmnb1/Pbx1	6
BP	GO:0061387	regulation of extent of cell growth	6/371	127/23210	0.0164815	0.0981724	0.0723699	Golga4/Ntn1/Megf8/Ep300/Srf/Rtn4	6
BP	GO:0035305	negative regulation of dephosphorylation	5/371	93/23210	0.0168021	0.0992432	0.0731593	Wnk1/Ppp1r37/Rock2/Wdr81/Ppp1r26	5
BP	GO:0051817	modification of morphology or physiology of other organism involved in symbiotic interaction	5/371	93/23210	0.0168021	0.0992432	0.0731593	Ep300/Rxra/Cd4/Tfap4/Aqp1	5
BP	GO:2000060	positive regulation of ubiquitin-dependent protein catabolic process	5/371	93/23210	0.0168021	0.0992432	0.0731593	Taf1/Axin1/Arih1/Gclc/Hspa1b	5
BP	GO:0006984	ER-nucleus signaling pathway	3/371	34/23210	0.0168061	0.0992432	0.0731593	Atf6b/Arhgef10l/Zbtb7b	3
BP	GO:0010714	positive regulation of collagen metabolic process	3/371	34/23210	0.0168061	0.0992432	0.0731593	Ep300/Arrb2/Vim	3
BP	GO:0032435	negative regulation of proteasomal ubiquitin-dependent protein catabolic process	3/371	34/23210	0.0168061	0.0992432	0.0731593	Rybp/Ccar2/Shh	3
BP	GO:0060512	prostate gland morphogenesis	3/371	34/23210	0.0168061	0.0992432	0.0731593	Rxra/Igf1r/Shh	3
BP	GO:0071496	cellular response to external stimulus	10/371	285/23210	0.0169045	0.0997014	0.0734971	Taf1/Mtmr3/Srebf2/Usf2/Atp1a1/Kank2/Srf/Sik1/Pim1/Aqp1	10
BP	GO:1902806	regulation of cell cycle G1/S phase transition	6/371	128/23210	0.0170673	0.100536	0.0741124	Gigyf2/E2f1/Crebbp/Kank2/Ctdsp1/Klf4	6
BP	GO:0071375	cellular response to peptide hormone stimulus	9/371	244/23210	0.0171005	0.100536	0.0741124	Socs7/Ywhag/Ptprf/Rock2/Igf1r/Zbtb7b/Inppl1/Foxo6/Kat2b	9
BP	GO:0007179	transforming growth factor beta receptor signaling pathway	7/371	165/23210	0.017109	0.100536	0.0741124	Axin1/Crebbp/Stk11/Ep300/Acvr2b/Zfp703/Arrb2	7
BP	GO:0016197	endosomal transport	8/371	204/23210	0.0172187	0.10063	0.0741817	Ube2o/Trappc10/Dennd1c/Ptpn23/Tbc1d10b/Rab11fip3/Tmcc1/Baiap3	8
BP	GO:0048008	platelet-derived growth factor receptor signaling pathway	4/371	62/23210	0.0173184	0.10063	0.0741817	Itgb3/Abl2/Hip1r/Inppl1	4
BP	GO:0051054	positive regulation of DNA metabolic process	9/371	245/23210	0.0175122	0.10063	0.0741817	Dnmt1/Igf1r/Cyp1b1/Hnrnpd/Chtf18/Klf4/Arrb2/Ercc2/Naf1	9
BP	GO:1902749	regulation of cell cycle G2/M phase transition	5/371	94/23210	0.0175209	0.10063	0.0741817	Rcc2/Cdc25a/Taok2/Lmnb1/Pbx1	5
BP	GO:0045931	positive regulation of mitotic cell cycle	7/371	166/23210	0.0176261	0.10063	0.0741817	Rcc2/Crebbp/Cdc25a/Igf1r/Lmnb1/Pbx1/Tal1	7
BP	GO:1901653	cellular response to peptide	10/371	287/23210	0.0176571	0.10063	0.0741817	Socs7/Ywhag/Ptprf/Rock2/Igf1r/Zbtb7b/Inppl1/Foxo6/Kat2b/Vim	10
BP	GO:0009950	dorsal/ventral axis specification	2/371	13/23210	0.0176916	0.10063	0.0741817	Axin2/Axin1	2
BP	GO:0010885	regulation of cholesterol storage	2/371	13/23210	0.0176916	0.10063	0.0741817	Srebf2/Ppard	2
BP	GO:0030240	skeletal muscle thin filament assembly	2/371	13/23210	0.0176916	0.10063	0.0741817	Ttn/Myom3	2
BP	GO:0033280	response to vitamin D	2/371	13/23210	0.0176916	0.10063	0.0741817	Kank2/Pim1	2
BP	GO:0034244	negative regulation of transcription elongation from RNA polymerase II promoter	2/371	13/23210	0.0176916	0.10063	0.0741817	Axin1/Shh	2
BP	GO:0038065	collagen-activated signaling pathway	2/371	13/23210	0.0176916	0.10063	0.0741817	Col4a1/Col4a2	2
BP	GO:0042492	gamma-delta T cell differentiation	2/371	13/23210	0.0176916	0.10063	0.0741817	Jag2/Sox13	2
BP	GO:0043970	histone H3-K9 acetylation	2/371	13/23210	0.0176916	0.10063	0.0741817	Kmt2a/Kat2b	2
BP	GO:0051132	NK T cell activation	2/371	13/23210	0.0176916	0.10063	0.0741817	Zbtb7b/Il6ra	2
BP	GO:0051549	positive regulation of keratinocyte migration	2/371	13/23210	0.0176916	0.10063	0.0741817	Map4k4/Has2	2
BP	GO:0060670	branching involved in labyrinthine layer morphogenesis	2/371	13/23210	0.0176916	0.10063	0.0741817	Llgl2/St14	2
BP	GO:0071295	cellular response to vitamin	2/371	13/23210	0.0176916	0.10063	0.0741817	Kank2/Pim1	2
BP	GO:0071679	commissural neuron axon guidance	2/371	13/23210	0.0176916	0.10063	0.0741817	Shh/Ephb2	2
BP	GO:0072110	glomerular mesangial cell proliferation	2/371	13/23210	0.0176916	0.10063	0.0741817	Itgb3/Il6ra	2
BP	GO:0072160	nephron tubule epithelial cell differentiation	2/371	13/23210	0.0176916	0.10063	0.0741817	Yap1/Fat4	2
BP	GO:0090193	positive regulation of glomerulus development	2/371	13/23210	0.0176916	0.10063	0.0741817	Itgb3/Il6ra	2
BP	GO:1900025	negative regulation of substrate adhesion-dependent cell spreading	2/371	13/23210	0.0176916	0.10063	0.0741817	Rcc2/Ap1ar	2
BP	GO:1902170	cellular response to reactive nitrogen species	2/371	13/23210	0.0176916	0.10063	0.0741817	Hnrnpd/Aqp1	2
BP	GO:1902285	semaphorin-plexin signaling pathway involved in neuron projection guidance	2/371	13/23210	0.0176916	0.10063	0.0741817	Plxnb1/Nrp2	2
BP	GO:1903025	regulation of RNA polymerase II regulatory region sequence-specific DNA binding	2/371	13/23210	0.0176916	0.10063	0.0741817	Taf1/Ep300	2
BP	GO:1905666	regulation of protein localization to endosome	2/371	13/23210	0.0176916	0.10063	0.0741817	Rock2/Abhd17c	2
BP	GO:0031334	positive regulation of protein complex assembly	9/371	246/23210	0.0179312	0.101872	0.0750973	Ap1ar/Hip1r/Srf/Vasp/Jmy/Ttbk1/Rac3/Fchsd1/Tal1	9
BP	GO:0034329	cell junction assembly	8/371	206/23210	0.0181458	0.102251	0.0753768	Rcc2/Itgb3/Taok2/Srf/Map4k4/Rock2/Zfp703/Gja5	8
BP	GO:1902115	regulation of organelle assembly	8/371	206/23210	0.0181458	0.102251	0.0753768	Mtmr3/Phf23/Cntrob/Ep300/Mark4/Hspa1b/Kctd17/Kat2b	8
BP	GO:0006972	hyperosmotic response	3/371	35/23210	0.0181685	0.102251	0.0753768	Ybx3/Pkn1/Aqp1	3
BP	GO:0016572	histone phosphorylation	3/371	35/23210	0.0181685	0.102251	0.0753768	Baz1b/Akap8/Pkn1	3
BP	GO:0035909	aorta morphogenesis	3/371	35/23210	0.0181685	0.102251	0.0753768	Srf/Hey2/Mylk	3
BP	GO:0051973	positive regulation of telomerase activity	3/371	35/23210	0.0181685	0.102251	0.0753768	Hnrnpd/Klf4/Naf1	3
BP	GO:0055083	monovalent inorganic anion homeostasis	3/371	35/23210	0.0181685	0.102251	0.0753768	Slc12a5/Slc12a9/Slc12a4	3
BP	GO:0060441	epithelial tube branching involved in lung morphogenesis	3/371	35/23210	0.0181685	0.102251	0.0753768	Yap1/Shh/Hoxa5	3
BP	GO:2000756	regulation of peptidyl-lysine acetylation	4/371	63/23210	0.0182659	0.102647	0.0756685	Ep300/Setd5/Kmt2a/Kat2b	4
BP	GO:0031023	microtubule organizing center organization	6/371	130/23210	0.0182817	0.102647	0.0756685	Cntrob/Mark4/Rock2/Cep131/Chd3/Kat2b	6
BP	GO:0006936	muscle contraction	10/371	289/23210	0.0184341	0.103382	0.0762102	Ttn/Atp1a1/Srf/Rock2/Snta1/Myom3/Mylk/Comp/Mylk2/Gja5	10
BP	GO:1903038	negative regulation of leukocyte cell-cell adhesion	6/371	131/23210	0.0189105	0.10593	0.0780883	Wnk1/Zbtb7b/Zfp608/Klf4/Shh/Cebpb	6
BP	GO:0006352	DNA-templated transcription, initiation	5/371	96/23210	0.0190189	0.106041	0.0781705	Gtf3c1/Taf1/Srf/Hey2/Lipe	5
BP	GO:0014066	regulation of phosphatidylinositol 3-kinase signaling	5/371	96/23210	0.0190189	0.106041	0.0781705	Plxnb1/Igf1r/Ppard/Klf4/Dab2ip	5
BP	GO:0061053	somite development	5/371	96/23210	0.0190189	0.106041	0.0781705	Axin2/Ttn/Ep300/Rbbp6/Shh	5
BP	GO:1901989	positive regulation of cell cycle phase transition	5/371	96/23210	0.0190189	0.106041	0.0781705	Rcc2/Crebbp/Cdc25a/Lmnb1/Pbx1	5
BP	GO:0000381	regulation of alternative mRNA splicing, via spliceosome	4/371	64/23210	0.0192451	0.107053	0.0789168	Sart3/Rbm15b/Malat1/Celf3	4
BP	GO:1902807	negative regulation of cell cycle G1/S phase transition	4/371	64/23210	0.0192451	0.107053	0.0789168	Gigyf2/Kank2/Ctdsp1/Klf4	4
BP	GO:0001702	gastrulation with mouth forming second	3/371	36/23210	0.0195906	0.108723	0.0801476	Megf8/Srf/Acvr2b	3
BP	GO:0034243	regulation of transcription elongation from RNA polymerase II promoter	3/371	36/23210	0.0195906	0.108723	0.0801476	Axin1/Cdk13/Shh	3
BP	GO:0070167	regulation of biomineral tissue development	5/371	97/23210	0.0197984	0.10975	0.0809043	Acvr2b/Hey2/Dmp1/Comp/Cebpb	5
BP	GO:0006354	DNA-templated transcription, elongation	4/371	65/23210	0.0202561	0.111418	0.0821338	Axin1/Cdk13/Ccar2/Shh	4
BP	GO:0033627	cell adhesion mediated by integrin	4/371	65/23210	0.0202561	0.111418	0.0821338	Wnk1/Itgb3/Cyp1b1/Rac3	4
BP	GO:0050768	negative regulation of neurogenesis	11/371	337/23210	0.02037	0.111418	0.0821338	Ntn1/Lin28a/Map4k4/Ctdsp1/Rtn4/Inppl1/Lbx1/Shh/Pbx1/Vim/Ephb2	11
BP	GO:0010713	negative regulation of collagen metabolic process	2/371	14/23210	0.0204246	0.111418	0.0821338	Ppard/Il6ra	2
BP	GO:0014866	skeletal myofibril assembly	2/371	14/23210	0.0204246	0.111418	0.0821338	Ttn/Myom3	2
BP	GO:0021527	spinal cord association neuron differentiation	2/371	14/23210	0.0204246	0.111418	0.0821338	Lbx1/Tal1	2
BP	GO:0031915	positive regulation of synaptic plasticity	2/371	14/23210	0.0204246	0.111418	0.0821338	Cplx2/Ephb2	2
BP	GO:0032966	negative regulation of collagen biosynthetic process	2/371	14/23210	0.0204246	0.111418	0.0821338	Ppard/Il6ra	2
BP	GO:0033690	positive regulation of osteoblast proliferation	2/371	14/23210	0.0204246	0.111418	0.0821338	Itgb3/Igf1r	2
BP	GO:0045647	negative regulation of erythrocyte differentiation	2/371	14/23210	0.0204246	0.111418	0.0821338	Tal1/Hoxa5	2
BP	GO:0048680	positive regulation of axon regeneration	2/371	14/23210	0.0204246	0.111418	0.0821338	Rtn4/Igf1r	2
BP	GO:0072537	fibroblast activation	2/371	14/23210	0.0204246	0.111418	0.0821338	Il17ra/Gclc	2
BP	GO:0090136	epithelial cell-cell adhesion	2/371	14/23210	0.0204246	0.111418	0.0821338	Srf/Cyp1b1	2
BP	GO:2001212	regulation of vasculogenesis	2/371	14/23210	0.0204246	0.111418	0.0821338	Rtn4/Hey2	2
BP	GO:0010660	regulation of muscle cell apoptotic process	5/371	98/23210	0.0205986	0.112239	0.0827395	Dnmt1/Ambra1/Igf1r/Hey2/Arrb2	5
BP	GO:0071900	regulation of protein serine/threonine kinase activity	13/371	427/23210	0.020652	0.112368	0.0828342	Mapkbp1/Axin1/Stk11/Taok2/Igf1r/Inppl1/Map3k10/Tfap4/Dab2ip/Pim1/Kat2b/Cdk5r2/Ephb2	13
BP	GO:0034248	regulation of cellular amide metabolic process	12/371	382/23210	0.0206691	0.112368	0.0828342	Gigyf2/Fxr2/Tcof1/Lin28a/Ep300/Rxra/Rock2/Cyp1b1/Hnrnpd/Gtpbp2/Fam129a/Vim	12
BP	GO:0019216	regulation of lipid metabolic process	11/371	338/23210	0.0207661	0.112767	0.0831287	Nfe2l1/Acacb/Ambra1/Mtmr3/Stk11/Atp1a1/Igf1r/Ppard/Sik1/Wdr81/Dab2ip	11
BP	GO:1903322	positive regulation of protein modification by small protein conjugation or removal	6/371	134/23210	0.0208851	0.113285	0.0835107	Axin1/Phf23/Sart3/Mta1/Sprtn/Arrb2	6
BP	GO:0048665	neuron fate specification	3/371	37/23210	0.0210723	0.114172	0.084164	Evx1/Lbx1/Shh	3
BP	GO:0031589	cell-substrate adhesion	11/371	339/23210	0.0211678	0.114559	0.08445	Rcc2/Itgb3/Ap1ar/Taok2/Srf/Map4k4/Tmem8b/Ppard/Rac3/Dmp1/Has2	11
BP	GO:0071417	cellular response to organonitrogen compound	16/371	568/23210	0.0212088	0.114652	0.0845182	Dnmt1/Socs7/Ywhag/Taf1/Ptprf/Rock2/Col4a1/Igf1r/Zbtb7b/Hnrnpd/Inppl1/Foxo6/Cebpb/Kat2b/Vim/Aqp1	16
BP	GO:1901184	regulation of ERBB signaling pathway	4/371	66/23210	0.0212992	0.115011	0.0847827	Hip1r/Ptprf/Rtn4/Dab2ip	4
BP	GO:0010771	negative regulation of cell morphogenesis involved in differentiation	5/371	99/23210	0.0214197	0.115531	0.0851664	Rcc2/Ap1ar/Ntn1/Rtn4/Ephb2	5
BP	GO:0035296	regulation of tube diameter	7/371	173/23210	0.0215575	0.115754	0.0853303	Rock2/Ppard/Gclc/Snta1/Comp/Gja5/Kat2b	7
BP	GO:0050880	regulation of blood vessel size	7/371	173/23210	0.0215575	0.115754	0.0853303	Rock2/Ppard/Gclc/Snta1/Comp/Gja5/Kat2b	7
BP	GO:0051100	negative regulation of binding	7/371	173/23210	0.0215575	0.115754	0.0853303	E2f1/Taf1/Ptprf/Ttbk1/Hey2/Tfap4/Arrb2	7
BP	GO:0097746	regulation of blood vessel diameter	7/371	173/23210	0.0215575	0.115754	0.0853303	Rock2/Ppard/Gclc/Snta1/Comp/Gja5/Kat2b	7
BP	GO:0035150	regulation of tube size	7/371	174/23210	0.0221649	0.118882	0.0876365	Rock2/Ppard/Gclc/Snta1/Comp/Gja5/Kat2b	7
BP	GO:0055013	cardiac muscle cell development	5/371	100/23210	0.0222618	0.119081	0.0877832	Ttn/Ep300/Srf/Hey2/Myom3	5
BP	GO:0110020	regulation of actomyosin structure organization	5/371	100/23210	0.0222618	0.119081	0.0877832	Ep300/Kank2/Rock2/Arhgef10l/Sh3pxd2b	5
BP	GO:0050905	neuromuscular process	6/371	136/23210	0.0222765	0.119081	0.0877832	Gigyf2/Abl2/Ei24/Jph3/Rac3/Comp	6
BP	GO:0048168	regulation of neuronal synaptic plasticity	4/371	67/23210	0.0223747	0.119207	0.0878762	Jph3/Kmt2a/Mylk2/Ephb2	4
BP	GO:0051298	centrosome duplication	4/371	67/23210	0.0223747	0.119207	0.0878762	Cntrob/Rock2/Cep131/Kat2b	4
BP	GO:0061371	determination of heart left/right asymmetry	4/371	67/23210	0.0223747	0.119207	0.0878762	Megf8/Srf/Lbx1/Shh	4
BP	GO:0000375	RNA splicing, via transesterification reactions	9/371	256/23210	0.0225308	0.11964	0.0881954	Cdk13/Sfpq/Sart3/Rbm15b/U2af2/Snrnp70/Khdrbs3/Malat1/Celf3	9
BP	GO:0000377	RNA splicing, via transesterification reactions with bulged adenosine as nucleophile	9/371	256/23210	0.0225308	0.11964	0.0881954	Cdk13/Sfpq/Sart3/Rbm15b/U2af2/Snrnp70/Khdrbs3/Malat1/Celf3	9
BP	GO:0000398	mRNA splicing, via spliceosome	9/371	256/23210	0.0225308	0.11964	0.0881954	Cdk13/Sfpq/Sart3/Rbm15b/U2af2/Snrnp70/Khdrbs3/Malat1/Celf3	9
BP	GO:0016601	Rac protein signal transduction	3/371	38/23210	0.0226139	0.119684	0.0882276	Rtn4/Rhou/Eps8l1	3
BP	GO:0043368	positive T cell selection	3/371	38/23210	0.0226139	0.119684	0.0882276	Stk11/Srf/Shh	3
BP	GO:1900026	positive regulation of substrate adhesion-dependent cell spreading	3/371	38/23210	0.0226139	0.119684	0.0882276	Itgb3/Rac3/Has2	3
BP	GO:0071824	protein-DNA complex subunit organization	8/371	215/23210	0.0227638	0.120125	0.0885528	Tspyl4/Chaf1a/Hira/Ep300/Anp32e/Sart3/Chd5/Hey2	8
BP	GO:0035107	appendage morphogenesis	7/371	175/23210	0.0227841	0.120125	0.0885528	Pcnt/Megf8/Zfp219/Shh/Sik3/Pbx1/Gja5	7
BP	GO:0035108	limb morphogenesis	7/371	175/23210	0.0227841	0.120125	0.0885528	Pcnt/Megf8/Zfp219/Shh/Sik3/Pbx1/Gja5	7
BP	GO:0034728	nucleosome organization	6/371	137/23210	0.022995	0.120125	0.0885528	Tspyl4/Chaf1a/Hira/Anp32e/Sart3/Chd5	6
BP	GO:0051403	stress-activated MAPK cascade	9/371	257/23210	0.0230332	0.120125	0.0885528	Mapkbp1/Axin1/Taok2/Map4k4/Igf1r/Map3k10/Lmnb1/Dab2ip/Map3k3	9
BP	GO:0000077	DNA damage checkpoint	5/371	101/23210	0.023125	0.120125	0.0885528	Gigyf2/E2f1/Dot1l/Taok2/Ccar2	5
BP	GO:0034446	substrate adhesion-dependent cell spreading	5/371	101/23210	0.023125	0.120125	0.0885528	Rcc2/Itgb3/Ap1ar/Rac3/Has2	5
BP	GO:0090263	positive regulation of canonical Wnt signaling pathway	5/371	101/23210	0.023125	0.120125	0.0885528	Wnk1/Yap1/Csnk1g2/Ccar2/Tmem198	5
BP	GO:0003188	heart valve formation	2/371	15/23210	0.023321	0.120125	0.0885528	Hey2/Gja5	2
BP	GO:0010878	cholesterol storage	2/371	15/23210	0.023321	0.120125	0.0885528	Srebf2/Ppard	2
BP	GO:0014857	regulation of skeletal muscle cell proliferation	2/371	15/23210	0.023321	0.120125	0.0885528	Ppard/Shh	2
BP	GO:0021781	glial cell fate commitment	2/371	15/23210	0.023321	0.120125	0.0885528	Nfe2l1/Tal1	2
BP	GO:0032785	negative regulation of DNA-templated transcription, elongation	2/371	15/23210	0.023321	0.120125	0.0885528	Axin1/Shh	2
BP	GO:0034162	toll-like receptor 9 signaling pathway	2/371	15/23210	0.023321	0.120125	0.0885528	Rtn4/Gramd4	2
BP	GO:0043249	erythrocyte maturation	2/371	15/23210	0.023321	0.120125	0.0885528	Ercc2/Tal1	2
BP	GO:0051547	regulation of keratinocyte migration	2/371	15/23210	0.023321	0.120125	0.0885528	Map4k4/Has2	2
BP	GO:0051571	positive regulation of histone H3-K4 methylation	2/371	15/23210	0.023321	0.120125	0.0885528	Dnmt1/Kmt2a	2
BP	GO:0060347	heart trabecula formation	2/371	15/23210	0.023321	0.120125	0.0885528	Srf/Hey2	2
BP	GO:0060442	branching involved in prostate gland morphogenesis	2/371	15/23210	0.023321	0.120125	0.0885528	Rxra/Shh	2
BP	GO:0070293	renal absorption	2/371	15/23210	0.023321	0.120125	0.0885528	Klhl3/Aqp1	2
BP	GO:0070572	positive regulation of neuron projection regeneration	2/371	15/23210	0.023321	0.120125	0.0885528	Rtn4/Igf1r	2
BP	GO:0071280	cellular response to copper ion	2/371	15/23210	0.023321	0.120125	0.0885528	Nfe2l1/Aqp1	2
BP	GO:0071731	response to nitric oxide	2/371	15/23210	0.023321	0.120125	0.0885528	Hnrnpd/Aqp1	2
BP	GO:1902894	negative regulation of pri-miRNA transcription by RNA polymerase II	2/371	15/23210	0.023321	0.120125	0.0885528	Srf/Ppard	2
BP	GO:0007163	establishment or maintenance of cell polarity	8/371	216/23210	0.0233236	0.120125	0.0885528	Llgl2/Stk11/Igf1r/Atn1/Rhou/Kif26b/Shh/Aqp1	8
BP	GO:0034109	homotypic cell-cell adhesion	4/371	68/23210	0.0234827	0.120815	0.0890613	Itgb3/Zfp703/Comp/Ptpru	4
BP	GO:0008202	steroid metabolic process	10/371	301/23210	0.0236336	0.121461	0.0895375	Nfe2l1/Srebf2/Cyb5r2/Atp1a1/Igf1r/Cyp1b1/Lipe/Shh/Atp8b1/Pbx1	10
BP	GO:0016571	histone methylation	6/371	138/23210	0.023729	0.121821	0.0898027	Dnmt1/Dot1l/Cxxc1/Chd5/Kmt2a/Mllt6	6
BP	GO:0051056	regulation of small GTPase mediated signal transduction	9/371	259/23210	0.0240619	0.123398	0.0909651	Abl2/Kank2/Map4k4/Rtn4/Arhgef10l/Arhgef17/Dab2ip/Eps8l1/Ephb2	9
BP	GO:0043551	regulation of phosphatidylinositol 3-kinase activity	3/371	39/23210	0.0242153	0.123919	0.0913496	Ambra1/Wdr81/Dab2ip	3
BP	GO:1902476	chloride transmembrane transport	3/371	39/23210	0.0242153	0.123919	0.0913496	Slc12a5/Slc12a9/Slc12a4	3
BP	GO:0048588	developmental cell growth	9/371	260/23210	0.0245883	0.125606	0.0925931	Golga4/Ntn1/Stk11/Megf8/Ep300/Srf/Rtn4/Flrt1/Nrp2	9
BP	GO:0048146	positive regulation of fibroblast proliferation	4/371	69/23210	0.0246235	0.125606	0.0925931	E2f1/Itgb3/Fbrs/Aqp1	4
BP	GO:1903670	regulation of sprouting angiogenesis	4/371	69/23210	0.0246235	0.125606	0.0925931	E2f2/Klf4/Shh/Map3k3	4
BP	GO:0048813	dendrite morphogenesis	7/371	178/23210	0.0247131	0.125929	0.0928312	Abl2/Stk11/Taok2/Ptprf/Rock2/Numbl/Ephb2	7
BP	GO:0002224	toll-like receptor signaling pathway	5/371	103/23210	0.0249158	0.126158	0.0929999	Rtn4/Cactin/Arrb2/Gramd4/Dab2ip	5
BP	GO:0010657	muscle cell apoptotic process	5/371	103/23210	0.0249158	0.126158	0.0929999	Dnmt1/Ambra1/Igf1r/Hey2/Arrb2	5
BP	GO:0017015	regulation of transforming growth factor beta receptor signaling pathway	5/371	103/23210	0.0249158	0.126158	0.0929999	Axin1/Crebbp/Stk11/Ep300/Zfp703	5
BP	GO:0030038	contractile actin filament bundle assembly	5/371	103/23210	0.0249158	0.126158	0.0929999	Kank2/Srf/Rock2/Arhgef10l/Sh3pxd2b	5
BP	GO:0043149	stress fiber assembly	5/371	103/23210	0.0249158	0.126158	0.0929999	Kank2/Srf/Rock2/Arhgef10l/Sh3pxd2b	5
BP	GO:0043255	regulation of carbohydrate biosynthetic process	5/371	103/23210	0.0249158	0.126158	0.0929999	Stk11/Ep300/Sik1/Kat2b/Has2	5
BP	GO:0007264	small GTPase mediated signal transduction	14/371	485/23210	0.0249973	0.126437	0.0932055	Dnmt1/Abl2/Ntn1/Kank2/Map4k4/Rock2/Rtn4/Arhgef10l/Arhgef17/Rac3/Dab2ip/Rhou/Eps8l1/Ephb2	14
BP	GO:1902903	regulation of supramolecular fiber organization	11/371	348/23210	0.0250449	0.126544	0.0932846	Ap1ar/Hip1r/Ep300/Kank2/Rock2/Vasp/Arhgef10l/Jmy/Rac3/Fchsd1/Sh3pxd2b	11
BP	GO:0072089	stem cell proliferation	6/371	140/23210	0.0252437	0.127414	0.0939261	Atxn1l/Yap1/Sart3/Numbl/Shh/Pim1	6
BP	GO:0019915	lipid storage	4/371	70/23210	0.0257972	0.129382	0.0953766	Acacb/Itgb3/Srebf2/Ppard	4
BP	GO:1903725	regulation of phospholipid metabolic process	4/371	70/23210	0.0257972	0.129382	0.0953766	Ambra1/Mtmr3/Wdr81/Dab2ip	4
BP	GO:0001657	ureteric bud development	5/371	104/23210	0.0258437	0.129382	0.0953766	Lzts2/Kif26b/Shh/Pbx1/Fat4	5
BP	GO:0072163	mesonephric epithelium development	5/371	104/23210	0.0258437	0.129382	0.0953766	Lzts2/Kif26b/Shh/Pbx1/Fat4	5
BP	GO:0072164	mesonephric tubule development	5/371	104/23210	0.0258437	0.129382	0.0953766	Lzts2/Kif26b/Shh/Pbx1/Fat4	5
BP	GO:0038179	neurotrophin signaling pathway	3/371	40/23210	0.0258764	0.129382	0.0953766	Ddit4/Akt1s1/Ptprf	3
BP	GO:0048821	erythrocyte development	3/371	40/23210	0.0258764	0.129382	0.0953766	Srf/Ercc2/Tal1	3
BP	GO:1903053	regulation of extracellular matrix organization	3/371	40/23210	0.0258764	0.129382	0.0953766	Itgb3/Abl2/Has2	3
BP	GO:2000273	positive regulation of signaling receptor activity	3/371	40/23210	0.0258764	0.129382	0.0953766	Taf1/Tal1/Ephb2	3
BP	GO:0006338	chromatin remodeling	6/371	141/23210	0.0260247	0.129844	0.0957172	Baz1b/Bahd1/Anp32e/Chd5/Chd3/Kat2b	6
BP	GO:0000819	sister chromatid segregation	7/371	180/23210	0.0260596	0.129844	0.0957172	Axin2/Phf23/Akap8/Sfpq/Hira/Ncapd2/Incenp	7
BP	GO:0014067	negative regulation of phosphatidylinositol 3-kinase signaling	2/371	16/23210	0.026375	0.129844	0.0957172	Klf4/Dab2ip	2
BP	GO:0014856	skeletal muscle cell proliferation	2/371	16/23210	0.026375	0.129844	0.0957172	Ppard/Shh	2
BP	GO:0019682	glyceraldehyde-3-phosphate metabolic process	2/371	16/23210	0.026375	0.129844	0.0957172	Tkt/Rpia	2
BP	GO:0032688	negative regulation of interferon-beta production	2/371	16/23210	0.026375	0.129844	0.0957172	Crebbp/Cactin	2
BP	GO:0034315	regulation of Arp2/3 complex-mediated actin nucleation	2/371	16/23210	0.026375	0.129844	0.0957172	Ap1ar/Hip1r	2
BP	GO:0043923	positive regulation by host of viral transcription	2/371	16/23210	0.026375	0.129844	0.0957172	Ep300/Tfap4	2
BP	GO:0046629	gamma-delta T cell activation	2/371	16/23210	0.026375	0.129844	0.0957172	Jag2/Sox13	2
BP	GO:0051151	negative regulation of smooth muscle cell differentiation	2/371	16/23210	0.026375	0.129844	0.0957172	Dnmt1/Shh	2
BP	GO:0060579	ventral spinal cord interneuron fate commitment	2/371	16/23210	0.026375	0.129844	0.0957172	Evx1/Shh	2
BP	GO:0060581	cell fate commitment involved in pattern specification	2/371	16/23210	0.026375	0.129844	0.0957172	Evx1/Shh	2
BP	GO:0061548	ganglion development	2/371	16/23210	0.026375	0.129844	0.0957172	Insm1/Nrp2	2
BP	GO:0072109	glomerular mesangium development	2/371	16/23210	0.026375	0.129844	0.0957172	Itgb3/Il6ra	2
BP	GO:2000291	regulation of myoblast proliferation	2/371	16/23210	0.026375	0.129844	0.0957172	Ppard/Malat1	2
BP	GO:0043065	positive regulation of apoptotic process	17/371	632/23210	0.0264336	0.129999	0.0958317	E2f1/Hip1r/Ptprf/Sfpq/Rxra/Rybp/Ccar2/Ei24/Cyp1b1/Map3k10/Jmy/Sav1/Tfap4/Arrb2/Gramd4/Dab2ip/Hoxa5	17
BP	GO:1903844	regulation of cellular response to transforming growth factor beta stimulus	5/371	105/23210	0.0267933	0.131633	0.0970362	Axin1/Crebbp/Stk11/Ep300/Zfp703	5
BP	GO:0034101	erythrocyte homeostasis	6/371	142/23210	0.0268215	0.131637	0.0970389	Nfe2l1/Axin1/Srf/Ercc2/Tal1/Hoxa5	6
BP	GO:1903051	negative regulation of proteolysis involved in cellular protein catabolic process	4/371	71/23210	0.027004	0.132397	0.0975993	Taf1/Rybp/Ccar2/Shh	4
BP	GO:0016331	morphogenesis of embryonic epithelium	7/371	182/23210	0.0274554	0.133277	0.0982482	Jag2/Abl2/Llgl2/Rock2/Vasp/St14/Shh	7
BP	GO:0031668	cellular response to extracellular stimulus	8/371	223/23210	0.0275153	0.133277	0.0982482	Taf1/Mtmr3/Srebf2/Usf2/Kank2/Srf/Sik1/Pim1	8
BP	GO:0086009	membrane repolarization	3/371	41/23210	0.0275971	0.133277	0.0982482	Atp1a1/Snta1/Gja5	3
BP	GO:1903672	positive regulation of sprouting angiogenesis	3/371	41/23210	0.0275971	0.133277	0.0982482	Klf4/Shh/Map3k3	3
BP	GO:0045446	endothelial cell differentiation	5/371	106/23210	0.027765	0.133277	0.0982482	Tjp1/Rock2/Rtn4/Acvr2b/Hey2	5
BP	GO:0055006	cardiac cell development	5/371	106/23210	0.027765	0.133277	0.0982482	Ttn/Ep300/Srf/Hey2/Myom3	5
BP	GO:0120034	positive regulation of plasma membrane bounded cell projection assembly	5/371	106/23210	0.027765	0.133277	0.0982482	Srf/Mark4/Kctd17/Eps8l1/Aqp1	5
BP	GO:0050807	regulation of synapse organization	9/371	266/23210	0.0279201	0.133277	0.0982482	Ntn1/Ptprf/Abhd17c/Flrt1/Camkv/Dab2ip/Malat1/Nrp2/Ephb2	9
BP	GO:0043068	positive regulation of programmed cell death	17/371	637/23210	0.0282047	0.133277	0.0982482	E2f1/Hip1r/Ptprf/Sfpq/Rxra/Rybp/Ccar2/Ei24/Cyp1b1/Map3k10/Jmy/Sav1/Tfap4/Arrb2/Gramd4/Dab2ip/Hoxa5	17
BP	GO:0000079	regulation of cyclin-dependent protein serine/threonine kinase activity	4/371	72/23210	0.0282441	0.133277	0.0982482	Tfap4/Pim1/Kat2b/Cdk5r2	4
BP	GO:0016575	histone deacetylation	4/371	72/23210	0.0282441	0.133277	0.0982482	Akap8/Sfpq/Mta1/Zbtb7b	4
BP	GO:0030239	myofibril assembly	4/371	72/23210	0.0282441	0.133277	0.0982482	Ttn/Ep300/Srf/Myom3	4
BP	GO:0048645	animal organ formation	4/371	72/23210	0.0282441	0.133277	0.0982482	Axin2/Shh/Pim1/Lemd2	4
BP	GO:0001823	mesonephros development	5/371	107/23210	0.0287587	0.133277	0.0982482	Lzts2/Kif26b/Shh/Pbx1/Fat4	5
BP	GO:0003014	renal system process	5/371	107/23210	0.0287587	0.133277	0.0982482	Pkn1/Mllt6/Klhl3/Gja5/Aqp1	5
BP	GO:0048145	regulation of fibroblast proliferation	5/371	107/23210	0.0287587	0.133277	0.0982482	E2f1/Itgb3/Fbrs/Dab2ip/Aqp1	5
BP	GO:0032868	response to insulin	8/371	225/23210	0.0288029	0.133277	0.0982482	Socs7/Ywhag/Ptprf/Igf1r/Zbtb7b/Inppl1/Foxo6/Kat2b	8
BP	GO:0071241	cellular response to inorganic substance	8/371	225/23210	0.0288029	0.133277	0.0982482	Wnk1/Nfe2l1/Hnrnpd/Fus/Mylk/Jund/Shh/Aqp1	8
BP	GO:0048754	branching morphogenesis of an epithelial tube	7/371	184/23210	0.0289011	0.133277	0.0982482	Yap1/Srf/Col4a1/Shh/Pbx1/Fat4/Hoxa5	7
BP	GO:0009611	response to wounding	14/371	495/23210	0.0290257	0.133277	0.0982482	Itgb3/Yap1/Ptprf/Srf/Rtn4/Igf1r/Ppard/Ptgfrn/Klf4/Nbeal2/Mylk/Comp/Shh/Aqp1	14
BP	GO:0030336	negative regulation of cell migration	9/371	268/23210	0.029098	0.133277	0.0982482	Ptpn23/Srf/Cyp1b1/Ppard/Tie1/Klf4/Dab2ip/Shh/Ptpru	9
BP	GO:0051346	negative regulation of hydrolase activity	12/371	402/23210	0.0291361	0.133277	0.0982482	Wnk1/Rcc2/Ppp1r37/Ep300/Rock2/Klf4/Arrb2/Wdr81/Hspa1b/Dab2ip/Ppp1r26/Aqp1	12
BP	GO:0032103	positive regulation of response to external stimulus	10/371	312/23210	0.0292634	0.133277	0.0982482	Wnk1/Tubb2b/Megf8/Rtn4/Igf1r/Il17ra/Ttbk1/Nlrp10/Shh/Cebpb	10
BP	GO:0046621	negative regulation of organ growth	3/371	42/23210	0.0293774	0.133277	0.0982482	Wwc2/Wwc1/Sav1	3
BP	GO:0048255	mRNA stabilization	3/371	42/23210	0.0293774	0.133277	0.0982482	Axin2/E2f1/Hnrnpd	3
BP	GO:0048873	homeostasis of number of cells within a tissue	3/371	42/23210	0.0293774	0.133277	0.0982482	Gigyf2/Rac3/Kmt2a	3
BP	GO:0097178	ruffle assembly	3/371	42/23210	0.0293774	0.133277	0.0982482	Rcc2/Inppl1/Eps8l1	3
BP	GO:0010948	negative regulation of cell cycle process	8/371	226/23210	0.0294621	0.133277	0.0982482	Gigyf2/Taok2/Kank2/Ctdsp1/Tfap4/Klf4/Dab2ip/Kat2b	8
BP	GO:0006094	gluconeogenesis	4/371	73/23210	0.0295176	0.133277	0.0982482	Stk11/Ep300/Sik1/Kat2b	4
BP	GO:0031397	negative regulation of protein ubiquitination	4/371	73/23210	0.0295176	0.133277	0.0982482	Taf1/U2af2/Gclc/Arrb2	4
BP	GO:1903036	positive regulation of response to wounding	4/371	73/23210	0.0295176	0.133277	0.0982482	Rtn4/Igf1r/Ppard/Mylk	4
BP	GO:0001522	pseudouridine synthesis	2/371	17/23210	0.0295807	0.133277	0.0982482	Gar1/Naf1	2
BP	GO:0003184	pulmonary valve morphogenesis	2/371	17/23210	0.0295807	0.133277	0.0982482	Hey2/Gja5	2
BP	GO:0006833	water transport	2/371	17/23210	0.0295807	0.133277	0.0982482	Mylk2/Aqp1	2
BP	GO:0010888	negative regulation of lipid storage	2/371	17/23210	0.0295807	0.133277	0.0982482	Itgb3/Ppard	2
BP	GO:0030575	nuclear body organization	2/371	17/23210	0.0295807	0.133277	0.0982482	Agap3/Celf3	2
BP	GO:0036120	cellular response to platelet-derived growth factor stimulus	2/371	17/23210	0.0295807	0.133277	0.0982482	Itgb3/Has2	2
BP	GO:0045989	positive regulation of striated muscle contraction	2/371	17/23210	0.0295807	0.133277	0.0982482	Atp1a1/Mylk2	2
BP	GO:0048739	cardiac muscle fiber development	2/371	17/23210	0.0295807	0.133277	0.0982482	Ttn/Myom3	2
BP	GO:0055012	ventricular cardiac muscle cell differentiation	2/371	17/23210	0.0295807	0.133277	0.0982482	Rxra/Hey2	2
BP	GO:0060413	atrial septum morphogenesis	2/371	17/23210	0.0295807	0.133277	0.0982482	Hey2/Gja5	2
BP	GO:0070571	negative regulation of neuron projection regeneration	2/371	17/23210	0.0295807	0.133277	0.0982482	Map4k4/Rtn4	2
BP	GO:0090192	regulation of glomerulus development	2/371	17/23210	0.0295807	0.133277	0.0982482	Itgb3/Il6ra	2
BP	GO:0030217	T cell differentiation	9/371	269/23210	0.0296998	0.133277	0.0982482	Jag2/Abl2/Stk11/Srf/Zbtb7b/Zfp608/Cd4/Sox13/Shh	9
BP	GO:0030048	actin filament-based movement	5/371	108/23210	0.0297747	0.133277	0.0982482	Atp1a1/Snta1/Sun2/Mylk2/Gja5	5
BP	GO:0050678	regulation of epithelial cell proliferation	11/371	358/23210	0.0299313	0.133277	0.0982482	Itgb3/Yap1/Stk11/Rtn4/Ppard/Sav1/Zfp703/Dab2ip/Shh/Has2/Hoxa5	11
BP	GO:0032963	collagen metabolic process	5/371	109/23210	0.030813	0.133277	0.0982482	Ep300/Ppard/Arrb2/Il6ra/Vim	5
BP	GO:0048144	fibroblast proliferation	5/371	109/23210	0.030813	0.133277	0.0982482	E2f1/Itgb3/Fbrs/Dab2ip/Aqp1	5
BP	GO:1901983	regulation of protein acetylation	4/371	74/23210	0.0308246	0.133277	0.0982482	Ep300/Setd5/Kmt2a/Kat2b	4
BP	GO:0090287	regulation of cellular response to growth factor stimulus	9/371	271/23210	0.0309296	0.133277	0.0982482	Ube2o/Axin1/Crebbp/Stk11/Ptprf/Ep300/Zfp703/Dab2ip/Lemd2	9
BP	GO:0030856	regulation of epithelial cell differentiation	6/371	147/23210	0.0310482	0.133277	0.0982482	Yap1/Mafg/Rock2/Hey2/Cebpb/Fat4	6
BP	GO:0010824	regulation of centrosome duplication	3/371	43/23210	0.031217	0.133277	0.0982482	Rock2/Cep131/Kat2b	3
BP	GO:0051961	negative regulation of nervous system development	11/371	361/23210	0.0315218	0.133277	0.0982482	Ntn1/Lin28a/Map4k4/Ctdsp1/Rtn4/Inppl1/Lbx1/Shh/Pbx1/Vim/Ephb2	11
BP	GO:0051271	negative regulation of cellular component movement	10/371	316/23210	0.0315286	0.133277	0.0982482	Ap1ar/Ptpn23/Srf/Cyp1b1/Ppard/Tie1/Klf4/Dab2ip/Shh/Ptpru	10
BP	GO:0000087	mitotic M phase	1/371	2/23210	0.0317142	0.133277	0.0982482	Nfe2l1	1
BP	GO:0000089	mitotic metaphase	1/371	2/23210	0.0317142	0.133277	0.0982482	Nfe2l1	1
BP	GO:0000493	box H/ACA snoRNP assembly	1/371	2/23210	0.0317142	0.133277	0.0982482	Naf1	1
BP	GO:0000717	nucleotide-excision repair, DNA duplex unwinding	1/371	2/23210	0.0317142	0.133277	0.0982482	Ercc2	1
BP	GO:0002032	desensitization of G protein-coupled receptor signaling pathway by arrestin	1/371	2/23210	0.0317142	0.133277	0.0982482	Arrb2	1
BP	GO:0002488	antigen processing and presentation of endogenous peptide antigen via MHC class Ib via ER pathway	1/371	2/23210	0.0317142	0.133277	0.0982482	Tap2	1
BP	GO:0002489	antigen processing and presentation of endogenous peptide antigen via MHC class Ib via ER pathway, TAP-dependent	1/371	2/23210	0.0317142	0.133277	0.0982482	Tap2	1
BP	GO:0003193	pulmonary valve formation	1/371	2/23210	0.0317142	0.133277	0.0982482	Gja5	1
BP	GO:0003294	atrial ventricular junction remodeling	1/371	2/23210	0.0317142	0.133277	0.0982482	Gja5	1
BP	GO:0006447	regulation of translational initiation by iron	1/371	2/23210	0.0317142	0.133277	0.0982482	Rxra	1
BP	GO:0009949	polarity specification of anterior/posterior axis	1/371	2/23210	0.0317142	0.133277	0.0982482	Shh	1
BP	GO:0010645	regulation of cell communication by chemical coupling	1/371	2/23210	0.0317142	0.133277	0.0982482	Gja5	1
BP	GO:0010652	positive regulation of cell communication by chemical coupling	1/371	2/23210	0.0317142	0.133277	0.0982482	Gja5	1
BP	GO:0010767	regulation of transcription from RNA polymerase II promoter in response to UV-induced DNA damage	1/371	2/23210	0.0317142	0.133277	0.0982482	Taf1	1
BP	GO:0014740	negative regulation of muscle hyperplasia	1/371	2/23210	0.0317142	0.133277	0.0982482	Klf4	1
BP	GO:0016332	establishment or maintenance of polarity of embryonic epithelium	1/371	2/23210	0.0317142	0.133277	0.0982482	Llgl2	1
BP	GO:0021649	vestibulocochlear nerve structural organization	1/371	2/23210	0.0317142	0.133277	0.0982482	Nrp2	1
BP	GO:0021718	superior olivary nucleus development	1/371	2/23210	0.0317142	0.133277	0.0982482	Cdk5r2	1
BP	GO:0021722	superior olivary nucleus maturation	1/371	2/23210	0.0317142	0.133277	0.0982482	Cdk5r2	1
BP	GO:0030185	nitric oxide transport	1/371	2/23210	0.0317142	0.133277	0.0982482	Aqp1	1
BP	GO:0031022	nuclear migration along microfilament	1/371	2/23210	0.0317142	0.133277	0.0982482	Sun2	1
BP	GO:0032014	positive regulation of ARF protein signal transduction	1/371	2/23210	0.0317142	0.133277	0.0982482	Map4k4	1
BP	GO:0032601	connective tissue growth factor production	1/371	2/23210	0.0317142	0.133277	0.0982482	Rock2	1
BP	GO:0032643	regulation of connective tissue growth factor production	1/371	2/23210	0.0317142	0.133277	0.0982482	Rock2	1
BP	GO:0032723	positive regulation of connective tissue growth factor production	1/371	2/23210	0.0317142	0.133277	0.0982482	Rock2	1
BP	GO:0032901	positive regulation of neurotrophin production	1/371	2/23210	0.0317142	0.133277	0.0982482	Shh	1
BP	GO:0033633	negative regulation of cell-cell adhesion mediated by integrin	1/371	2/23210	0.0317142	0.133277	0.0982482	Wnk1	1
BP	GO:0035377	transepithelial water transport	1/371	2/23210	0.0317142	0.133277	0.0982482	Aqp1	1
BP	GO:0035922	foramen ovale closure	1/371	2/23210	0.0317142	0.133277	0.0982482	Gja5	1
BP	GO:0036304	umbilical cord morphogenesis	1/371	2/23210	0.0317142	0.133277	0.0982482	Hey2	1
BP	GO:0036324	vascular endothelial growth factor receptor-2 signaling pathway	1/371	2/23210	0.0317142	0.133277	0.0982482	Dab2ip	1
BP	GO:0036359	renal potassium excretion	1/371	2/23210	0.0317142	0.133277	0.0982482	Mllt6	1
BP	GO:0038116	chemokine (C-C motif) ligand 21 signaling pathway	1/371	2/23210	0.0317142	0.133277	0.0982482	Wnk1	1
BP	GO:0038129	ERBB3 signaling pathway	1/371	2/23210	0.0317142	0.133277	0.0982482	Rtn4	1
BP	GO:0042883	cysteine transport	1/371	2/23210	0.0317142	0.133277	0.0982482	Nfe2l1	1
BP	GO:0043377	negative regulation of CD8-positive, alpha-beta T cell differentiation	1/371	2/23210	0.0317142	0.133277	0.0982482	Zbtb7b	1
BP	GO:0044332	Wnt signaling pathway involved in dorsal/ventral axis specification	1/371	2/23210	0.0317142	0.133277	0.0982482	Axin2	1
BP	GO:0045994	positive regulation of translational initiation by iron	1/371	2/23210	0.0317142	0.133277	0.0982482	Rxra	1
BP	GO:0046166	glyceraldehyde-3-phosphate biosynthetic process	1/371	2/23210	0.0317142	0.133277	0.0982482	Tkt	1
BP	GO:0046967	cytosol to ER transport	1/371	2/23210	0.0317142	0.133277	0.0982482	Tap2	1
BP	GO:0048203	vesicle targeting, trans-Golgi to endosome	1/371	2/23210	0.0317142	0.133277	0.0982482	Ap1ar	1
BP	GO:0048674	collateral sprouting of injured axon	1/371	2/23210	0.0317142	0.133277	0.0982482	Rtn4	1
BP	GO:0048688	negative regulation of sprouting of injured axon	1/371	2/23210	0.0317142	0.133277	0.0982482	Rtn4	1
BP	GO:0048693	regulation of collateral sprouting of injured axon	1/371	2/23210	0.0317142	0.133277	0.0982482	Rtn4	1
BP	GO:0048694	positive regulation of collateral sprouting of injured axon	1/371	2/23210	0.0317142	0.133277	0.0982482	Rtn4	1
BP	GO:0051134	negative regulation of NK T cell activation	1/371	2/23210	0.0317142	0.133277	0.0982482	Zbtb7b	1
BP	GO:0051323	metaphase	1/371	2/23210	0.0317142	0.133277	0.0982482	Nfe2l1	1
BP	GO:0060458	right lung development	1/371	2/23210	0.0317142	0.133277	0.0982482	Shh	1
BP	GO:0060516	primary prostatic bud elongation	1/371	2/23210	0.0317142	0.133277	0.0982482	Shh	1
BP	GO:0060532	bronchus cartilage development	1/371	2/23210	0.0317142	0.133277	0.0982482	Srf	1
BP	GO:0060574	intestinal epithelial cell maturation	1/371	2/23210	0.0317142	0.133277	0.0982482	Hoxa5	1
BP	GO:0060738	epithelial-mesenchymal signaling involved in prostate gland development	1/371	2/23210	0.0317142	0.133277	0.0982482	Shh	1
BP	GO:0060764	cell-cell signaling involved in mammary gland development	1/371	2/23210	0.0317142	0.133277	0.0982482	Hoxa5	1
BP	GO:0061027	umbilical cord development	1/371	2/23210	0.0317142	0.133277	0.0982482	Hey2	1
BP	GO:0061104	adrenal chromaffin cell differentiation	1/371	2/23210	0.0317142	0.133277	0.0982482	Insm1	1
BP	GO:0061145	lung smooth muscle development	1/371	2/23210	0.0317142	0.133277	0.0982482	Srf	1
BP	GO:0061396	regulation of transcription from RNA polymerase II promoter in response to copper ion	1/371	2/23210	0.0317142	0.133277	0.0982482	Nfe2l1	1
BP	GO:0061552	ganglion morphogenesis	1/371	2/23210	0.0317142	0.133277	0.0982482	Nrp2	1
BP	GO:0061757	leukocyte adhesion to arterial endothelial cell	1/371	2/23210	0.0317142	0.133277	0.0982482	Klf4	1
BP	GO:0070563	negative regulation of vitamin D receptor signaling pathway	1/371	2/23210	0.0317142	0.133277	0.0982482	Kank2	1
BP	GO:0072135	kidney mesenchymal cell proliferation	1/371	2/23210	0.0317142	0.133277	0.0982482	Shh	1
BP	GO:0072136	metanephric mesenchymal cell proliferation involved in metanephros development	1/371	2/23210	0.0317142	0.133277	0.0982482	Shh	1
BP	GO:0072156	distal tubule morphogenesis	1/371	2/23210	0.0317142	0.133277	0.0982482	Klhl3	1
BP	GO:0072195	kidney smooth muscle cell differentiation	1/371	2/23210	0.0317142	0.133277	0.0982482	Shh	1
BP	GO:0072334	UDP-galactose transmembrane transport	1/371	2/23210	0.0317142	0.133277	0.0982482	Slc35a2	1
BP	GO:0072356	chromosome passenger complex localization to kinetochore	1/371	2/23210	0.0317142	0.133277	0.0982482	Rcc2	1
BP	GO:0072364	regulation of cellular ketone metabolic process by regulation of transcription from RNA polymerase II promoter	1/371	2/23210	0.0317142	0.133277	0.0982482	Ncor2	1
BP	GO:0072368	regulation of lipid transport by negative regulation of transcription from RNA polymerase II promoter	1/371	2/23210	0.0317142	0.133277	0.0982482	Srebf2	1
BP	GO:0097022	lymphocyte migration into lymph node	1/371	2/23210	0.0317142	0.133277	0.0982482	Wnk1	1
BP	GO:0097750	endosome membrane tubulation	1/371	2/23210	0.0317142	0.133277	0.0982482	Tmcc1	1
BP	GO:0098905	regulation of bundle of His cell action potential	1/371	2/23210	0.0317142	0.133277	0.0982482	Gja5	1
BP	GO:0099557	trans-synaptic signaling by trans-synaptic complex, modulating synaptic transmission	1/371	2/23210	0.0317142	0.133277	0.0982482	Ephb2	1
BP	GO:0110061	regulation of angiotensin-activated signaling pathway	1/371	2/23210	0.0317142	0.133277	0.0982482	Rock2	1
BP	GO:0120077	angiogenic sprout fusion	1/371	2/23210	0.0317142	0.133277	0.0982482	Rtn4	1
BP	GO:0120078	cell adhesion involved in sprouting angiogenesis	1/371	2/23210	0.0317142	0.133277	0.0982482	Rtn4	1
BP	GO:0120191	negative regulation of termination of RNA polymerase II transcription	1/371	2/23210	0.0317142	0.133277	0.0982482	Scaf4	1
BP	GO:0140066	peptidyl-lysine crotonylation	1/371	2/23210	0.0317142	0.133277	0.0982482	Ep300	1
BP	GO:0150031	regulation of protein localization to lysosome	1/371	2/23210	0.0317142	0.133277	0.0982482	Rock2	1
BP	GO:1900220	semaphorin-plexin signaling pathway involved in bone trabecula morphogenesis	1/371	2/23210	0.0317142	0.133277	0.0982482	Plxnb1	1
BP	GO:1900240	negative regulation of phenotypic switching	1/371	2/23210	0.0317142	0.133277	0.0982482	Dnmt1	1
BP	GO:1901329	regulation of odontoblast differentiation	1/371	2/23210	0.0317142	0.133277	0.0982482	Cebpb	1
BP	GO:1902499	positive regulation of protein autoubiquitination	1/371	2/23210	0.0317142	0.133277	0.0982482	Mta1	1
BP	GO:1903353	regulation of nucleus organization	1/371	2/23210	0.0317142	0.133277	0.0982482	Nfe2l1	1
BP	GO:1903385	regulation of homophilic cell adhesion	1/371	2/23210	0.0317142	0.133277	0.0982482	Ptpn23	1
BP	GO:1903892	negative regulation of ATF6-mediated unfolded protein response	1/371	2/23210	0.0317142	0.133277	0.0982482	Atf6b	1
BP	GO:1904008	response to monosodium glutamate	1/371	2/23210	0.0317142	0.133277	0.0982482	Lmnb1	1
BP	GO:1904009	cellular response to monosodium glutamate	1/371	2/23210	0.0317142	0.133277	0.0982482	Lmnb1	1
BP	GO:1904245	regulation of polynucleotide adenylyltransferase activity	1/371	2/23210	0.0317142	0.133277	0.0982482	Pabpn1	1
BP	GO:1904515	positive regulation of TORC2 signaling	1/371	2/23210	0.0317142	0.133277	0.0982482	Sik3	1
BP	GO:1904782	negative regulation of NMDA glutamate receptor activity	1/371	2/23210	0.0317142	0.133277	0.0982482	Ephb2	1
BP	GO:1904835	dorsal root ganglion morphogenesis	1/371	2/23210	0.0317142	0.133277	0.0982482	Nrp2	1
BP	GO:1904997	regulation of leukocyte adhesion to arterial endothelial cell	1/371	2/23210	0.0317142	0.133277	0.0982482	Klf4	1
BP	GO:1905524	negative regulation of protein autoubiquitination	1/371	2/23210	0.0317142	0.133277	0.0982482	Taf1	1
BP	GO:1905550	regulation of protein localization to endoplasmic reticulum	1/371	2/23210	0.0317142	0.133277	0.0982482	Rtn4	1
BP	GO:1905552	positive regulation of protein localization to endoplasmic reticulum	1/371	2/23210	0.0317142	0.133277	0.0982482	Rtn4	1
BP	GO:1905636	positive regulation of RNA polymerase II regulatory region sequence-specific DNA binding	1/371	2/23210	0.0317142	0.133277	0.0982482	Ep300	1
BP	GO:1905642	negative regulation of DNA methylation	1/371	2/23210	0.0317142	0.133277	0.0982482	Kmt2a	1
BP	GO:1905663	positive regulation of telomerase RNA reverse transcriptase activity	1/371	2/23210	0.0317142	0.133277	0.0982482	Hnrnpd	1
BP	GO:1905916	negative regulation of cell differentiation involved in phenotypic switching	1/371	2/23210	0.0317142	0.133277	0.0982482	Dnmt1	1
BP	GO:1905931	negative regulation of vascular smooth muscle cell differentiation involved in phenotypic switching	1/371	2/23210	0.0317142	0.133277	0.0982482	Dnmt1	1
BP	GO:2000053	regulation of Wnt signaling pathway involved in dorsal/ventral axis specification	1/371	2/23210	0.0317142	0.133277	0.0982482	Axin2	1
BP	GO:2000054	negative regulation of Wnt signaling pathway involved in dorsal/ventral axis specification	1/371	2/23210	0.0317142	0.133277	0.0982482	Axin2	1
BP	GO:2000342	negative regulation of chemokine (C-X-C motif) ligand 2 production	1/371	2/23210	0.0317142	0.133277	0.0982482	Klf4	1
BP	GO:2000490	negative regulation of hepatic stellate cell activation	1/371	2/23210	0.0317142	0.133277	0.0982482	Gclc	1
BP	GO:2000629	negative regulation of miRNA metabolic process	1/371	2/23210	0.0317142	0.133277	0.0982482	Ep300	1
BP	GO:2000638	regulation of SREBP signaling pathway	1/371	2/23210	0.0317142	0.133277	0.0982482	Zbtb7b	1
BP	GO:2000805	negative regulation of termination of RNA polymerase II transcription, poly(A)-coupled	1/371	2/23210	0.0317142	0.133277	0.0982482	Scaf4	1
BP	GO:2001213	negative regulation of vasculogenesis	1/371	2/23210	0.0317142	0.133277	0.0982482	Rtn4	1
BP	GO:2001293	malonyl-CoA metabolic process	1/371	2/23210	0.0317142	0.133277	0.0982482	Acacb	1
BP	GO:0000086	G2/M transition of mitotic cell cycle	5/371	110/23210	0.0318738	0.133714	0.0985701	Rcc2/Cdc25a/Taok2/Lmnb1/Pbx1	5
BP	GO:0006986	response to unfolded protein	5/371	110/23210	0.0318738	0.133714	0.0985701	Ep300/Atf6b/Hspa1b/Dab2ip/Comp	5
BP	GO:0003206	cardiac chamber morphogenesis	6/371	148/23210	0.0319427	0.133769	0.0986106	Srf/Rxra/Sav1/Hey2/Gja5/Nrp2	6
BP	GO:0055067	monovalent inorganic cation homeostasis	6/371	148/23210	0.0319427	0.133769	0.0986106	Slc12a5/Slc12a9/Mafg/Atp1a1/Mllt6/Slc12a4	6
BP	GO:0007059	chromosome segregation	10/371	317/23210	0.0321137	0.134348	0.0990379	Axin2/Rcc2/Phf23/Akap8/Sfpq/Hira/Ncapd2/Incenp/Chtf18/Ercc2	10
BP	GO:0051705	multi-organism behavior	4/371	75/23210	0.0321652	0.134348	0.0990379	Atxn1l/Abl2/Cic/Phf21a	4
BP	GO:0061097	regulation of protein tyrosine kinase activity	4/371	75/23210	0.0321652	0.134348	0.0990379	Itgb3/Mvp/Sh3bp5/Tal1	4
BP	GO:0016072	rRNA metabolic process	8/371	230/23210	0.0322028	0.134389	0.0990674	Gtf3c1/Tcof1/Usp36/Las1l/Urb1/Ddx54/Gar1/Naf1	8
BP	GO:0015672	monovalent inorganic cation transport	13/371	455/23210	0.0322703	0.134553	0.0991887	Slc12a5/Wnk1/Slc38a10/Slc12a9/Atp1a1/Snta1/Sik1/Mllt6/Klhl3/Kcnc3/Gja5/Slc12a4/Aqp1	13
BP	GO:0018105	peptidyl-serine phosphorylation	10/371	318/23210	0.0327064	0.13595	0.100219	Wnk1/Ddit4/Taf1/Axin1/Rock2/Csnk1g2/Map3k10/Ttbk1/Arrb2/Pkn1	10
BP	GO:0002076	osteoblast development	2/371	18/23210	0.0329325	0.13595	0.100219	Jund/Shh	2
BP	GO:0020027	hemoglobin metabolic process	2/371	18/23210	0.0329325	0.13595	0.100219	Axin1/Klf4	2
BP	GO:0021514	ventral spinal cord interneuron differentiation	2/371	18/23210	0.0329325	0.13595	0.100219	Evx1/Shh	2
BP	GO:0036119	response to platelet-derived growth factor	2/371	18/23210	0.0329325	0.13595	0.100219	Itgb3/Has2	2
BP	GO:0045721	negative regulation of gluconeogenesis	2/371	18/23210	0.0329325	0.13595	0.100219	Ep300/Sik1	2
BP	GO:0045722	positive regulation of gluconeogenesis	2/371	18/23210	0.0329325	0.13595	0.100219	Stk11/Kat2b	2
BP	GO:0060947	cardiac vascular smooth muscle cell differentiation	2/371	18/23210	0.0329325	0.13595	0.100219	Srf/Hey2	2
BP	GO:2000696	regulation of epithelial cell differentiation involved in kidney development	2/371	18/23210	0.0329325	0.13595	0.100219	Yap1/Fat4	2
BP	GO:0031570	DNA integrity checkpoint	5/371	111/23210	0.0329573	0.13595	0.100219	Gigyf2/E2f1/Dot1l/Taok2/Ccar2	5
BP	GO:0001569	branching involved in blood vessel morphogenesis	3/371	44/23210	0.0331157	0.13595	0.100219	Srf/Col4a1/Shh	3
BP	GO:0043044	ATP-dependent chromatin remodeling	3/371	44/23210	0.0331157	0.13595	0.100219	Anp32e/Chd5/Chd3	3
BP	GO:0043124	negative regulation of I-kappaB kinase/NF-kappaB signaling	3/371	44/23210	0.0331157	0.13595	0.100219	Mapkbp1/Otud7b/Dab2ip	3
BP	GO:0043616	keratinocyte proliferation	3/371	44/23210	0.0331157	0.13595	0.100219	Yap1/Ppard/Has2	3
BP	GO:0050919	negative chemotaxis	3/371	44/23210	0.0331157	0.13595	0.100219	Itgb3/Ntn1/Nrp2	3
BP	GO:0051898	negative regulation of protein kinase B signaling	3/371	44/23210	0.0331157	0.13595	0.100219	Igf1r/Klf4/Lemd2	3
BP	GO:0071385	cellular response to glucocorticoid stimulus	3/371	44/23210	0.0331157	0.13595	0.100219	Ddit4/Tfap4/Aqp1	3
BP	GO:0098781	ncRNA transcription	3/371	44/23210	0.0331157	0.13595	0.100219	Gtf3c1/Tcof1/Celf3	3
BP	GO:0060350	endochondral bone morphogenesis	4/371	76/23210	0.0335395	0.137572	0.101414	Axin2/Inppl1/Comp/Sik3	4
BP	GO:0014013	regulation of gliogenesis	6/371	150/23210	0.0337818	0.138329	0.101972	E2f1/Lin28a/Rtn4/Ttbk1/Shh/Vim	6
BP	GO:0022612	gland morphogenesis	6/371	150/23210	0.0337818	0.138329	0.101972	Ntn1/Rxra/Rtn4/Igf1r/Shh/Cebpb	6
BP	GO:0008630	intrinsic apoptotic signaling pathway in response to DNA damage	5/371	112/23210	0.0340634	0.139245	0.102647	Ddit4/E2f1/Ep300/Ccar2/Ei24	5
BP	GO:0031398	positive regulation of protein ubiquitination	5/371	112/23210	0.0340634	0.139245	0.102647	Axin1/Phf23/Mta1/Sprtn/Arrb2	5
BP	GO:0050803	regulation of synapse structure or activity	9/371	276/23210	0.0341582	0.139513	0.102845	Ntn1/Ptprf/Abhd17c/Flrt1/Camkv/Dab2ip/Malat1/Nrp2/Ephb2	9
BP	GO:0090092	regulation of transmembrane receptor protein serine/threonine kinase signaling pathway	8/371	233/23210	0.0343692	0.140256	0.103392	Ube2o/Axin1/Crebbp/Stk11/Ep300/Acvr2b/Zfp703/Lemd2	8
BP	GO:0071277	cellular response to calcium ion	4/371	77/23210	0.0349476	0.142495	0.105043	Wnk1/Fus/Mylk/Jund	4
BP	GO:0061028	establishment of endothelial barrier	3/371	45/23210	0.0350732	0.142643	0.105152	Tjp1/Rock2/Rtn4	3
BP	GO:0061647	histone H3-K9 modification	3/371	45/23210	0.0350732	0.142643	0.105152	Dnmt1/Kmt2a/Kat2b	3
BP	GO:1902893	regulation of pri-miRNA transcription by RNA polymerase II	3/371	45/23210	0.0350732	0.142643	0.105152	Srebf2/Srf/Ppard	3
BP	GO:0006813	potassium ion transport	8/371	234/23210	0.0351128	0.142683	0.105182	Slc12a5/Wnk1/Slc12a9/Atp1a1/Kcnc3/Gja5/Slc12a4/Aqp1	8
BP	GO:0046661	male sex differentiation	6/371	152/23210	0.035688	0.144898	0.106814	Map7/Safb2/Col9a3/Ybx3/Atn1/Shh	6
BP	GO:0055002	striated muscle cell development	7/371	193/23210	0.036043	0.146215	0.107786	Ttn/Ep300/Srf/Hey2/Myom3/Comp/Flnc	7
BP	GO:0043507	positive regulation of JUN kinase activity	4/371	78/23210	0.0363895	0.146525	0.108014	Mapkbp1/Axin1/Map3k10/Dab2ip	4
BP	GO:0016074	snoRNA metabolic process	2/371	19/23210	0.0364251	0.146525	0.108014	Gar1/Naf1	2
BP	GO:0042789	mRNA transcription by RNA polymerase II	2/371	19/23210	0.0364251	0.146525	0.108014	Srf/Hnrnpd	2
BP	GO:0045953	negative regulation of natural killer cell mediated cytotoxicity	2/371	19/23210	0.0364251	0.146525	0.108014	Arrb2/Tap2	2
BP	GO:0072189	ureter development	2/371	19/23210	0.0364251	0.146525	0.108014	Lzts2/Shh	2
BP	GO:0090030	regulation of steroid hormone biosynthetic process	2/371	19/23210	0.0364251	0.146525	0.108014	Atp1a1/Igf1r	2
BP	GO:0098840	protein transport along microtubule	2/371	19/23210	0.0364251	0.146525	0.108014	Sfpq/Cep131	2
BP	GO:0099118	microtubule-based protein transport	2/371	19/23210	0.0364251	0.146525	0.108014	Sfpq/Cep131	2
BP	GO:1900424	regulation of defense response to bacterium	2/371	19/23210	0.0364251	0.146525	0.108014	Mapkbp1/Nlrp10	2
BP	GO:1904385	cellular response to angiotensin	2/371	19/23210	0.0364251	0.146525	0.108014	Rock2/Igf1r	2
BP	GO:0006006	glucose metabolic process	7/371	194/23210	0.0369023	0.147956	0.109069	Nfe2l1/Acacb/Stk11/Ep300/Inppl1/Sik1/Kat2b	7
BP	GO:0099173	postsynapse organization	7/371	194/23210	0.0369023	0.147956	0.109069	Abl2/Ptprf/Rock2/Abhd17c/Igf1r/Nrp2/Ephb2	7
BP	GO:0007017	microtubule-based process	19/371	759/23210	0.0370448	0.147956	0.109069	Pcnt/Tubb2b/Map7/Axin1/Llgl2/Atxn7/Sfpq/Cntrob/Mark4/Rock2/Cep131/Chd3/Sun2/Kifc5b/Hspa1b/Kif1c/Sik3/Cul9/Kat2b	19
BP	GO:0007628	adult walking behavior	3/371	46/23210	0.0370892	0.147956	0.109069	Abl2/Axin1/Arrb2	3
BP	GO:0010677	negative regulation of cellular carbohydrate metabolic process	3/371	46/23210	0.0370892	0.147956	0.109069	Ddit4/Ep300/Sik1	3
BP	GO:0032456	endocytic recycling	3/371	46/23210	0.0370892	0.147956	0.109069	Dennd1c/Ptpn23/Rab11fip3	3
BP	GO:0045010	actin nucleation	3/371	46/23210	0.0370892	0.147956	0.109069	Ap1ar/Hip1r/Jmy	3
BP	GO:0048536	spleen development	3/371	46/23210	0.0370892	0.147956	0.109069	Kmt2a/Pkn1/Pbx1	3
BP	GO:0071384	cellular response to corticosteroid stimulus	3/371	46/23210	0.0370892	0.147956	0.109069	Ddit4/Tfap4/Aqp1	3
BP	GO:1902667	regulation of axon guidance	3/371	46/23210	0.0370892	0.147956	0.109069	Tubb2b/Zswim8/Megf8	3
BP	GO:0031667	response to nutrient levels	11/371	371/23210	0.0372576	0.148504	0.109473	Acacb/Taf1/Mtmr3/Srebf2/Usf2/Kank2/Srf/Igf1r/Atn1/Sik1/Pim1	11
BP	GO:0016049	cell growth	14/371	513/23210	0.0374482	0.14914	0.109941	Golga4/Ntn1/Stk11/Megf8/Ep300/Srf/Rtn4/Ccar2/Ei24/Ppard/Flrt1/Dab2ip/Dact3/Nrp2	14
BP	GO:0042147	retrograde transport, endosome to Golgi	4/371	79/23210	0.0378653	0.150551	0.110982	Ube2o/Trappc10/Tbc1d10b/Baiap3	4
BP	GO:0048663	neuron fate commitment	4/371	79/23210	0.0378653	0.150551	0.110982	Jag2/Evx1/Lbx1/Shh	4
BP	GO:0010927	cellular component assembly involved in morphogenesis	5/371	116/23210	0.0387166	0.15368	0.113289	Ttn/Ep300/Srf/Ercc2/Myom3	5
BP	GO:1903828	negative regulation of cellular protein localization	5/371	116/23210	0.0387166	0.15368	0.113289	Rock2/Abhd17c/Ei24/Otud7b/Lzts2	5
BP	GO:0090257	regulation of muscle system process	8/371	239/23210	0.0389941	0.154654	0.114006	Ttn/Atp1a1/Ep300/Srf/Rock2/Klf4/Mylk2/Gja5	8
BP	GO:0006368	transcription elongation from RNA polymerase II promoter	3/371	47/23210	0.0391634	0.154686	0.11403	Axin1/Cdk13/Shh	3
BP	GO:0030261	chromosome condensation	3/371	47/23210	0.0391634	0.154686	0.11403	Phf23/Akap8/Ncapd2	3
BP	GO:0030520	intracellular estrogen receptor signaling pathway	3/371	47/23210	0.0391634	0.154686	0.11403	Safb/Yap1/Kank2	3
BP	GO:0045581	negative regulation of T cell differentiation	3/371	47/23210	0.0391634	0.154686	0.11403	Zbtb7b/Zfp608/Shh	3
BP	GO:0071300	cellular response to retinoic acid	3/371	47/23210	0.0391634	0.154686	0.11403	Abl2/Yap1/Aqp1	3
BP	GO:0021675	nerve development	4/371	80/23210	0.0393751	0.155138	0.114364	Fbxo45/Atp8b1/Nrp2/Ephb2	4
BP	GO:0045682	regulation of epidermis development	4/371	80/23210	0.0393751	0.155138	0.114364	Mafg/Rock2/Ppard/Hey2	4
BP	GO:0060113	inner ear receptor cell differentiation	4/371	80/23210	0.0393751	0.155138	0.114364	Jag2/Hey2/Atp8b1/Fat4	4
BP	GO:0040029	regulation of gene expression, epigenetic	9/371	284/23210	0.0397955	0.155636	0.11473	Dnmt1/Gigyf2/Dot1l/Lin28a/Hira/Ep300/Rbm15b/Mta1/Ncor2	9
BP	GO:0044262	cellular carbohydrate metabolic process	9/371	284/23210	0.0397955	0.155636	0.11473	Nfe2l1/Ddit4/Acacb/Stk11/Ep300/Stk40/Sik1/Kat2b/Has2	9
BP	GO:0043393	regulation of protein binding	8/371	240/23210	0.0398034	0.155636	0.11473	Taf1/Abl2/Hip1r/Ptprf/Ep300/Ttbk1/Arrb2/Dab2ip	8
BP	GO:0009896	positive regulation of catabolic process	12/371	422/23210	0.0398705	0.155636	0.11473	Gigyf2/Taf1/Ambra1/Axin1/Arih1/Stk11/Rock2/Tmem259/Hnrnpd/Gclc/Hspa1b/Dab2ip	12
BP	GO:0002716	negative regulation of natural killer cell mediated immunity	2/371	20/23210	0.040053	0.155636	0.11473	Arrb2/Tap2	2
BP	GO:0010869	regulation of receptor biosynthetic process	2/371	20/23210	0.040053	0.155636	0.11473	Itgb3/Hoxa5	2
BP	GO:0033630	positive regulation of cell adhesion mediated by integrin	2/371	20/23210	0.040053	0.155636	0.11473	Itgb3/Rac3	2
BP	GO:0043931	ossification involved in bone maturation	2/371	20/23210	0.040053	0.155636	0.11473	Plxnb1/Fat4	2
BP	GO:0048199	vesicle targeting, to, from or within Golgi	2/371	20/23210	0.040053	0.155636	0.11473	Ap1ar/Tmed9	2
BP	GO:0050434	positive regulation of viral transcription	2/371	20/23210	0.040053	0.155636	0.11473	Ep300/Tfap4	2
BP	GO:0060252	positive regulation of glial cell proliferation	2/371	20/23210	0.040053	0.155636	0.11473	E2f1/Vim	2
BP	GO:0060307	regulation of ventricular cardiac muscle cell membrane repolarization	2/371	20/23210	0.040053	0.155636	0.11473	Snta1/Gja5	2
BP	GO:1901028	regulation of mitochondrial outer membrane permeabilization involved in apoptotic signaling pathway	2/371	20/23210	0.040053	0.155636	0.11473	Hip1r/Gclc	2
BP	GO:1903798	regulation of production of miRNAs involved in gene silencing by miRNA	2/371	20/23210	0.040053	0.155636	0.11473	Lin28a/Ncor2	2
BP	GO:1990403	embryonic brain development	2/371	20/23210	0.040053	0.155636	0.11473	Pcnt/Tubb2b	2
BP	GO:1990776	response to angiotensin	2/371	20/23210	0.040053	0.155636	0.11473	Rock2/Igf1r	2
BP	GO:2000678	negative regulation of transcription regulatory region DNA binding	2/371	20/23210	0.040053	0.155636	0.11473	Taf1/Hey2	2
BP	GO:0010594	regulation of endothelial cell migration	6/371	157/23210	0.0407518	0.158095	0.116543	Itgb3/Rock2/Klf4/Dab2ip/Shh/Map3k3	6
BP	GO:0048015	phosphatidylinositol-mediated signaling	6/371	157/23210	0.0407518	0.158095	0.116543	Plxnb1/Igf1r/Ppard/Plcb3/Klf4/Dab2ip	6
BP	GO:1903312	negative regulation of mRNA metabolic process	4/371	81/23210	0.0409187	0.158614	0.116926	Axin2/E2f1/U2af2/Hnrnpd	4
BP	GO:0042476	odontogenesis	5/371	118/23210	0.0411816	0.159301	0.117432	Jag2/Axin2/Acvr2b/Dmp1/Shh	5
BP	GO:0043550	regulation of lipid kinase activity	3/371	48/23210	0.0412953	0.159301	0.117432	Ambra1/Wdr81/Dab2ip	3
BP	GO:0051972	regulation of telomerase activity	3/371	48/23210	0.0412953	0.159301	0.117432	Hnrnpd/Klf4/Naf1	3
BP	GO:0061005	cell differentiation involved in kidney development	3/371	48/23210	0.0412953	0.159301	0.117432	Yap1/Shh/Fat4	3
BP	GO:0090659	walking behavior	3/371	48/23210	0.0412953	0.159301	0.117432	Abl2/Axin1/Arrb2	3
BP	GO:1903115	regulation of actin filament-based movement	3/371	48/23210	0.0412953	0.159301	0.117432	Atp1a1/Mylk2/Gja5	3
BP	GO:0001649	osteoblast differentiation	7/371	199/23210	0.0414009	0.15958	0.117638	Axin2/Hira/Acvr2b/Jund/Shh/Cebpb/Sh3pxd2b	7
BP	GO:0042176	regulation of protein catabolic process	11/371	378/23210	0.041684	0.160315	0.11818	Nfe2l1/Taf1/Axin1/Arih1/Rybp/Tmem259/Ccar2/Gclc/Hspa1b/Dab2ip/Shh	11
BP	GO:0034655	nucleobase-containing compound catabolic process	12/371	425/23210	0.041692	0.160315	0.11818	Gigyf2/Fxr2/Ddit4/Axin2/E2f1/Lin28a/Rock2/Smg5/Hnrnpd/Gtpbp2/Naf1/Vim	12
BP	GO:0050673	epithelial cell proliferation	12/371	425/23210	0.041692	0.160315	0.11818	Itgb3/Yap1/Stk11/Rtn4/Ppard/Sav1/Zfp703/Dab2ip/Shh/Cebpb/Has2/Hoxa5	12
BP	GO:0040013	negative regulation of locomotion	10/371	332/23210	0.0418254	0.160699	0.118463	Ap1ar/Ptpn23/Srf/Cyp1b1/Ppard/Tie1/Klf4/Dab2ip/Shh/Ptpru	10
BP	GO:1903037	regulation of leukocyte cell-cell adhesion	9/371	287/23210	0.0420631	0.160826	0.118556	Wnk1/Zbtb7b/Zfp608/Cd4/Klf4/Shh/Cebpb/Il6ra/Has2	9
BP	GO:0003158	endothelium development	5/371	119/23210	0.0424489	0.160826	0.118556	Tjp1/Rock2/Rtn4/Acvr2b/Hey2	5
BP	GO:0048747	muscle fiber development	4/371	82/23210	0.0424963	0.160826	0.118556	Ttn/Myom3/Comp/Flnc	4
BP	GO:0007548	sex differentiation	9/371	288/23210	0.042838	0.160826	0.118556	Map7/Safb2/Col9a3/Ybx3/Atn1/Arrb2/Shh/Cebpb/Pbx1	9
BP	GO:0030833	regulation of actin filament polymerization	6/371	159/23210	0.0428981	0.160826	0.118556	Ap1ar/Hip1r/Vasp/Jmy/Rac3/Fchsd1	6
BP	GO:0021545	cranial nerve development	3/371	49/23210	0.0434846	0.160826	0.118556	Atp8b1/Nrp2/Ephb2	3
BP	GO:0071470	cellular response to osmotic stress	3/371	49/23210	0.0434846	0.160826	0.118556	Ybx3/Mylk/Aqp1	3
BP	GO:0008584	male gonad development	5/371	120/23210	0.0437395	0.160826	0.118556	Map7/Safb2/Col9a3/Ybx3/Atn1	5
BP	GO:0003094	glomerular filtration	2/371	21/23210	0.0438111	0.160826	0.118556	Gja5/Aqp1	2
BP	GO:0003177	pulmonary valve development	2/371	21/23210	0.0438111	0.160826	0.118556	Hey2/Gja5	2
BP	GO:0003283	atrial septum development	2/371	21/23210	0.0438111	0.160826	0.118556	Hey2/Gja5	2
BP	GO:0031065	positive regulation of histone deacetylation	2/371	21/23210	0.0438111	0.160826	0.118556	Akap8/Zbtb7b	2
BP	GO:0045475	locomotor rhythm	2/371	21/23210	0.0438111	0.160826	0.118556	Zfhx3/Mta1	2
BP	GO:0051450	myoblast proliferation	2/371	21/23210	0.0438111	0.160826	0.118556	Ppard/Malat1	2
BP	GO:0070920	regulation of production of small RNA involved in gene silencing by RNA	2/371	21/23210	0.0438111	0.160826	0.118556	Lin28a/Ncor2	2
BP	GO:1901522	positive regulation of transcription from RNA polymerase II promoter involved in cellular response to chemical stimulus	2/371	21/23210	0.0438111	0.160826	0.118556	Ep300/Rxra	2
BP	GO:2000482	regulation of interleukin-8 secretion	2/371	21/23210	0.0438111	0.160826	0.118556	Mapkbp1/Nlrp10	2
BP	GO:0051301	cell division	15/371	574/23210	0.0439339	0.160826	0.118556	Rcc2/Llgl2/Cdc25a/Cntrob/Ncapd2/Mark4/Rock2/Incenp/Igf1r/Rab11fip3/Numbl/Ercc2/Lzts2/Shh/Tal1	15
BP	GO:0048017	inositol lipid-mediated signaling	6/371	160/23210	0.0439974	0.160826	0.118556	Plxnb1/Igf1r/Ppard/Plcb3/Klf4/Dab2ip	6
BP	GO:1903321	negative regulation of protein modification by small protein conjugation or removal	4/371	83/23210	0.0441079	0.160826	0.118556	Taf1/U2af2/Gclc/Arrb2	4
BP	GO:0019725	cellular homeostasis	22/371	930/23210	0.0443564	0.160826	0.118556	Slc12a5/Nfe2l1/Itgb3/Abl2/Qsox1/Lin28a/Slc12a9/Mafg/Atp1a1/Srf/Map4k4/Rtn4/Igf1r/Cacna1i/Jph3/Plcb3/Gclc/Cd4/Baiap3/Kctd17/Slc12a4/Aqp1	22
BP	GO:0031098	stress-activated protein kinase signaling cascade	9/371	290/23210	0.0444164	0.160826	0.118556	Mapkbp1/Axin1/Taok2/Map4k4/Igf1r/Map3k10/Lmnb1/Dab2ip/Map3k3	9
BP	GO:0031497	chromatin assembly	5/371	121/23210	0.0450535	0.160826	0.118556	Bahd1/Tspyl4/Chaf1a/Hira/Sart3	5
BP	GO:0046546	development of primary male sexual characteristics	5/371	121/23210	0.0450535	0.160826	0.118556	Map7/Safb2/Col9a3/Ybx3/Atn1	5
BP	GO:1900180	regulation of protein localization to nucleus	5/371	121/23210	0.0450535	0.160826	0.118556	Stk11/Ei24/Otud7b/Lzts2/Shh	5
BP	GO:0051147	regulation of muscle cell differentiation	6/371	161/23210	0.0451142	0.160826	0.118556	Dnmt1/Tnpo2/Ep300/Arrb2/Sik1/Shh	6
BP	GO:0003018	vascular process in circulatory system	7/371	203/23210	0.045246	0.160826	0.118556	Rock2/Ppard/Gclc/Snta1/Comp/Gja5/Kat2b	7
BP	GO:0052548	regulation of endopeptidase activity	10/371	337/23210	0.0454659	0.160826	0.118556	Hip1r/Ep300/Rock2/Ttbk1/Tfap4/Klf4/Arrb2/Gramd4/Hspa1b/Aqp1	10
BP	GO:0001558	regulation of cell growth	12/371	431/23210	0.045508	0.160826	0.118556	Golga4/Ntn1/Stk11/Megf8/Ep300/Srf/Rtn4/Ccar2/Ei24/Ppard/Dab2ip/Dact3	12
BP	GO:0006360	transcription by RNA polymerase I	3/371	50/23210	0.0457308	0.160826	0.118556	Tcof1/Taf1/Lipe	3
BP	GO:0008038	neuron recognition	3/371	50/23210	0.0457308	0.160826	0.118556	Megf8/Rtn4/Ephb2	3
BP	GO:0051055	negative regulation of lipid biosynthetic process	3/371	50/23210	0.0457308	0.160826	0.118556	Stk11/Atp1a1/Sik1	3
BP	GO:0061014	positive regulation of mRNA catabolic process	3/371	50/23210	0.0457308	0.160826	0.118556	Gigyf2/Rock2/Hnrnpd	3
BP	GO:1902373	negative regulation of mRNA catabolic process	3/371	50/23210	0.0457308	0.160826	0.118556	Axin2/E2f1/Hnrnpd	3
BP	GO:0032945	negative regulation of mononuclear cell proliferation	4/371	84/23210	0.0457533	0.160826	0.118556	Zbtb7b/Pkn1/Shh/Cebpb	4
BP	GO:0050672	negative regulation of lymphocyte proliferation	4/371	84/23210	0.0457533	0.160826	0.118556	Zbtb7b/Pkn1/Shh/Cebpb	4
BP	GO:0010256	endomembrane system organization	11/371	384/23210	0.0457575	0.160826	0.118556	Mta1/Rtn4/Tmcc1/Baiap3/Tmed9/Sun2/Nbeal2/Atp8b1/Fat4/Lemd2/Aqp1	11
BP	GO:0002064	epithelial cell development	8/371	247/23210	0.0457832	0.160826	0.118556	Map7/Tjp1/Rock2/Rtn4/St14/Insm1/Vim/Hoxa5	8
BP	GO:0043588	skin development	9/371	293/23210	0.0468563	0.160826	0.118556	Yap1/Srf/Rock2/Ppard/Sav1/Ercc2/St14/Comp/Shh	9
BP	GO:0000430	regulation of transcription from RNA polymerase II promoter by glucose	1/371	3/23210	0.047193	0.160826	0.118556	Usf2	1
BP	GO:0000432	positive regulation of transcription from RNA polymerase II promoter by glucose	1/371	3/23210	0.047193	0.160826	0.118556	Usf2	1
BP	GO:0001966	thigmotaxis	1/371	3/23210	0.047193	0.160826	0.118556	Ep300	1
BP	GO:0002432	granuloma formation	1/371	3/23210	0.047193	0.160826	0.118556	Cebpb	1
BP	GO:0002481	antigen processing and presentation of exogenous protein antigen via MHC class Ib, TAP-dependent	1/371	3/23210	0.047193	0.160826	0.118556	Tap2	1
BP	GO:0002485	antigen processing and presentation of endogenous peptide antigen via MHC class I via ER pathway, TAP-dependent	1/371	3/23210	0.047193	0.160826	0.118556	Tap2	1
BP	GO:0002585	positive regulation of antigen processing and presentation of peptide antigen	1/371	3/23210	0.047193	0.160826	0.118556	Tap2	1
BP	GO:0002589	regulation of antigen processing and presentation of peptide antigen via MHC class I	1/371	3/23210	0.047193	0.160826	0.118556	Tap2	1
BP	GO:0002930	trabecular meshwork development	1/371	3/23210	0.047193	0.160826	0.118556	Cyp1b1	1
BP	GO:0003358	noradrenergic neuron development	1/371	3/23210	0.047193	0.160826	0.118556	Insm1	1
BP	GO:0006014	D-ribose metabolic process	1/371	3/23210	0.047193	0.160826	0.118556	Rpia	1
BP	GO:0006419	alanyl-tRNA aminoacylation	1/371	3/23210	0.047193	0.160826	0.118556	Aars2	1
BP	GO:0006990	positive regulation of transcription from RNA polymerase II promoter involved in unfolded protein response	1/371	3/23210	0.047193	0.160826	0.118556	Ep300	1
BP	GO:0007228	positive regulation of hh target transcription factor activity	1/371	3/23210	0.047193	0.160826	0.118556	Shh	1
BP	GO:0008315	G2/MI transition of meiotic cell cycle	1/371	3/23210	0.047193	0.160826	0.118556	Cdc25a	1
BP	GO:0010424	DNA methylation on cytosine within a CG sequence	1/371	3/23210	0.047193	0.160826	0.118556	Dnmt1	1
BP	GO:0010643	cell communication by chemical coupling	1/371	3/23210	0.047193	0.160826	0.118556	Gja5	1
BP	GO:0014737	positive regulation of muscle atrophy	1/371	3/23210	0.047193	0.160826	0.118556	Ep300	1
BP	GO:0014738	regulation of muscle hyperplasia	1/371	3/23210	0.047193	0.160826	0.118556	Klf4	1
BP	GO:0014900	muscle hyperplasia	1/371	3/23210	0.047193	0.160826	0.118556	Klf4	1
BP	GO:0016539	intein-mediated protein splicing	1/371	3/23210	0.047193	0.160826	0.118556	Shh	1
BP	GO:0021586	pons maturation	1/371	3/23210	0.047193	0.160826	0.118556	Cdk5r2	1
BP	GO:0021817	nucleokinesis involved in cell motility in cerebral cortex radial glia guided migration	1/371	3/23210	0.047193	0.160826	0.118556	Sun2	1
BP	GO:0021824	cerebral cortex tangential migration using cell-axon interactions	1/371	3/23210	0.047193	0.160826	0.118556	Nrp2	1
BP	GO:0021828	gonadotrophin-releasing hormone neuronal migration to the hypothalamus	1/371	3/23210	0.047193	0.160826	0.118556	Nrp2	1
BP	GO:0021849	neuroblast division in subventricular zone	1/371	3/23210	0.047193	0.160826	0.118556	Numbl	1
BP	GO:0021856	hypothalamic tangential migration using cell-axon interactions	1/371	3/23210	0.047193	0.160826	0.118556	Nrp2	1
BP	GO:0023016	signal transduction by trans-phosphorylation	1/371	3/23210	0.047193	0.160826	0.118556	Wnk1	1
BP	GO:0030702	chromatin silencing at centromere	1/371	3/23210	0.047193	0.160826	0.118556	Hira	1
BP	GO:0030846	termination of RNA polymerase II transcription, poly(A)-coupled	1/371	3/23210	0.047193	0.160826	0.118556	Scaf4	1
BP	GO:0030908	protein splicing	1/371	3/23210	0.047193	0.160826	0.118556	Shh	1
BP	GO:0031161	phosphatidylinositol catabolic process	1/371	3/23210	0.047193	0.160826	0.118556	Plcb3	1
BP	GO:0031446	regulation of fast-twitch skeletal muscle fiber contraction	1/371	3/23210	0.047193	0.160826	0.118556	Mylk2	1
BP	GO:0031448	positive regulation of fast-twitch skeletal muscle fiber contraction	1/371	3/23210	0.047193	0.160826	0.118556	Mylk2	1
BP	GO:0031635	adenylate cyclase-inhibiting opioid receptor signaling pathway	1/371	3/23210	0.047193	0.160826	0.118556	Itgb3	1
BP	GO:0032289	central nervous system myelin formation	1/371	3/23210	0.047193	0.160826	0.118556	Ercc2	1
BP	GO:0032423	regulation of mismatch repair	1/371	3/23210	0.047193	0.160826	0.118556	Axin2	1
BP	GO:0032899	regulation of neurotrophin production	1/371	3/23210	0.047193	0.160826	0.118556	Shh	1
BP	GO:0033058	directional locomotion	1/371	3/23210	0.047193	0.160826	0.118556	Ttn	1
BP	GO:0034164	negative regulation of toll-like receptor 9 signaling pathway	1/371	3/23210	0.047193	0.160826	0.118556	Gramd4	1
BP	GO:0036500	ATF6-mediated unfolded protein response	1/371	3/23210	0.047193	0.160826	0.118556	Atf6b	1
BP	GO:0043578	nuclear matrix organization	1/371	3/23210	0.047193	0.160826	0.118556	Sun2	1
BP	GO:0043969	histone H2B acetylation	1/371	3/23210	0.047193	0.160826	0.118556	Ep300	1
BP	GO:0043974	histone H3-K27 acetylation	1/371	3/23210	0.047193	0.160826	0.118556	Kmt2a	1
BP	GO:0045226	extracellular polysaccharide biosynthetic process	1/371	3/23210	0.047193	0.160826	0.118556	Has2	1
BP	GO:0045358	negative regulation of interferon-beta biosynthetic process	1/371	3/23210	0.047193	0.160826	0.118556	Crebbp	1
BP	GO:0045715	negative regulation of low-density lipoprotein particle receptor biosynthetic process	1/371	3/23210	0.047193	0.160826	0.118556	Itgb3	1
BP	GO:0045799	positive regulation of chromatin assembly or disassembly	1/371	3/23210	0.047193	0.160826	0.118556	Tal1	1
BP	GO:0046379	extracellular polysaccharide metabolic process	1/371	3/23210	0.047193	0.160826	0.118556	Has2	1
BP	GO:0046985	positive regulation of hemoglobin biosynthetic process	1/371	3/23210	0.047193	0.160826	0.118556	Klf4	1
BP	GO:0048320	axial mesoderm formation	1/371	3/23210	0.047193	0.160826	0.118556	Axin1	1
BP	GO:0048769	sarcomerogenesis	1/371	3/23210	0.047193	0.160826	0.118556	Ttn	1
BP	GO:0060177	regulation of angiotensin metabolic process	1/371	3/23210	0.047193	0.160826	0.118556	Ep300	1
BP	GO:0060375	regulation of mast cell differentiation	1/371	3/23210	0.047193	0.160826	0.118556	Tal1	1
BP	GO:0060378	regulation of brood size	1/371	3/23210	0.047193	0.160826	0.118556	Sh3pxd2b	1
BP	GO:0060435	bronchiole development	1/371	3/23210	0.047193	0.160826	0.118556	Hoxa5	1
BP	GO:0060523	prostate epithelial cord elongation	1/371	3/23210	0.047193	0.160826	0.118556	Shh	1
BP	GO:0060567	negative regulation of DNA-templated transcription, termination	1/371	3/23210	0.047193	0.160826	0.118556	Scaf4	1
BP	GO:0060671	epithelial cell differentiation involved in embryonic placenta development	1/371	3/23210	0.047193	0.160826	0.118556	St14	1
BP	GO:0060672	epithelial cell morphogenesis involved in placental branching	1/371	3/23210	0.047193	0.160826	0.118556	St14	1
BP	GO:0060769	positive regulation of epithelial cell proliferation involved in prostate gland development	1/371	3/23210	0.047193	0.160826	0.118556	Shh	1
BP	GO:0061357	positive regulation of Wnt protein secretion	1/371	3/23210	0.047193	0.160826	0.118556	Ptpn23	1
BP	GO:0061888	regulation of astrocyte activation	1/371	3/23210	0.047193	0.160826	0.118556	Ttbk1	1
BP	GO:0070889	platelet alpha granule organization	1/371	3/23210	0.047193	0.160826	0.118556	Nbeal2	1
BP	GO:0071288	cellular response to mercury ion	1/371	3/23210	0.047193	0.160826	0.118556	Aqp1	1
BP	GO:0071603	endothelial cell-cell adhesion	1/371	3/23210	0.047193	0.160826	0.118556	Cyp1b1	1
BP	GO:0071930	negative regulation of transcription involved in G1/S transition of mitotic cell cycle	1/371	3/23210	0.047193	0.160826	0.118556	E2f1	1
BP	GO:0072092	ureteric bud invasion	1/371	3/23210	0.047193	0.160826	0.118556	Kif26b	1
BP	GO:0072194	kidney smooth muscle tissue development	1/371	3/23210	0.047193	0.160826	0.118556	Shh	1
BP	GO:0086053	AV node cell to bundle of His cell communication by electrical coupling	1/371	3/23210	0.047193	0.160826	0.118556	Gja5	1
BP	GO:0090116	C-5 methylation of cytosine	1/371	3/23210	0.047193	0.160826	0.118556	Dnmt1	1
BP	GO:0090292	nuclear matrix anchoring at nuclear membrane	1/371	3/23210	0.047193	0.160826	0.118556	Sun2	1
BP	GO:0090679	cell differentiation involved in phenotypic switching	1/371	3/23210	0.047193	0.160826	0.118556	Dnmt1	1
BP	GO:0097021	lymphocyte migration into lymphoid organs	1/371	3/23210	0.047193	0.160826	0.118556	Wnk1	1
BP	GO:0097155	fasciculation of sensory neuron axon	1/371	3/23210	0.047193	0.160826	0.118556	Megf8	1
BP	GO:0097374	sensory neuron axon guidance	1/371	3/23210	0.047193	0.160826	0.118556	Nrp2	1
BP	GO:0110030	regulation of G2/MI transition of meiotic cell cycle	1/371	3/23210	0.047193	0.160826	0.118556	Cdc25a	1
BP	GO:0110032	positive regulation of G2/MI transition of meiotic cell cycle	1/371	3/23210	0.047193	0.160826	0.118556	Cdc25a	1
BP	GO:0150018	basal dendrite development	1/371	3/23210	0.047193	0.160826	0.118556	Taok2	1
BP	GO:0150019	basal dendrite morphogenesis	1/371	3/23210	0.047193	0.160826	0.118556	Taok2	1
BP	GO:0150020	basal dendrite arborization	1/371	3/23210	0.047193	0.160826	0.118556	Taok2	1
BP	GO:1900450	negative regulation of glutamate receptor signaling pathway	1/371	3/23210	0.047193	0.160826	0.118556	Ephb2	1
BP	GO:1900623	regulation of monocyte aggregation	1/371	3/23210	0.047193	0.160826	0.118556	Has2	1
BP	GO:1900625	positive regulation of monocyte aggregation	1/371	3/23210	0.047193	0.160826	0.118556	Has2	1
BP	GO:1901355	response to rapamycin	1/371	3/23210	0.047193	0.160826	0.118556	Hnrnpd	1
BP	GO:1901674	regulation of histone H3-K27 acetylation	1/371	3/23210	0.047193	0.160826	0.118556	Kmt2a	1
BP	GO:1902488	cholangiocyte apoptotic process	1/371	3/23210	0.047193	0.160826	0.118556	Igf1r	1
BP	GO:1903375	facioacoustic ganglion development	1/371	3/23210	0.047193	0.160826	0.118556	Nrp2	1
BP	GO:1903891	regulation of ATF6-mediated unfolded protein response	1/371	3/23210	0.047193	0.160826	0.118556	Atf6b	1
BP	GO:1903939	regulation of TORC2 signaling	1/371	3/23210	0.047193	0.160826	0.118556	Sik3	1
BP	GO:1903943	regulation of hepatocyte apoptotic process	1/371	3/23210	0.047193	0.160826	0.118556	Igf1r	1
BP	GO:1903944	negative regulation of hepatocyte apoptotic process	1/371	3/23210	0.047193	0.160826	0.118556	Igf1r	1
BP	GO:1904192	regulation of cholangiocyte apoptotic process	1/371	3/23210	0.047193	0.160826	0.118556	Igf1r	1
BP	GO:1904193	negative regulation of cholangiocyte apoptotic process	1/371	3/23210	0.047193	0.160826	0.118556	Igf1r	1
BP	GO:1904339	negative regulation of dopaminergic neuron differentiation	1/371	3/23210	0.047193	0.160826	0.118556	Shh	1
BP	GO:1904594	regulation of termination of RNA polymerase II transcription	1/371	3/23210	0.047193	0.160826	0.118556	Scaf4	1
BP	GO:1905198	manchette assembly	1/371	3/23210	0.047193	0.160826	0.118556	Cep131	1
BP	GO:1905420	vascular smooth muscle cell differentiation involved in phenotypic switching	1/371	3/23210	0.047193	0.160826	0.118556	Dnmt1	1
BP	GO:1905443	regulation of clathrin coat assembly	1/371	3/23210	0.047193	0.160826	0.118556	Hip1r	1
BP	GO:1905445	positive regulation of clathrin coat assembly	1/371	3/23210	0.047193	0.160826	0.118556	Hip1r	1
BP	GO:1905661	regulation of telomerase RNA reverse transcriptase activity	1/371	3/23210	0.047193	0.160826	0.118556	Hnrnpd	1
BP	GO:1905915	regulation of cell differentiation involved in phenotypic switching	1/371	3/23210	0.047193	0.160826	0.118556	Dnmt1	1
BP	GO:1905930	regulation of vascular smooth muscle cell differentiation involved in phenotypic switching	1/371	3/23210	0.047193	0.160826	0.118556	Dnmt1	1
BP	GO:1990502	dense core granule maturation	1/371	3/23210	0.047193	0.160826	0.118556	Baiap3	1
BP	GO:2000120	positive regulation of sodium-dependent phosphate transport	1/371	3/23210	0.047193	0.160826	0.118556	Cebpb	1
BP	GO:2000474	regulation of opioid receptor signaling pathway	1/371	3/23210	0.047193	0.160826	0.118556	Itgb3	1
BP	GO:2000588	positive regulation of platelet-derived growth factor receptor-beta signaling pathway	1/371	3/23210	0.047193	0.160826	0.118556	Hip1r	1
BP	GO:2000729	positive regulation of mesenchymal cell proliferation involved in ureter development	1/371	3/23210	0.047193	0.160826	0.118556	Shh	1
BP	GO:2000804	regulation of termination of RNA polymerase II transcription, poly(A)-coupled	1/371	3/23210	0.047193	0.160826	0.118556	Scaf4	1
BP	GO:2000820	negative regulation of transcription from RNA polymerase II promoter involved in smooth muscle cell differentiation	1/371	3/23210	0.047193	0.160826	0.118556	Hey2	1
BP	GO:2000823	regulation of androgen receptor activity	1/371	3/23210	0.047193	0.160826	0.118556	Taf1	1
BP	GO:2000825	positive regulation of androgen receptor activity	1/371	3/23210	0.047193	0.160826	0.118556	Taf1	1
BP	GO:2001160	regulation of histone H3-K79 methylation	1/371	3/23210	0.047193	0.160826	0.118556	Mllt6	1
BP	GO:0031345	negative regulation of cell projection organization	7/371	205/23210	0.0472518	0.160826	0.118556	Ntn1/Ptprf/Map4k4/Rtn4/Inppl1/Vim/Ephb2	7
BP	GO:0051099	positive regulation of binding	7/371	205/23210	0.0472518	0.160826	0.118556	Taf1/Abl2/Hip1r/Ep300/Klf4/Ercc2/Kat2b	7
BP	GO:0048660	regulation of smooth muscle cell proliferation	6/371	163/23210	0.0474004	0.160826	0.118556	Dnmt1/Itgb3/Igf1r/Ppard/Klf4/Il6ra	6
BP	GO:0014910	regulation of smooth muscle cell migration	4/371	85/23210	0.0474326	0.160826	0.118556	Itgb3/Cyp1b1/Ppard/Has2	4
BP	GO:0034333	adherens junction assembly	4/371	85/23210	0.0474326	0.160826	0.118556	Rcc2/Taok2/Map4k4/Zfp703	4
BP	GO:0098659	inorganic cation import across plasma membrane	4/371	85/23210	0.0474326	0.160826	0.118556	Slc12a5/Slc12a9/Atp1a1/Slc12a4	4
BP	GO:0099587	inorganic ion import across plasma membrane	4/371	85/23210	0.0474326	0.160826	0.118556	Slc12a5/Slc12a9/Atp1a1/Slc12a4	4
BP	GO:0006353	DNA-templated transcription, termination	2/371	22/23210	0.0476944	0.160826	0.118556	Scaf4/Lipe	2
BP	GO:0007063	regulation of sister chromatid cohesion	2/371	22/23210	0.0476944	0.160826	0.118556	Axin2/Sfpq	2
BP	GO:0009404	toxin metabolic process	2/371	22/23210	0.0476944	0.160826	0.118556	Cyp1b1/Atn1	2
BP	GO:0010884	positive regulation of lipid storage	2/371	22/23210	0.0476944	0.160826	0.118556	Acacb/Srebf2	2
BP	GO:0021516	dorsal spinal cord development	2/371	22/23210	0.0476944	0.160826	0.118556	Lbx1/Tal1	2
BP	GO:0033145	positive regulation of intracellular steroid hormone receptor signaling pathway	2/371	22/23210	0.0476944	0.160826	0.118556	Taf1/Yap1	2
BP	GO:0043153	entrainment of circadian clock by photoperiod	2/371	22/23210	0.0476944	0.160826	0.118556	Mta1/Sik1	2
BP	GO:0060575	intestinal epithelial cell differentiation	2/371	22/23210	0.0476944	0.160826	0.118556	Sav1/Hoxa5	2
BP	GO:0060602	branch elongation of an epithelium	2/371	22/23210	0.0476944	0.160826	0.118556	Yap1/Shh	2
BP	GO:0070977	bone maturation	2/371	22/23210	0.0476944	0.160826	0.118556	Plxnb1/Fat4	2
BP	GO:0072215	regulation of metanephros development	2/371	22/23210	0.0476944	0.160826	0.118556	Yap1/Fat4	2
BP	GO:0097062	dendritic spine maintenance	2/371	22/23210	0.0476944	0.160826	0.118556	Abl2/Igf1r	2
BP	GO:0097205	renal filtration	2/371	22/23210	0.0476944	0.160826	0.118556	Gja5/Aqp1	2
BP	GO:0099625	ventricular cardiac muscle cell membrane repolarization	2/371	22/23210	0.0476944	0.160826	0.118556	Snta1/Gja5	2
BP	GO:1901889	negative regulation of cell junction assembly	2/371	22/23210	0.0476944	0.160826	0.118556	Rcc2/Rock2	2
BP	GO:1901699	cellular response to nitrogen compound	16/371	631/23210	0.0479653	0.161402	0.118981	Dnmt1/Socs7/Ywhag/Taf1/Ptprf/Rock2/Col4a1/Igf1r/Zbtb7b/Hnrnpd/Inppl1/Foxo6/Cebpb/Kat2b/Vim/Aqp1	16
BP	GO:0043618	regulation of transcription from RNA polymerase II promoter in response to stress	3/371	51/23210	0.0480334	0.161402	0.118981	Taf1/Atf6b/Cebpb	3
BP	GO:0044058	regulation of digestive system process	3/371	51/23210	0.0480334	0.161402	0.118981	Wnk1/Hip1r/Aqp1	3
BP	GO:0045912	negative regulation of carbohydrate metabolic process	3/371	51/23210	0.0480334	0.161402	0.118981	Ddit4/Ep300/Sik1	3
BP	GO:0060412	ventricular septum morphogenesis	3/371	51/23210	0.0480334	0.161402	0.118981	Sav1/Hey2/Gja5	3
BP	GO:0002218	activation of innate immune response	6/371	164/23210	0.0485699	0.162976	0.120141	Sfpq/Rtn4/Cactin/Arrb2/Gramd4/Dab2ip	6
BP	GO:0030902	hindbrain development	6/371	164/23210	0.0485699	0.162976	0.120141	Pcnt/Socs7/Abl2/Igf1r/Shh/Cdk5r2	6
BP	GO:0007368	determination of left/right symmetry	5/371	124/23210	0.0491358	0.164448	0.121226	Megf8/Srf/Acvr2b/Lbx1/Shh	5
BP	GO:0007044	cell-substrate junction assembly	4/371	86/23210	0.0491457	0.164448	0.121226	Rcc2/Itgb3/Taok2/Map4k4	4
BP	GO:0042490	mechanoreceptor differentiation	4/371	86/23210	0.0491457	0.164448	0.121226	Jag2/Hey2/Atp8b1/Fat4	4
BP	GO:0060411	cardiac septum morphogenesis	4/371	86/23210	0.0491457	0.164448	0.121226	Sav1/Hey2/Gja5/Nrp2	4
BP	GO:0055001	muscle cell development	7/371	207/23210	0.0493134	0.164894	0.121555	Ttn/Ep300/Srf/Hey2/Myom3/Comp/Flnc	7
BP	GO:0019827	stem cell population maintenance	6/371	165/23210	0.0497571	0.166146	0.122478	Crebbp/Lin28a/Yap1/Sav1/Klf4/Tal1	6
BP	GO:0051017	actin filament bundle assembly	6/371	165/23210	0.0497571	0.166146	0.122478	Abl2/Kank2/Srf/Rock2/Arhgef10l/Sh3pxd2b	6
BP	GO:0048871	multicellular organismal homeostasis	13/371	486/23210	0.0499654	0.166725	0.122905	Gigyf2/Acacb/Itgb3/Yap1/Stk11/Srf/Igf1r/Acvr2b/Zbtb7b/Rac3/Kmt2a/Cebpb/Aqp1	13
BP	GO:0018209	peptidyl-serine modification	10/371	343/23210	0.0501106	0.167093	0.123176	Wnk1/Ddit4/Taf1/Axin1/Rock2/Csnk1g2/Map3k10/Ttbk1/Arrb2/Pkn1	10
BP	GO:0030001	metal ion transport	20/371	839/23210	0.0501877	0.167234	0.12328	Slc12a5/Wnk1/Itgb3/Slc38a10/Slc12a9/Atp1a1/Cacna1i/Jph3/Plcb3/Snta1/Cd4/Arrb2/Sik1/Mllt6/Klhl3/Mylk/Kcnc3/Gja5/Slc12a4/Aqp1	20
BP	GO:1903708	positive regulation of hemopoiesis	7/371	208/23210	0.0503654	0.167333	0.123353	Atxn1l/Itgb3/Zbtb7b/Cd4/Shh/Tal1/Hoxa5	7
BP	GO:0001960	negative regulation of cytokine-mediated signaling pathway	3/371	52/23210	0.0503918	0.167333	0.123353	Ptprf/Palm3/Cactin	3
BP	GO:0031529	ruffle organization	3/371	52/23210	0.0503918	0.167333	0.123353	Rcc2/Inppl1/Eps8l1	3
BP	GO:0060351	cartilage development involved in endochondral bone morphogenesis	3/371	52/23210	0.0503918	0.167333	0.123353	Axin2/Comp/Sik3	3
BP	GO:0072698	protein localization to microtubule cytoskeleton	3/371	52/23210	0.0503918	0.167333	0.123353	Mark4/Abhd17c/Cep131	3
BP	GO:0010717	regulation of epithelial to mesenchymal transition	4/371	87/23210	0.0508925	0.168529	0.124235	Axin2/Zfp703/Dab2ip/Dact3	4
BP	GO:0042475	odontogenesis of dentin-containing tooth	4/371	87/23210	0.0508925	0.168529	0.124235	Jag2/Acvr2b/Dmp1/Shh	4
BP	GO:0070252	actin-mediated cell contraction	4/371	87/23210	0.0508925	0.168529	0.124235	Atp1a1/Snta1/Mylk2/Gja5	4
BP	GO:0072091	regulation of stem cell proliferation	4/371	87/23210	0.0508925	0.168529	0.124235	Atxn1l/Yap1/Shh/Pim1	4
BP	GO:0001911	negative regulation of leukocyte mediated cytotoxicity	2/371	23/23210	0.0516978	0.170074	0.125374	Arrb2/Tap2	2
BP	GO:0002827	positive regulation of T-helper 1 type immune response	2/371	23/23210	0.0516978	0.170074	0.125374	Nlrp10/Il6ra	2
BP	GO:0009648	photoperiodism	2/371	23/23210	0.0516978	0.170074	0.125374	Mta1/Sik1	2
BP	GO:0010874	regulation of cholesterol efflux	2/371	23/23210	0.0516978	0.170074	0.125374	Srebf2/Shh	2
BP	GO:0036010	protein localization to endosome	2/371	23/23210	0.0516978	0.170074	0.125374	Rock2/Abhd17c	2
BP	GO:0045736	negative regulation of cyclin-dependent protein serine/threonine kinase activity	2/371	23/23210	0.0516978	0.170074	0.125374	Tfap4/Kat2b	2
BP	GO:0048485	sympathetic nervous system development	2/371	23/23210	0.0516978	0.170074	0.125374	Insm1/Nrp2	2
BP	GO:0072202	cell differentiation involved in metanephros development	2/371	23/23210	0.0516978	0.170074	0.125374	Yap1/Fat4	2
BP	GO:2000316	regulation of T-helper 17 type immune response	2/371	23/23210	0.0516978	0.170074	0.125374	Zbtb7b/Nlrp10	2
BP	GO:0042493	response to drug	21/371	894/23210	0.0517139	0.170074	0.125374	Dnmt1/Slc12a5/Ddit4/Taf1/Yap1/Atp1a1/Ep300/Rock2/Rtn4/Igf1r/Ei24/Cyp1b1/Hnrnpd/Tfap4/Kmt2a/Mylk/Jund/Shh/Atp8b1/Vim/Aqp1	21
BP	GO:0003006	developmental process involved in reproduction	19/371	791/23210	0.0520365	0.171018	0.126069	Map7/Llgl2/Lin28a/Stk11/Safb2/Rxra/Cep131/Col9a3/Igf1r/Chd5/Ybx3/Ppard/Atn1/Hey2/Arrb2/St14/Shh/Cebpb/Pbx1	19
BP	GO:0045732	positive regulation of protein catabolic process	7/371	210/23210	0.0525116	0.172461	0.127133	Taf1/Axin1/Arih1/Tmem259/Gclc/Hspa1b/Dab2ip	7
BP	GO:0051492	regulation of stress fiber assembly	4/371	88/23210	0.0526731	0.172599	0.127235	Kank2/Rock2/Arhgef10l/Sh3pxd2b	4
BP	GO:0070664	negative regulation of leukocyte proliferation	4/371	88/23210	0.0526731	0.172599	0.127235	Zbtb7b/Pkn1/Shh/Cebpb	4
BP	GO:0009948	anterior/posterior axis specification	3/371	53/23210	0.0528057	0.172599	0.127235	Srf/Hey2/Shh	3
BP	GO:0034113	heterotypic cell-cell adhesion	3/371	53/23210	0.0528057	0.172599	0.127235	Wnk1/Itgb3/Klf4	3
BP	GO:0045933	positive regulation of muscle contraction	3/371	53/23210	0.0528057	0.172599	0.127235	Atp1a1/Srf/Mylk2	3
BP	GO:0061383	trabecula morphogenesis	3/371	53/23210	0.0528057	0.172599	0.127235	Srf/Plxnb1/Hey2	3
BP	GO:1901799	negative regulation of proteasomal protein catabolic process	3/371	53/23210	0.0528057	0.172599	0.127235	Rybp/Ccar2/Shh	3
BP	GO:0048659	smooth muscle cell proliferation	6/371	168/23210	0.0534251	0.174044	0.128301	Dnmt1/Itgb3/Igf1r/Ppard/Klf4/Il6ra	6
BP	GO:0061572	actin filament bundle organization	6/371	168/23210	0.0534251	0.174044	0.128301	Abl2/Kank2/Srf/Rock2/Arhgef10l/Sh3pxd2b	6
BP	GO:0010811	positive regulation of cell-substrate adhesion	5/371	127/23210	0.0534292	0.174044	0.128301	Itgb3/Map4k4/Rac3/Dmp1/Has2	5
BP	GO:0014065	phosphatidylinositol 3-kinase signaling	5/371	127/23210	0.0534292	0.174044	0.128301	Plxnb1/Igf1r/Ppard/Klf4/Dab2ip	5
BP	GO:0048640	negative regulation of developmental growth	5/371	127/23210	0.0534292	0.174044	0.128301	Wwc2/Ntn1/Rtn4/Wwc1/Sav1	5
BP	GO:0006814	sodium ion transport	7/371	211/23210	0.0536059	0.174147	0.128376	Wnk1/Slc38a10/Atp1a1/Snta1/Sik1/Mllt6/Klhl3	7
BP	GO:0010810	regulation of cell-substrate adhesion	7/371	211/23210	0.0536059	0.174147	0.128376	Rcc2/Itgb3/Ap1ar/Map4k4/Rac3/Dmp1/Has2	7
BP	GO:0048839	inner ear development	7/371	211/23210	0.0536059	0.174147	0.128376	Jag2/Ntn1/Hey2/Shh/Atp8b1/Fat4/Ephb2	7
BP	GO:0051216	cartilage development	7/371	211/23210	0.0536059	0.174147	0.128376	Axin2/Ep300/Srf/Zfp219/Comp/Sik3/Hoxa5	7
BP	GO:0030098	lymphocyte differentiation	11/371	395/23210	0.0539168	0.175038	0.129033	Jag2/Abl2/Stk11/Ep300/Srf/Zbtb7b/Zfp608/Cd4/Irf2bp2/Sox13/Shh	11
BP	GO:0098727	maintenance of cell number	6/371	169/23210	0.0546833	0.177406	0.130779	Crebbp/Lin28a/Yap1/Sav1/Klf4/Tal1	6
BP	GO:0045599	negative regulation of fat cell differentiation	3/371	54/23210	0.0552743	0.178719	0.131747	E2f1/Axin1/Ncor2	3
BP	GO:0045604	regulation of epidermal cell differentiation	3/371	54/23210	0.0552743	0.178719	0.131747	Mafg/Rock2/Hey2	3
BP	GO:0045687	positive regulation of glial cell differentiation	3/371	54/23210	0.0552743	0.178719	0.131747	Rtn4/Ttbk1/Shh	3
BP	GO:0051496	positive regulation of stress fiber assembly	3/371	54/23210	0.0552743	0.178719	0.131747	Rock2/Arhgef10l/Sh3pxd2b	3
BP	GO:0051568	histone H3-K4 methylation	3/371	54/23210	0.0552743	0.178719	0.131747	Dnmt1/Cxxc1/Kmt2a	3
BP	GO:0019048	modulation by virus of host morphology or physiology	2/371	24/23210	0.0558166	0.179384	0.132236	Rxra/Cd4	2
BP	GO:0031061	negative regulation of histone methylation	2/371	24/23210	0.0558166	0.179384	0.132236	Dnmt1/Mllt6	2
BP	GO:0042044	fluid transport	2/371	24/23210	0.0558166	0.179384	0.132236	Mylk2/Aqp1	2
BP	GO:0043921	modulation by host of viral transcription	2/371	24/23210	0.0558166	0.179384	0.132236	Ep300/Tfap4	2
BP	GO:0046856	phosphatidylinositol dephosphorylation	2/371	24/23210	0.0558166	0.179384	0.132236	Mtmr3/Inppl1	2
BP	GO:0052312	modulation of transcription in other organism involved in symbiotic interaction	2/371	24/23210	0.0558166	0.179384	0.132236	Ep300/Tfap4	2
BP	GO:0052472	modulation by host of symbiont transcription	2/371	24/23210	0.0558166	0.179384	0.132236	Ep300/Tfap4	2
BP	GO:0060216	definitive hemopoiesis	2/371	24/23210	0.0558166	0.179384	0.132236	Kmt2a/Tal1	2
BP	GO:0099623	regulation of cardiac muscle cell membrane repolarization	2/371	24/23210	0.0558166	0.179384	0.132236	Snta1/Gja5	2
BP	GO:0001890	placenta development	6/371	170/23210	0.0559594	0.179722	0.132486	Llgl2/Rxra/Ppard/Hey2/St14/Cebpb	6
BP	GO:0003013	circulatory system process	13/371	495/23210	0.0561575	0.180238	0.132866	Wnk1/Yap1/Ttn/Atp1a1/Rock2/Ppard/Plcb3/Gclc/Snta1/Hey2/Comp/Gja5/Kat2b	13
BP	GO:0098813	nuclear chromosome segregation	8/371	258/23210	0.0563186	0.180565	0.133107	Axin2/Rcc2/Phf23/Akap8/Sfpq/Hira/Ncapd2/Incenp	8
BP	GO:0014031	mesenchymal cell development	4/371	90/23210	0.0563347	0.180565	0.133107	Tcof1/Hey2/Shh/Nrp2	4
BP	GO:0042177	negative regulation of protein catabolic process	5/371	129/23210	0.056409	0.180682	0.133194	Taf1/Rybp/Ccar2/Dab2ip/Shh	5
BP	GO:0008406	gonad development	7/371	214/23210	0.0569742	0.182371	0.134439	Map7/Safb2/Col9a3/Ybx3/Atn1/Arrb2/Cebpb	7
BP	GO:0005975	carbohydrate metabolic process	14/371	546/23210	0.0572013	0.182976	0.134884	Nfe2l1/Ddit4/Acacb/Stk11/Ep300/Stk40/Man2a1/Inppl1/Gclc/Sik1/Rpia/Kat2b/Chst15/Has2	14
BP	GO:0043409	negative regulation of MAPK cascade	6/371	171/23210	0.0572533	0.18302	0.134917	Igf1r/Inppl1/Klf4/Dab2ip/Lemd2/Ephb2	6
BP	GO:0060341	regulation of cellular localization	22/371	958/23210	0.0575523	0.183853	0.135531	Itgb3/Stk11/Ptpn23/Stxbp5/Mark4/Map4k4/Rock2/Abhd17c/Cep131/Rtn4/Ei24/Jph3/Cd4/Baiap3/Otud7b/Lzts2/Mylk2/Cplx2/Shh/Gpc2/Kcnc3/Ephb2	22
BP	GO:0002042	cell migration involved in sprouting angiogenesis	3/371	55/23210	0.0577972	0.184267	0.135836	Srf/Klf4/Map3k3	3
BP	GO:0035315	hair cell differentiation	3/371	55/23210	0.0577972	0.184267	0.135836	Jag2/Hey2/Ercc2	3
BP	GO:0046580	negative regulation of Ras protein signal transduction	3/371	55/23210	0.0577972	0.184267	0.135836	Abl2/Dab2ip/Ephb2	3
BP	GO:0032271	regulation of protein polymerization	7/371	215/23210	0.0581256	0.184429	0.135956	Ap1ar/Hip1r/Vasp/Jmy/Ttbk1/Rac3/Fchsd1	7
BP	GO:0021954	central nervous system neuron development	4/371	91/23210	0.0582157	0.184429	0.135956	Rac3/Fbxo45/Nrp2/Ephb2	4
BP	GO:0045685	regulation of glial cell differentiation	4/371	91/23210	0.0582157	0.184429	0.135956	Lin28a/Rtn4/Ttbk1/Shh	4
BP	GO:0065004	protein-DNA complex assembly	6/371	172/23210	0.058565	0.184429	0.135956	Tspyl4/Chaf1a/Hira/Ep300/Sart3/Hey2	6
BP	GO:0009991	response to extracellular stimulus	11/371	401/23210	0.0587542	0.184429	0.135956	Acacb/Taf1/Mtmr3/Srebf2/Usf2/Kank2/Srf/Igf1r/Atn1/Sik1/Pim1	11
BP	GO:0030218	erythrocyte differentiation	5/371	131/23210	0.0594826	0.184429	0.135956	Nfe2l1/Srf/Ercc2/Tal1/Hoxa5	5
BP	GO:0042330	taxis	15/371	600/23210	0.0598351	0.184429	0.135956	Wnk1/Tubb2b/Itgb3/Ntn1/Zswim8/Megf8/Ep300/Plxnb1/Vasp/Il17ra/Arrb2/Epha10/Shh/Nrp2/Ephb2	15
BP	GO:0009649	entrainment of circadian clock	2/371	25/23210	0.060046	0.184429	0.135956	Mta1/Sik1	2
BP	GO:0010640	regulation of platelet-derived growth factor receptor signaling pathway	2/371	25/23210	0.060046	0.184429	0.135956	Hip1r/Inppl1	2
BP	GO:0010742	macrophage derived foam cell differentiation	2/371	25/23210	0.060046	0.184429	0.135956	Itgb3/Ep300	2
BP	GO:0021513	spinal cord dorsal/ventral patterning	2/371	25/23210	0.060046	0.184429	0.135956	Evx1/Shh	2
BP	GO:0021895	cerebral cortex neuron differentiation	2/371	25/23210	0.060046	0.184429	0.135956	Chd5/Rac3	2
BP	GO:0032480	negative regulation of type I interferon production	2/371	25/23210	0.060046	0.184429	0.135956	Crebbp/Cactin	2
BP	GO:0032800	receptor biosynthetic process	2/371	25/23210	0.060046	0.184429	0.135956	Itgb3/Hoxa5	2
BP	GO:0034114	regulation of heterotypic cell-cell adhesion	2/371	25/23210	0.060046	0.184429	0.135956	Wnk1/Klf4	2
BP	GO:0042059	negative regulation of epidermal growth factor receptor signaling pathway	2/371	25/23210	0.060046	0.184429	0.135956	Ptprf/Dab2ip	2
BP	GO:0043486	histone exchange	2/371	25/23210	0.060046	0.184429	0.135956	Anp32e/Chd5	2
BP	GO:0043567	regulation of insulin-like growth factor receptor signaling pathway	2/371	25/23210	0.060046	0.184429	0.135956	Atxn7/Inppl1	2
BP	GO:0045737	positive regulation of cyclin-dependent protein serine/threonine kinase activity	2/371	25/23210	0.060046	0.184429	0.135956	Pim1/Cdk5r2	2
BP	GO:0046688	response to copper ion	2/371	25/23210	0.060046	0.184429	0.135956	Nfe2l1/Aqp1	2
BP	GO:0050832	defense response to fungus	2/371	25/23210	0.060046	0.184429	0.135956	Il17ra/Nlrp10	2
BP	GO:0072606	interleukin-8 secretion	2/371	25/23210	0.060046	0.184429	0.135956	Mapkbp1/Nlrp10	2
BP	GO:0085029	extracellular matrix assembly	2/371	25/23210	0.060046	0.184429	0.135956	Qsox1/Has2	2
BP	GO:1903671	negative regulation of sprouting angiogenesis	2/371	25/23210	0.060046	0.184429	0.135956	E2f2/Klf4	2
BP	GO:1904030	negative regulation of cyclin-dependent protein kinase activity	2/371	25/23210	0.060046	0.184429	0.135956	Tfap4/Kat2b	2
BP	GO:2000679	positive regulation of transcription regulatory region DNA binding	2/371	25/23210	0.060046	0.184429	0.135956	Ep300/Klf4	2
BP	GO:2000737	negative regulation of stem cell differentiation	2/371	25/23210	0.060046	0.184429	0.135956	Yap1/Cdk13	2
BP	GO:0014909	smooth muscle cell migration	4/371	92/23210	0.0601299	0.184429	0.135956	Itgb3/Cyp1b1/Ppard/Has2	4
BP	GO:0045620	negative regulation of lymphocyte differentiation	3/371	56/23210	0.0603736	0.184429	0.135956	Zbtb7b/Zfp608/Shh	3
BP	GO:0048538	thymus development	3/371	56/23210	0.0603736	0.184429	0.135956	Srf/Shh/Pbx1	3
BP	GO:0051046	regulation of secretion	21/371	911/23210	0.0605758	0.184429	0.135956	Wnk1/Mapkbp1/Abl2/Hip1r/Ptpn23/Ttn/Stxbp5/Ep300/Map4k4/Rtn4/Ppard/Il17ra/Rab11fip3/Cacna1i/Baiap3/Nlrp10/Cplx2/Kcnc3/Gja5/Cdk5r2/Aqp1	21
BP	GO:0002790	peptide secretion	16/371	652/23210	0.0606931	0.184429	0.135956	Mapkbp1/Abl2/Ptpn23/Ttn/Ep300/Map4k4/Acvr2b/Ppard/Zbtb7b/Il17ra/Rab11fip3/Baiap3/Nlrp10/Comp/Gja5/Aqp1	16
BP	GO:0001841	neural tube formation	5/371	132/23210	0.0610546	0.184429	0.135956	Abl2/Rock2/Vasp/St14/Shh	5
BP	GO:0030041	actin filament polymerization	6/371	174/23210	0.0612421	0.184429	0.135956	Ap1ar/Hip1r/Vasp/Jmy/Rac3/Fchsd1	6
BP	GO:0048193	Golgi vesicle transport	8/371	263/23210	0.0615778	0.184429	0.135956	Golga4/Ap1ar/Arf3/Trappc10/Plcb3/Tmed9/Trappc3/Kif1c	8
BP	GO:0050730	regulation of peptidyl-tyrosine phosphorylation	8/371	263/23210	0.0615778	0.184429	0.135956	Itgb3/Stk11/Mvp/Cd4/Arrb2/Sh3bp5/Il6ra/Tal1	8
BP	GO:0045137	development of primary sexual characteristics	7/371	218/23210	0.0616654	0.184429	0.135956	Map7/Safb2/Col9a3/Ybx3/Atn1/Arrb2/Cebpb	7
BP	GO:0043506	regulation of JUN kinase activity	4/371	93/23210	0.0620772	0.184429	0.135956	Mapkbp1/Axin1/Map3k10/Dab2ip	4
BP	GO:0045445	myoblast differentiation	4/371	93/23210	0.0620772	0.184429	0.135956	Zfhx3/Srf/Ppard/Shh	4
BP	GO:0070997	neuron death	11/371	405/23210	0.0621339	0.184429	0.135956	Ddit4/Ambra1/Akt1s1/Ptprf/Tmem259/Atn1/Gclc/Arrb2/Elk1/Shh/Cebpb	11
BP	GO:0000101	sulfur amino acid transport	1/371	4/23210	0.0624251	0.184429	0.135956	Nfe2l1	1
BP	GO:0000429	carbon catabolite regulation of transcription from RNA polymerase II promoter	1/371	4/23210	0.0624251	0.184429	0.135956	Usf2	1
BP	GO:0000436	carbon catabolite activation of transcription from RNA polymerase II promoter	1/371	4/23210	0.0624251	0.184429	0.135956	Usf2	1
BP	GO:0001920	negative regulation of receptor recycling	1/371	4/23210	0.0624251	0.184429	0.135956	Ap1ar	1
BP	GO:0002477	antigen processing and presentation of exogenous peptide antigen via MHC class Ib	1/371	4/23210	0.0624251	0.184429	0.135956	Tap2	1
BP	GO:0003195	tricuspid valve formation	1/371	4/23210	0.0624251	0.184429	0.135956	Hey2	1
BP	GO:0003257	positive regulation of transcription from RNA polymerase II promoter involved in myocardial precursor cell differentiation	1/371	4/23210	0.0624251	0.184429	0.135956	Srf	1
BP	GO:0007227	signal transduction downstream of smoothened	1/371	4/23210	0.0624251	0.184429	0.135956	Shh	1
BP	GO:0010536	positive regulation of activation of Janus kinase activity	1/371	4/23210	0.0624251	0.184429	0.135956	Il6ra	1
BP	GO:0010735	positive regulation of transcription via serum response element binding	1/371	4/23210	0.0624251	0.184429	0.135956	Srf	1
BP	GO:0015917	aminophospholipid transport	1/371	4/23210	0.0624251	0.184429	0.135956	Atp8b1	1
BP	GO:0021650	vestibulocochlear nerve formation	1/371	4/23210	0.0624251	0.184429	0.135956	Atp8b1	1
BP	GO:0021815	modulation of microtubule cytoskeleton involved in cerebral cortex radial glia guided migration	1/371	4/23210	0.0624251	0.184429	0.135956	Sun2	1
BP	GO:0021886	hypothalamus gonadotrophin-releasing hormone neuron differentiation	1/371	4/23210	0.0624251	0.184429	0.135956	Nrp2	1
BP	GO:0021888	hypothalamus gonadotrophin-releasing hormone neuron development	1/371	4/23210	0.0624251	0.184429	0.135956	Nrp2	1
BP	GO:0021913	regulation of transcription from RNA polymerase II promoter involved in ventral spinal cord interneuron specification	1/371	4/23210	0.0624251	0.184429	0.135956	Evx1	1
BP	GO:0021938	smoothened signaling pathway involved in regulation of cerebellar granule cell precursor cell proliferation	1/371	4/23210	0.0624251	0.184429	0.135956	Shh	1
BP	GO:0031443	fast-twitch skeletal muscle fiber contraction	1/371	4/23210	0.0624251	0.184429	0.135956	Mylk2	1
BP	GO:0032971	regulation of muscle filament sliding	1/371	4/23210	0.0624251	0.184429	0.135956	Mylk2	1
BP	GO:0033092	positive regulation of immature T cell proliferation in thymus	1/371	4/23210	0.0624251	0.184429	0.135956	Shh	1
BP	GO:0035290	trunk segmentation	1/371	4/23210	0.0624251	0.184429	0.135956	Nrp2	1
BP	GO:0035441	cell migration involved in vasculogenesis	1/371	4/23210	0.0624251	0.184429	0.135956	Rtn4	1
BP	GO:0035711	T-helper 1 cell activation	1/371	4/23210	0.0624251	0.184429	0.135956	Cebpb	1
BP	GO:0035910	ascending aorta morphogenesis	1/371	4/23210	0.0624251	0.184429	0.135956	Hey2	1
BP	GO:0035995	detection of muscle stretch	1/371	4/23210	0.0624251	0.184429	0.135956	Ttn	1
BP	GO:0036369	transcription factor catabolic process	1/371	4/23210	0.0624251	0.184429	0.135956	Taf1	1
BP	GO:0036484	trunk neural crest cell migration	1/371	4/23210	0.0624251	0.184429	0.135956	Nrp2	1
BP	GO:0036486	ventral trunk neural crest cell migration	1/371	4/23210	0.0624251	0.184429	0.135956	Nrp2	1
BP	GO:0038027	apolipoprotein A-I-mediated signaling pathway	1/371	4/23210	0.0624251	0.184429	0.135956	Itgb3	1
BP	GO:0043553	negative regulation of phosphatidylinositol 3-kinase activity	1/371	4/23210	0.0624251	0.184429	0.135956	Dab2ip	1
BP	GO:0045415	negative regulation of interleukin-8 biosynthetic process	1/371	4/23210	0.0624251	0.184429	0.135956	Klf4	1
BP	GO:0046340	diacylglycerol catabolic process	1/371	4/23210	0.0624251	0.184429	0.135956	Lipe	1
BP	GO:0048200	Golgi transport vesicle coating	1/371	4/23210	0.0624251	0.184429	0.135956	Tmed9	1
BP	GO:0048205	COPI coating of Golgi vesicle	1/371	4/23210	0.0624251	0.184429	0.135956	Tmed9	1
BP	GO:0050717	positive regulation of interleukin-1 alpha secretion	1/371	4/23210	0.0624251	0.184429	0.135956	Nlrp10	1
BP	GO:0050748	negative regulation of lipoprotein metabolic process	1/371	4/23210	0.0624251	0.184429	0.135956	Itgb3	1
BP	GO:0060018	astrocyte fate commitment	1/371	4/23210	0.0624251	0.184429	0.135956	Tal1	1
BP	GO:0060447	bud outgrowth involved in lung branching	1/371	4/23210	0.0624251	0.184429	0.135956	Shh	1
BP	GO:0060459	left lung development	1/371	4/23210	0.0624251	0.184429	0.135956	Shh	1
BP	GO:0060528	secretory columnal luminar epithelial cell differentiation involved in prostate glandular acinus development	1/371	4/23210	0.0624251	0.184429	0.135956	Rxra	1
BP	GO:0060535	trachea cartilage morphogenesis	1/371	4/23210	0.0624251	0.184429	0.135956	Hoxa5	1
BP	GO:0060633	negative regulation of transcription initiation from RNA polymerase II promoter	1/371	4/23210	0.0624251	0.184429	0.135956	Hey2	1
BP	GO:0060737	prostate gland morphogenetic growth	1/371	4/23210	0.0624251	0.184429	0.135956	Shh	1
BP	GO:0061181	regulation of chondrocyte development	1/371	4/23210	0.0624251	0.184429	0.135956	Axin2	1
BP	GO:0061198	fungiform papilla formation	1/371	4/23210	0.0624251	0.184429	0.135956	Shh	1
BP	GO:0061355	Wnt protein secretion	1/371	4/23210	0.0624251	0.184429	0.135956	Ptpn23	1
BP	GO:0061356	regulation of Wnt protein secretion	1/371	4/23210	0.0624251	0.184429	0.135956	Ptpn23	1
BP	GO:0061792	secretory granule maturation	1/371	4/23210	0.0624251	0.184429	0.135956	Baiap3	1
BP	GO:0070164	negative regulation of adiponectin secretion	1/371	4/23210	0.0624251	0.184429	0.135956	Rab11fip3	1
BP	GO:0070294	renal sodium ion absorption	1/371	4/23210	0.0624251	0.184429	0.135956	Klhl3	1
BP	GO:0070358	actin polymerization-dependent cell motility	1/371	4/23210	0.0624251	0.184429	0.135956	Jmy	1
BP	GO:0070602	regulation of centromeric sister chromatid cohesion	1/371	4/23210	0.0624251	0.184429	0.135956	Axin2	1
BP	GO:0070966	nuclear-transcribed mRNA catabolic process, no-go decay	1/371	4/23210	0.0624251	0.184429	0.135956	Gtpbp2	1
BP	GO:0071787	endoplasmic reticulum tubular network formation	1/371	4/23210	0.0624251	0.184429	0.135956	Rtn4	1
BP	GO:0072093	metanephric renal vesicle formation	1/371	4/23210	0.0624251	0.184429	0.135956	Kif26b	1
BP	GO:0072137	condensed mesenchymal cell proliferation	1/371	4/23210	0.0624251	0.184429	0.135956	Fat4	1
BP	GO:0072198	mesenchymal cell proliferation involved in ureter development	1/371	4/23210	0.0624251	0.184429	0.135956	Shh	1
BP	GO:0072199	regulation of mesenchymal cell proliferation involved in ureter development	1/371	4/23210	0.0624251	0.184429	0.135956	Shh	1
BP	GO:0072236	metanephric loop of Henle development	1/371	4/23210	0.0624251	0.184429	0.135956	Aqp1	1
BP	GO:0072367	regulation of lipid transport by regulation of transcription from RNA polymerase II promoter	1/371	4/23210	0.0624251	0.184429	0.135956	Srebf2	1
BP	GO:0086017	Purkinje myocyte action potential	1/371	4/23210	0.0624251	0.184429	0.135956	Gja5	1
BP	GO:0090521	glomerular visceral epithelial cell migration	1/371	4/23210	0.0624251	0.184429	0.135956	Kank2	1
BP	GO:0090669	telomerase RNA stabilization	1/371	4/23210	0.0624251	0.184429	0.135956	Naf1	1
BP	GO:0097167	circadian regulation of translation	1/371	4/23210	0.0624251	0.184429	0.135956	Hnrnpd	1
BP	GO:0097490	sympathetic neuron projection extension	1/371	4/23210	0.0624251	0.184429	0.135956	Nrp2	1
BP	GO:0097491	sympathetic neuron projection guidance	1/371	4/23210	0.0624251	0.184429	0.135956	Nrp2	1
BP	GO:0097749	membrane tubulation	1/371	4/23210	0.0624251	0.184429	0.135956	Tmcc1	1
BP	GO:0098763	mitotic cell cycle phase	1/371	4/23210	0.0624251	0.184429	0.135956	Nfe2l1	1
BP	GO:0098904	regulation of AV node cell action potential	1/371	4/23210	0.0624251	0.184429	0.135956	Gja5	1
BP	GO:1901097	negative regulation of autophagosome maturation	1/371	4/23210	0.0624251	0.184429	0.135956	Phf23	1
BP	GO:1902219	negative regulation of intrinsic apoptotic signaling pathway in response to osmotic stress	1/371	4/23210	0.0624251	0.184429	0.135956	Ybx3	1
BP	GO:1903347	negative regulation of bicellular tight junction assembly	1/371	4/23210	0.0624251	0.184429	0.135956	Rock2	1
BP	GO:1903860	negative regulation of dendrite extension	1/371	4/23210	0.0624251	0.184429	0.135956	Rtn4	1
BP	GO:1904059	regulation of locomotor rhythm	1/371	4/23210	0.0624251	0.184429	0.135956	Zfhx3	1
BP	GO:1904995	negative regulation of leukocyte adhesion to vascular endothelial cell	1/371	4/23210	0.0624251	0.184429	0.135956	Klf4	1
BP	GO:1905205	positive regulation of connective tissue replacement	1/371	4/23210	0.0624251	0.184429	0.135956	Rock2	1
BP	GO:1905460	negative regulation of vascular associated smooth muscle cell apoptotic process	1/371	4/23210	0.0624251	0.184429	0.135956	Dnmt1	1
BP	GO:1990809	endoplasmic reticulum tubular network membrane organization	1/371	4/23210	0.0624251	0.184429	0.135956	Rtn4	1
BP	GO:2000667	positive regulation of interleukin-13 secretion	1/371	4/23210	0.0624251	0.184429	0.135956	Il17ra	1
BP	GO:0010977	negative regulation of neuron projection development	6/371	175/23210	0.0626075	0.184639	0.13611	Ntn1/Map4k4/Rtn4/Inppl1/Vim/Ephb2	6
BP	GO:0009855	determination of bilateral symmetry	5/371	133/23210	0.06265	0.184639	0.13611	Megf8/Srf/Acvr2b/Lbx1/Shh	5
BP	GO:0035966	response to topologically incorrect protein	5/371	133/23210	0.06265	0.184639	0.13611	Ep300/Atf6b/Hspa1b/Dab2ip/Comp	5
BP	GO:1901655	cellular response to ketone	5/371	133/23210	0.06265	0.184639	0.13611	Ddit4/Akap8/Rock2/Tfap4/Aqp1	5
BP	GO:0006259	DNA metabolic process	21/371	915/23210	0.0628069	0.184987	0.136367	Dnmt1/Mdc1/Axin2/Chaf1a/Sfpq/Wrnip1/Mta1/Igf1r/Cyp1b1/Smg5/Hnrnpd/Inppl1/Chtf18/Jmy/Sprtn/Klf4/Arrb2/Ercc2/Rbbp6/Naf1/Kmt2a	21
BP	GO:0001825	blastocyst formation	3/371	57/23210	0.0630031	0.18511	0.136458	Tjp1/Srf/Rtn4	3
BP	GO:0002067	glandular epithelial cell differentiation	3/371	57/23210	0.0630031	0.18511	0.136458	Rxra/Insm1/Hoxa5	3
BP	GO:0050879	multicellular organismal movement	3/371	57/23210	0.0630031	0.18511	0.136458	Gigyf2/Comp/Mylk2	3
BP	GO:0050881	musculoskeletal movement	3/371	57/23210	0.0630031	0.18511	0.136458	Gigyf2/Comp/Mylk2	3
BP	GO:0009306	protein secretion	15/371	605/23210	0.0632918	0.185845	0.136999	Mapkbp1/Abl2/Ptpn23/Ttn/Ep300/Map4k4/Acvr2b/Ppard/Zbtb7b/Il17ra/Rab11fip3/Baiap3/Nlrp10/Comp/Gja5	15
BP	GO:1903706	regulation of hemopoiesis	11/371	407/23210	0.0638706	0.186757	0.137672	Atxn1l/Itgb3/Zbtb7b/Zfp608/Cd4/Sox13/Shh/Cebpb/Pim1/Tal1/Hoxa5	11
BP	GO:0002262	myeloid cell homeostasis	6/371	176/23210	0.0639907	0.186757	0.137672	Nfe2l1/Axin1/Srf/Ercc2/Tal1/Hoxa5	6
BP	GO:0006479	protein methylation	6/371	176/23210	0.0639907	0.186757	0.137672	Dnmt1/Dot1l/Cxxc1/Chd5/Kmt2a/Mllt6	6
BP	GO:0008064	regulation of actin polymerization or depolymerization	6/371	176/23210	0.0639907	0.186757	0.137672	Ap1ar/Hip1r/Vasp/Jmy/Rac3/Fchsd1	6
BP	GO:0008213	protein alkylation	6/371	176/23210	0.0639907	0.186757	0.137672	Dnmt1/Dot1l/Cxxc1/Chd5/Kmt2a/Mllt6	6
BP	GO:0035148	tube formation	6/371	176/23210	0.0639907	0.186757	0.137672	Abl2/Rock2/Vasp/St14/Dab2ip/Shh	6
BP	GO:0060021	roof of mouth development	4/371	94/23210	0.0640575	0.186757	0.137672	Jag2/Acvr2b/Shh/Ephb2	4
BP	GO:0060968	regulation of gene silencing	4/371	94/23210	0.0640575	0.186757	0.137672	Dnmt1/Lin28a/Hira/Ncor2	4
BP	GO:0009799	specification of symmetry	5/371	134/23210	0.0642688	0.186757	0.137672	Megf8/Srf/Acvr2b/Lbx1/Shh	5
BP	GO:0000154	rRNA modification	2/371	26/23210	0.0643816	0.186757	0.137672	Gar1/Naf1	2
BP	GO:0000460	maturation of 5.8S rRNA	2/371	26/23210	0.0643816	0.186757	0.137672	Las1l/Urb1	2
BP	GO:0006891	intra-Golgi vesicle-mediated transport	2/371	26/23210	0.0643816	0.186757	0.137672	Trappc10/Trappc3	2
BP	GO:0045109	intermediate filament organization	2/371	26/23210	0.0643816	0.186757	0.137672	Shh/Vim	2
BP	GO:0048799	animal organ maturation	2/371	26/23210	0.0643816	0.186757	0.137672	Plxnb1/Fat4	2
BP	GO:0051125	regulation of actin nucleation	2/371	26/23210	0.0643816	0.186757	0.137672	Ap1ar/Hip1r	2
BP	GO:0060716	labyrinthine layer blood vessel development	2/371	26/23210	0.0643816	0.186757	0.137672	Llgl2/Hey2	2
BP	GO:0071474	cellular hyperosmotic response	2/371	26/23210	0.0643816	0.186757	0.137672	Ybx3/Aqp1	2
BP	GO:0072574	hepatocyte proliferation	2/371	26/23210	0.0643816	0.186757	0.137672	Rtn4/Cebpb	2
BP	GO:0072575	epithelial cell proliferation involved in liver morphogenesis	2/371	26/23210	0.0643816	0.186757	0.137672	Rtn4/Cebpb	2
BP	GO:0090077	foam cell differentiation	2/371	26/23210	0.0643816	0.186757	0.137672	Itgb3/Ep300	2
BP	GO:0042060	wound healing	10/371	360/23210	0.0649568	0.188312	0.138818	Itgb3/Yap1/Srf/Ppard/Ptgfrn/Nbeal2/Mylk/Comp/Shh/Aqp1	10
BP	GO:0007219	Notch signaling pathway	6/371	177/23210	0.0653919	0.189459	0.139664	Jag2/Akt1s1/Llgl2/Mib2/Hey2/Fat4	6
BP	GO:0000280	nuclear division	11/371	409/23210	0.0656387	0.189963	0.140035	Nfe2l1/Phf23/Akap8/Hira/Ncapd2/Incenp/Igf1r/Chtf18/Kifc5b/Hspa1b/Cul9	11
BP	GO:0032835	glomerulus development	3/371	58/23210	0.0656848	0.189963	0.140035	Itgb3/Il6ra/Aqp1	3
BP	GO:0044380	protein localization to cytoskeleton	3/371	58/23210	0.0656848	0.189963	0.140035	Mark4/Abhd17c/Cep131	3
BP	GO:0035023	regulation of Rho protein signal transduction	5/371	135/23210	0.065911	0.190502	0.140433	Abl2/Kank2/Arhgef10l/Arhgef17/Eps8l1	5
BP	GO:0007173	epidermal growth factor receptor signaling pathway	4/371	95/23210	0.0660706	0.190848	0.140688	Abl2/Hip1r/Ptprf/Dab2ip	4
BP	GO:0017148	negative regulation of translation	5/371	136/23210	0.0675764	0.194963	0.143721	Gigyf2/Fxr2/Lin28a/Rock2/Hnrnpd	5
BP	GO:0017158	regulation of calcium ion-dependent exocytosis	5/371	136/23210	0.0675764	0.194963	0.143721	Stxbp5/Cacna1i/Baiap3/Cplx2/Cdk5r2	5
BP	GO:0071456	cellular response to hypoxia	4/371	96/23210	0.0681163	0.19607	0.144537	Rock2/Rtn4/Ppard/Aqp1	4
BP	GO:0030832	regulation of actin filament length	6/371	179/23210	0.0682478	0.19607	0.144537	Ap1ar/Hip1r/Vasp/Jmy/Rac3/Fchsd1	6
BP	GO:1903034	regulation of response to wounding	6/371	179/23210	0.0682478	0.19607	0.144537	Ptprf/Rtn4/Igf1r/Ppard/Klf4/Mylk	6
BP	GO:0051148	negative regulation of muscle cell differentiation	3/371	59/23210	0.0684181	0.19607	0.144537	Dnmt1/Tnpo2/Shh	3
BP	GO:0060711	labyrinthine layer development	3/371	59/23210	0.0684181	0.19607	0.144537	Llgl2/Hey2/St14	3
BP	GO:0098661	inorganic anion transmembrane transport	3/371	59/23210	0.0684181	0.19607	0.144537	Slc12a5/Slc12a9/Slc12a4	3
BP	GO:0000470	maturation of LSU-rRNA	2/371	27/23210	0.0688188	0.19607	0.144537	Las1l/Urb1	2
BP	GO:0003171	atrioventricular valve development	2/371	27/23210	0.0688188	0.19607	0.144537	Hey2/Gja5	2
BP	GO:0021511	spinal cord patterning	2/371	27/23210	0.0688188	0.19607	0.144537	Evx1/Shh	2
BP	GO:0031342	negative regulation of cell killing	2/371	27/23210	0.0688188	0.19607	0.144537	Arrb2/Tap2	2
BP	GO:0032957	inositol trisphosphate metabolic process	2/371	27/23210	0.0688188	0.19607	0.144537	Inppl1/Plcb3	2
BP	GO:0036003	positive regulation of transcription from RNA polymerase II promoter in response to stress	2/371	27/23210	0.0688188	0.19607	0.144537	Atf6b/Cebpb	2
BP	GO:0039694	viral RNA genome replication	2/371	27/23210	0.0688188	0.19607	0.144537	Rock2/Pcbp1	2
BP	GO:0045956	positive regulation of calcium ion-dependent exocytosis	2/371	27/23210	0.0688188	0.19607	0.144537	Cacna1i/Cdk5r2	2
BP	GO:0046639	negative regulation of alpha-beta T cell differentiation	2/371	27/23210	0.0688188	0.19607	0.144537	Zbtb7b/Shh	2
BP	GO:0060008	Sertoli cell differentiation	2/371	27/23210	0.0688188	0.19607	0.144537	Map7/Safb2	2
BP	GO:0060343	trabecula formation	2/371	27/23210	0.0688188	0.19607	0.144537	Srf/Hey2	2
BP	GO:0060713	labyrinthine layer morphogenesis	2/371	27/23210	0.0688188	0.19607	0.144537	Llgl2/St14	2
BP	GO:0061099	negative regulation of protein tyrosine kinase activity	2/371	27/23210	0.0688188	0.19607	0.144537	Mvp/Sh3bp5	2
BP	GO:1901185	negative regulation of ERBB signaling pathway	2/371	27/23210	0.0688188	0.19607	0.144537	Ptprf/Dab2ip	2
BP	GO:2000727	positive regulation of cardiac muscle cell differentiation	2/371	27/23210	0.0688188	0.19607	0.144537	Ep300/Arrb2	2
BP	GO:0002221	pattern recognition receptor signaling pathway	5/371	137/23210	0.0692651	0.197225	0.145388	Rtn4/Cactin/Arrb2/Gramd4/Dab2ip	5
BP	GO:0044270	cellular nitrogen compound catabolic process	12/371	463/23210	0.0699461	0.199045	0.146731	Gigyf2/Fxr2/Ddit4/Axin2/E2f1/Lin28a/Rock2/Smg5/Hnrnpd/Gtpbp2/Naf1/Vim	12
BP	GO:0006334	nucleosome assembly	4/371	97/23210	0.0701945	0.199405	0.146995	Tspyl4/Chaf1a/Hira/Sart3	4
BP	GO:0010595	positive regulation of endothelial cell migration	4/371	97/23210	0.0701945	0.199405	0.146995	Itgb3/Rock2/Shh/Map3k3	4
BP	GO:2001233	regulation of apoptotic signaling pathway	11/371	414/23210	0.0701971	0.199405	0.146995	Yap1/Hip1r/Sfpq/Ccar2/Ei24/Ybx3/Gclc/Tfap4/Mnt/Arrb2/Dab2ip	11
BP	GO:0032101	regulation of response to external stimulus	18/371	770/23210	0.0705117	0.20018	0.147567	Wnk1/Nfe2l1/Mapkbp1/Tubb2b/Zswim8/Ptprf/Megf8/Kank2/Rtn4/Igf1r/Ppard/Il17ra/Ttbk1/Cactin/Klf4/Nlrp10/Shh/Cebpb	18
BP	GO:0048562	embryonic organ morphogenesis	9/371	318/23210	0.0706701	0.200511	0.147811	Axin1/Ntn1/Yap1/Megf8/Srf/Lbx1/Shh/Ephb2/Hoxa5	9
BP	GO:0007050	cell cycle arrest	5/371	138/23210	0.070977	0.200833	0.148048	Stk11/Jmy/Tfap4/Dab2ip/Insm1	5
BP	GO:0009451	RNA modification	5/371	138/23210	0.070977	0.200833	0.148048	Aars2/Rbm15b/Gar1/Naf1/Adad2	5
BP	GO:0030010	establishment of cell polarity	5/371	138/23210	0.070977	0.200833	0.148048	Llgl2/Stk11/Igf1r/Kif26b/Shh	5
BP	GO:0009749	response to glucose	6/371	181/23210	0.0711752	0.200833	0.148048	Lin28a/Ep300/Map4k4/Igf1r/Acvr2b/Baiap3	6
BP	GO:0098656	anion transmembrane transport	6/371	181/23210	0.0711752	0.200833	0.148048	Slc12a5/Slc38a10/Slc12a9/Slc35a2/Slc12a4/Slc16a3	6
BP	GO:0001947	heart looping	3/371	60/23210	0.0712024	0.200833	0.148048	Srf/Lbx1/Shh	3
BP	GO:0045824	negative regulation of innate immune response	3/371	60/23210	0.0712024	0.200833	0.148048	Cactin/Arrb2/Tap2	3
BP	GO:0060324	face development	3/371	60/23210	0.0712024	0.200833	0.148048	Crebbp/Ep300/Srf	3
BP	GO:0071156	regulation of cell cycle arrest	3/371	60/23210	0.0712024	0.200833	0.148048	Tfap4/Dab2ip/Insm1	3
BP	GO:1902017	regulation of cilium assembly	3/371	60/23210	0.0712024	0.200833	0.148048	Cntrob/Mark4/Kctd17	3
BP	GO:0007159	leukocyte cell-cell adhesion	9/371	319/23210	0.0717549	0.202272	0.149109	Wnk1/Zbtb7b/Zfp608/Cd4/Klf4/Shh/Cebpb/Il6ra/Has2	9
BP	GO:0034504	protein localization to nucleus	8/371	272/23210	0.0717971	0.202272	0.149109	Agap3/Stk11/Tnpo2/Ei24/Otud7b/Lzts2/Sun2/Shh	8
BP	GO:0002758	innate immune response-activating signal transduction	5/371	139/23210	0.072712	0.204489	0.150744	Rtn4/Cactin/Arrb2/Gramd4/Dab2ip	5
BP	GO:0015698	inorganic anion transport	5/371	139/23210	0.072712	0.204489	0.150744	Slc12a5/Slc12a9/Ttyh3/Cebpb/Slc12a4	5
BP	GO:0048706	embryonic skeletal system development	5/371	139/23210	0.072712	0.204489	0.150744	Axin1/Megf8/Shh/Pbx1/Hoxa5	5
BP	GO:1901214	regulation of neuron death	10/371	368/23210	0.0728278	0.204519	0.150766	Ddit4/Ambra1/Akt1s1/Ptprf/Tmem259/Gclc/Arrb2/Elk1/Shh/Cebpb	10
BP	GO:0002521	leukocyte differentiation	14/371	567/23210	0.0729371	0.204519	0.150766	Jag2/Itgb3/Abl2/Stk11/Ep300/Srf/Zbtb7b/Zfp608/Cd4/Irf2bp2/Sox13/Shh/Cebpb/Tal1	14
BP	GO:0010719	negative regulation of epithelial to mesenchymal transition	2/371	28/23210	0.0733533	0.204519	0.150766	Dab2ip/Dact3	2
BP	GO:0021952	central nervous system projection neuron axonogenesis	2/371	28/23210	0.0733533	0.204519	0.150766	Fbxo45/Ephb2	2
BP	GO:0031063	regulation of histone deacetylation	2/371	28/23210	0.0733533	0.204519	0.150766	Akap8/Zbtb7b	2
BP	GO:0044003	modification by symbiont of host morphology or physiology	2/371	28/23210	0.0733533	0.204519	0.150766	Rxra/Cd4	2
BP	GO:0045724	positive regulation of cilium assembly	2/371	28/23210	0.0733533	0.204519	0.150766	Mark4/Kctd17	2
BP	GO:0048820	hair follicle maturation	2/371	28/23210	0.0733533	0.204519	0.150766	Ppard/Ercc2	2
BP	GO:0051446	positive regulation of meiotic cell cycle	2/371	28/23210	0.0733533	0.204519	0.150766	Cdc25a/Igf1r	2
BP	GO:0051984	positive regulation of chromosome segregation	2/371	28/23210	0.0733533	0.204519	0.150766	Rcc2/Sfpq	2
BP	GO:0072576	liver morphogenesis	2/371	28/23210	0.0733533	0.204519	0.150766	Rtn4/Cebpb	2
BP	GO:0086005	ventricular cardiac muscle cell action potential	2/371	28/23210	0.0733533	0.204519	0.150766	Snta1/Gja5	2
BP	GO:1901186	positive regulation of ERBB signaling pathway	2/371	28/23210	0.0733533	0.204519	0.150766	Hip1r/Rtn4	2
BP	GO:0034660	ncRNA metabolic process	12/371	467/23210	0.0735034	0.204519	0.150766	Gtf3c1/Tcof1/Usp36/Las1l/Lin28a/Urb1/Aars2/Ep300/Ddx54/Gar1/Naf1/Celf3	12
BP	GO:0042058	regulation of epidermal growth factor receptor signaling pathway	3/371	61/23210	0.0740369	0.204519	0.150766	Hip1r/Ptprf/Dab2ip	3
BP	GO:0051058	negative regulation of small GTPase mediated signal transduction	3/371	61/23210	0.0740369	0.204519	0.150766	Abl2/Dab2ip/Ephb2	3
BP	GO:0006821	chloride transport	4/371	99/23210	0.0744475	0.204519	0.150766	Slc12a5/Slc12a9/Ttyh3/Slc12a4	4
BP	GO:0006892	post-Golgi vesicle-mediated transport	4/371	99/23210	0.0744475	0.204519	0.150766	Golga4/Ap1ar/Arf3/Plcb3	4
BP	GO:0045639	positive regulation of myeloid cell differentiation	4/371	99/23210	0.0744475	0.204519	0.150766	Itgb3/Cd4/Tal1/Hoxa5	4
BP	GO:0062014	negative regulation of small molecule metabolic process	4/371	99/23210	0.0744475	0.204519	0.150766	Ddit4/Acacb/Ep300/Sik1	4
BP	GO:0031349	positive regulation of defense response	10/371	370/23210	0.0748854	0.204519	0.150766	Sfpq/Rtn4/Il17ra/Ttbk1/Cactin/Arrb2/Gramd4/Dab2ip/Nlrp10/Cebpb	10
BP	GO:0046700	heterocycle catabolic process	12/371	469/23210	0.075325	0.204519	0.150766	Gigyf2/Fxr2/Ddit4/Axin2/E2f1/Lin28a/Rock2/Smg5/Hnrnpd/Gtpbp2/Naf1/Vim	12
BP	GO:0009746	response to hexose	6/371	184/23210	0.0757	0.204519	0.150766	Lin28a/Ep300/Map4k4/Igf1r/Acvr2b/Baiap3	6
BP	GO:0055088	lipid homeostasis	5/371	141/23210	0.0762512	0.204519	0.150766	Nfe2l1/Srebf2/Usf2/Rtn4/Raly	5
BP	GO:0014911	positive regulation of smooth muscle cell migration	3/371	62/23210	0.0769209	0.204519	0.150766	Itgb3/Cyp1b1/Has2	3
BP	GO:0032720	negative regulation of tumor necrosis factor production	3/371	62/23210	0.0769209	0.204519	0.150766	Akap8/Cactin/Arrb2	3
BP	GO:0043966	histone H3 acetylation	3/371	62/23210	0.0769209	0.204519	0.150766	Ep300/Kmt2a/Kat2b	3
BP	GO:0086003	cardiac muscle cell contraction	3/371	62/23210	0.0769209	0.204519	0.150766	Atp1a1/Snta1/Gja5	3
BP	GO:0034284	response to monosaccharide	6/371	185/23210	0.0772438	0.204519	0.150766	Lin28a/Ep300/Map4k4/Igf1r/Acvr2b/Baiap3	6
BP	GO:0043434	response to peptide hormone	9/371	324/23210	0.0773333	0.204519	0.150766	Socs7/Ywhag/Ptprf/Rock2/Igf1r/Zbtb7b/Inppl1/Foxo6/Kat2b	9
BP	GO:0001957	intramembranous ossification	1/371	5/23210	0.0774144	0.204519	0.150766	Axin2	1
BP	GO:0002069	columnar/cuboidal epithelial cell maturation	1/371	5/23210	0.0774144	0.204519	0.150766	Hoxa5	1
BP	GO:0003150	muscular septum morphogenesis	1/371	5/23210	0.0774144	0.204519	0.150766	Hey2	1
BP	GO:0003199	endocardial cushion to mesenchymal transition involved in heart valve formation	1/371	5/23210	0.0774144	0.204519	0.150766	Hey2	1
BP	GO:0006363	termination of RNA polymerase I transcription	1/371	5/23210	0.0774144	0.204519	0.150766	Lipe	1
BP	GO:0006776	vitamin A metabolic process	1/371	5/23210	0.0774144	0.204519	0.150766	Ppard	1
BP	GO:0010641	positive regulation of platelet-derived growth factor receptor signaling pathway	1/371	5/23210	0.0774144	0.204519	0.150766	Hip1r	1
BP	GO:0014724	regulation of twitch skeletal muscle contraction	1/371	5/23210	0.0774144	0.204519	0.150766	Mylk2	1
BP	GO:0014735	regulation of muscle atrophy	1/371	5/23210	0.0774144	0.204519	0.150766	Ep300	1
BP	GO:0014858	positive regulation of skeletal muscle cell proliferation	1/371	5/23210	0.0774144	0.204519	0.150766	Shh	1
BP	GO:0014905	myoblast fusion involved in skeletal muscle regeneration	1/371	5/23210	0.0774144	0.204519	0.150766	Ptgfrn	1
BP	GO:0015727	lactate transport	1/371	5/23210	0.0774144	0.204519	0.150766	Slc16a3	1
BP	GO:0015793	glycerol transport	1/371	5/23210	0.0774144	0.204519	0.150766	Aqp1	1
BP	GO:0021855	hypothalamus cell migration	1/371	5/23210	0.0774144	0.204519	0.150766	Nrp2	1
BP	GO:0022009	central nervous system vasculogenesis	1/371	5/23210	0.0774144	0.204519	0.150766	Rtn4	1
BP	GO:0031554	regulation of DNA-templated transcription, termination	1/371	5/23210	0.0774144	0.204519	0.150766	Scaf4	1
BP	GO:0031944	negative regulation of glucocorticoid metabolic process	1/371	5/23210	0.0774144	0.204519	0.150766	Atp1a1	1
BP	GO:0031947	negative regulation of glucocorticoid biosynthetic process	1/371	5/23210	0.0774144	0.204519	0.150766	Atp1a1	1
BP	GO:0032747	positive regulation of interleukin-23 production	1/371	5/23210	0.0774144	0.204519	0.150766	Il17ra	1
BP	GO:0032898	neurotrophin production	1/371	5/23210	0.0774144	0.204519	0.150766	Shh	1
BP	GO:0033091	positive regulation of immature T cell proliferation	1/371	5/23210	0.0774144	0.204519	0.150766	Shh	1
BP	GO:0033564	anterior/posterior axon guidance	1/371	5/23210	0.0774144	0.204519	0.150766	Ntn1	1
BP	GO:0035022	positive regulation of Rac protein signal transduction	1/371	5/23210	0.0774144	0.204519	0.150766	Rtn4	1
BP	GO:0035873	lactate transmembrane transport	1/371	5/23210	0.0774144	0.204519	0.150766	Slc16a3	1
BP	GO:0035879	plasma membrane lactate transport	1/371	5/23210	0.0774144	0.204519	0.150766	Slc16a3	1
BP	GO:0035905	ascending aorta development	1/371	5/23210	0.0774144	0.204519	0.150766	Hey2	1
BP	GO:0035948	positive regulation of gluconeogenesis by positive regulation of transcription from RNA polymerase II promoter	1/371	5/23210	0.0774144	0.204519	0.150766	Kat2b	1
BP	GO:0035964	COPI-coated vesicle budding	1/371	5/23210	0.0774144	0.204519	0.150766	Tmed9	1
BP	GO:0036072	direct ossification	1/371	5/23210	0.0774144	0.204519	0.150766	Axin2	1
BP	GO:0046878	positive regulation of saliva secretion	1/371	5/23210	0.0774144	0.204519	0.150766	Aqp1	1
BP	GO:0046984	regulation of hemoglobin biosynthetic process	1/371	5/23210	0.0774144	0.204519	0.150766	Klf4	1
BP	GO:0048319	axial mesoderm morphogenesis	1/371	5/23210	0.0774144	0.204519	0.150766	Axin1	1
BP	GO:0048687	positive regulation of sprouting of injured axon	1/371	5/23210	0.0774144	0.204519	0.150766	Rtn4	1
BP	GO:0048808	male genitalia morphogenesis	1/371	5/23210	0.0774144	0.204519	0.150766	Shh	1
BP	GO:0048859	formation of anatomical boundary	1/371	5/23210	0.0774144	0.204519	0.150766	Shh	1
BP	GO:0051140	regulation of NK T cell proliferation	1/371	5/23210	0.0774144	0.204519	0.150766	Zbtb7b	1
BP	GO:0051387	negative regulation of neurotrophin TRK receptor signaling pathway	1/371	5/23210	0.0774144	0.204519	0.150766	Ptprf	1
BP	GO:0060298	positive regulation of sarcomere organization	1/371	5/23210	0.0774144	0.204519	0.150766	Ep300	1
BP	GO:0060355	positive regulation of cell adhesion molecule production	1/371	5/23210	0.0774144	0.204519	0.150766	Crebbp	1
BP	GO:0060374	mast cell differentiation	1/371	5/23210	0.0774144	0.204519	0.150766	Tal1	1
BP	GO:0060414	aorta smooth muscle tissue morphogenesis	1/371	5/23210	0.0774144	0.204519	0.150766	Mylk	1
BP	GO:0060480	lung goblet cell differentiation	1/371	5/23210	0.0774144	0.204519	0.150766	Hoxa5	1
BP	GO:0060916	mesenchymal cell proliferation involved in lung development	1/371	5/23210	0.0774144	0.204519	0.150766	Shh	1
BP	GO:0060948	cardiac vascular smooth muscle cell development	1/371	5/23210	0.0774144	0.204519	0.150766	Hey2	1
BP	GO:0060971	embryonic heart tube left/right pattern formation	1/371	5/23210	0.0774144	0.204519	0.150766	Megf8	1
BP	GO:0061026	cardiac muscle tissue regeneration	1/371	5/23210	0.0774144	0.204519	0.150766	Yap1	1
BP	GO:0061056	sclerotome development	1/371	5/23210	0.0774144	0.204519	0.150766	Shh	1
BP	GO:0061551	trigeminal ganglion development	1/371	5/23210	0.0774144	0.204519	0.150766	Nrp2	1
BP	GO:0065001	specification of axis polarity	1/371	5/23210	0.0774144	0.204519	0.150766	Shh	1
BP	GO:0070120	ciliary neurotrophic factor-mediated signaling pathway	1/371	5/23210	0.0774144	0.204519	0.150766	Il6ra	1
BP	GO:0070295	renal water absorption	1/371	5/23210	0.0774144	0.204519	0.150766	Aqp1	1
BP	GO:0070317	negative regulation of G0 to G1 transition	1/371	5/23210	0.0774144	0.204519	0.150766	Dab2ip	1
BP	GO:0070487	monocyte aggregation	1/371	5/23210	0.0774144	0.204519	0.150766	Has2	1
BP	GO:0071442	positive regulation of histone H3-K14 acetylation	1/371	5/23210	0.0774144	0.204519	0.150766	Kat2b	1
BP	GO:0071947	protein deubiquitination involved in ubiquitin-dependent protein catabolic process	1/371	5/23210	0.0774144	0.204519	0.150766	Otud7b	1
BP	GO:0072014	proximal tubule development	1/371	5/23210	0.0774144	0.204519	0.150766	Aqp1	1
BP	GO:0072191	ureter smooth muscle development	1/371	5/23210	0.0774144	0.204519	0.150766	Shh	1
BP	GO:0072193	ureter smooth muscle cell differentiation	1/371	5/23210	0.0774144	0.204519	0.150766	Shh	1
BP	GO:0072344	rescue of stalled ribosome	1/371	5/23210	0.0774144	0.204519	0.150766	Gtpbp2	1
BP	GO:0086029	Purkinje myocyte to ventricular cardiac muscle cell signaling	1/371	5/23210	0.0774144	0.204519	0.150766	Gja5	1
BP	GO:0086068	Purkinje myocyte to ventricular cardiac muscle cell communication	1/371	5/23210	0.0774144	0.204519	0.150766	Gja5	1
BP	GO:0090156	cellular sphingolipid homeostasis	1/371	5/23210	0.0774144	0.204519	0.150766	Rtn4	1
BP	GO:0090219	negative regulation of lipid kinase activity	1/371	5/23210	0.0774144	0.204519	0.150766	Dab2ip	1
BP	GO:0090271	positive regulation of fibroblast growth factor production	1/371	5/23210	0.0774144	0.204519	0.150766	Rock2	1
BP	GO:0090598	male anatomical structure morphogenesis	1/371	5/23210	0.0774144	0.204519	0.150766	Shh	1
BP	GO:0090677	reversible differentiation	1/371	5/23210	0.0774144	0.204519	0.150766	Dnmt1	1
BP	GO:0098910	regulation of atrial cardiac muscle cell action potential	1/371	5/23210	0.0774144	0.204519	0.150766	Gja5	1
BP	GO:1900127	positive regulation of hyaluronan biosynthetic process	1/371	5/23210	0.0774144	0.204519	0.150766	Has2	1
BP	GO:1900133	regulation of renin secretion into blood stream	1/371	5/23210	0.0774144	0.204519	0.150766	Gja5	1
BP	GO:1900425	negative regulation of defense response to bacterium	1/371	5/23210	0.0774144	0.204519	0.150766	Mapkbp1	1
BP	GO:1900825	regulation of membrane depolarization during cardiac muscle cell action potential	1/371	5/23210	0.0774144	0.204519	0.150766	Gja5	1
BP	GO:1901995	positive regulation of meiotic cell cycle phase transition	1/371	5/23210	0.0774144	0.204519	0.150766	Cdc25a	1
BP	GO:1902218	regulation of intrinsic apoptotic signaling pathway in response to osmotic stress	1/371	5/23210	0.0774144	0.204519	0.150766	Ybx3	1
BP	GO:1902412	regulation of mitotic cytokinesis	1/371	5/23210	0.0774144	0.204519	0.150766	Incenp	1
BP	GO:1902816	regulation of protein localization to microtubule	1/371	5/23210	0.0774144	0.204519	0.150766	Abhd17c	1
BP	GO:1902817	negative regulation of protein localization to microtubule	1/371	5/23210	0.0774144	0.204519	0.150766	Abhd17c	1
BP	GO:2000118	regulation of sodium-dependent phosphate transport	1/371	5/23210	0.0774144	0.204519	0.150766	Cebpb	1
BP	GO:2000143	negative regulation of DNA-templated transcription, initiation	1/371	5/23210	0.0774144	0.204519	0.150766	Hey2	1
BP	GO:2000370	positive regulation of clathrin-dependent endocytosis	1/371	5/23210	0.0774144	0.204519	0.150766	Hip1r	1
BP	GO:2001186	negative regulation of CD8-positive, alpha-beta T cell activation	1/371	5/23210	0.0774144	0.204519	0.150766	Zbtb7b	1
BP	GO:0000731	DNA synthesis involved in DNA repair	2/371	29/23210	0.077981	0.204857	0.151015	Wrnip1/Sprtn	2
BP	GO:0010586	miRNA metabolic process	2/371	29/23210	0.077981	0.204857	0.151015	Lin28a/Ep300	2
BP	GO:0033273	response to vitamin	2/371	29/23210	0.077981	0.204857	0.151015	Kank2/Pim1	2
BP	GO:0034390	smooth muscle cell apoptotic process	2/371	29/23210	0.077981	0.204857	0.151015	Dnmt1/Arrb2	2
BP	GO:0034391	regulation of smooth muscle cell apoptotic process	2/371	29/23210	0.077981	0.204857	0.151015	Dnmt1/Arrb2	2
BP	GO:0060260	regulation of transcription initiation from RNA polymerase II promoter	2/371	29/23210	0.077981	0.204857	0.151015	Srf/Hey2	2
BP	GO:0071480	cellular response to gamma radiation	2/371	29/23210	0.077981	0.204857	0.151015	Yap1/Elk1	2
BP	GO:0097345	mitochondrial outer membrane permeabilization	2/371	29/23210	0.077981	0.204857	0.151015	Hip1r/Gclc	2
BP	GO:0099622	cardiac muscle cell membrane repolarization	2/371	29/23210	0.077981	0.204857	0.151015	Snta1/Gja5	2
BP	GO:1900027	regulation of ruffle assembly	2/371	29/23210	0.077981	0.204857	0.151015	Rcc2/Eps8l1	2
BP	GO:0106106	cold-induced thermogenesis	5/371	142/23210	0.0780552	0.204857	0.151015	Stk11/Igf1r/Acvr2b/Zbtb7b/Cebpb	5
BP	GO:0120161	regulation of cold-induced thermogenesis	5/371	142/23210	0.0780552	0.204857	0.151015	Stk11/Igf1r/Acvr2b/Zbtb7b/Cebpb	5
BP	GO:1903532	positive regulation of secretion by cell	12/371	472/23210	0.0781113	0.204893	0.151041	Abl2/Ptpn23/Ttn/Stxbp5/Ep300/Rtn4/Ppard/Il17ra/Cacna1i/Baiap3/Nlrp10/Cdk5r2	12
BP	GO:0003300	cardiac muscle hypertrophy	4/371	101/23210	0.078828	0.206659	0.152343	Ttn/Ep300/Rock2/Hey2	4
BP	GO:0002683	negative regulation of immune system process	12/371	473/23210	0.0790544	0.20714	0.152698	Zbtb7b/Zfp608/Cactin/Arrb2/Tap2/Gramd4/Dab2ip/Pkn1/Shh/Cebpb/Tal1/Hoxa5	12
BP	GO:0035904	aorta development	3/371	63/23210	0.0798536	0.208435	0.153652	Srf/Hey2/Mylk	3
BP	GO:0042246	tissue regeneration	3/371	63/23210	0.0798536	0.208435	0.153652	Yap1/Ppard/Ptgfrn	3
BP	GO:0043388	positive regulation of DNA binding	3/371	63/23210	0.0798536	0.208435	0.153652	Ep300/Klf4/Ercc2	3
BP	GO:1903556	negative regulation of tumor necrosis factor superfamily cytokine production	3/371	63/23210	0.0798536	0.208435	0.153652	Akap8/Cactin/Arrb2	3
BP	GO:0007224	smoothened signaling pathway	5/371	143/23210	0.079882	0.208435	0.153652	Megf8/Map3k10/Scube1/Shh/Gpc2	5
BP	GO:1901991	negative regulation of mitotic cell cycle phase transition	5/371	143/23210	0.079882	0.208435	0.153652	Gigyf2/Taok2/Kank2/Ctdsp1/Klf4	5
BP	GO:0001894	tissue homeostasis	7/371	232/23210	0.0798963	0.208435	0.153652	Gigyf2/Itgb3/Yap1/Stk11/Srf/Rac3/Kmt2a	7
BP	GO:0009410	response to xenobiotic stimulus	7/371	232/23210	0.0798963	0.208435	0.153652	Ddit4/E2f1/Ep300/Cyp1b1/Gclc/Tfap4/Aqp1	7
BP	GO:0030534	adult behavior	6/371	187/23210	0.0803846	0.20957	0.154489	Gigyf2/Abl2/Axin1/Mafg/Arrb2/Zfhx2	6
BP	GO:0071902	positive regulation of protein serine/threonine kinase activity	8/371	279/23210	0.0804189	0.20957	0.154489	Mapkbp1/Axin1/Stk11/Taok2/Map3k10/Dab2ip/Pim1/Cdk5r2	8
BP	GO:0051897	positive regulation of protein kinase B signaling	4/371	102/23210	0.0810654	0.21114	0.155646	Lin28a/Rtn4/Igf1r/Arrb2	4
BP	GO:0007613	memory	5/371	144/23210	0.0817316	0.21276	0.15684	Atxn1l/Cic/Srf/Jph3/Foxo6	5
BP	GO:0051047	positive regulation of secretion	13/371	527/23210	0.0823081	0.214144	0.157861	Abl2/Ptpn23/Ttn/Stxbp5/Ep300/Rtn4/Ppard/Il17ra/Cacna1i/Baiap3/Nlrp10/Cdk5r2/Aqp1	13
BP	GO:0002237	response to molecule of bacterial origin	10/371	377/23210	0.0823715	0.214193	0.157897	Akap8/Palm3/Ppard/Pabpn1/Cactin/Tap2/Dab2ip/Jund/Cebpb/Vim	10
BP	GO:0002825	regulation of T-helper 1 type immune response	2/371	30/23210	0.0826976	0.214343	0.158008	Nlrp10/Il6ra	2
BP	GO:0009303	rRNA transcription	2/371	30/23210	0.0826976	0.214343	0.158008	Gtf3c1/Tcof1	2
BP	GO:0035066	positive regulation of histone acetylation	2/371	30/23210	0.0826976	0.214343	0.158008	Ep300/Kat2b	2
BP	GO:0042481	regulation of odontogenesis	2/371	30/23210	0.0826976	0.214343	0.158008	Dmp1/Shh	2
BP	GO:0048026	positive regulation of mRNA splicing, via spliceosome	2/371	30/23210	0.0826976	0.214343	0.158008	Snrnp70/Celf3	2
BP	GO:0051569	regulation of histone H3-K4 methylation	2/371	30/23210	0.0826976	0.214343	0.158008	Dnmt1/Kmt2a	2
BP	GO:0001658	branching involved in ureteric bud morphogenesis	3/371	64/23210	0.0828343	0.21435	0.158013	Shh/Pbx1/Fat4	3
BP	GO:0032233	positive regulation of actin filament bundle assembly	3/371	64/23210	0.0828343	0.21435	0.158013	Rock2/Arhgef10l/Sh3pxd2b	3
BP	GO:1903391	regulation of adherens junction organization	3/371	64/23210	0.0828343	0.21435	0.158013	Rcc2/Ptpn23/Map4k4	3
BP	GO:0009953	dorsal/ventral pattern formation	4/371	103/23210	0.0833341	0.215411	0.158795	Axin2/Axin1/Evx1/Shh	4
BP	GO:0032231	regulation of actin filament bundle assembly	4/371	103/23210	0.0833341	0.215411	0.158795	Kank2/Rock2/Arhgef10l/Sh3pxd2b	4
BP	GO:0002822	regulation of adaptive immune response based on somatic recombination of immune receptors built from immunoglobulin superfamily domains	6/371	189/23210	0.083596	0.215875	0.159137	Zbtb7b/Cd4/Tap2/Pkn1/Nlrp10/Il6ra	6
BP	GO:1905952	regulation of lipid localization	5/371	145/23210	0.0836039	0.215875	0.159137	Acacb/Itgb3/Srebf2/Ppard/Shh	5
BP	GO:0000070	mitotic sister chromatid segregation	5/371	146/23210	0.0854987	0.220641	0.162651	Phf23/Akap8/Hira/Ncapd2/Incenp	5
BP	GO:0016032	viral process	8/371	283/23210	0.0856106	0.220641	0.162651	Itgb3/Crebbp/Ep300/Rxra/Rock2/Pcbp1/Cd4/Tfap4	8
BP	GO:0021549	cerebellum development	4/371	104/23210	0.0856337	0.220641	0.162651	Pcnt/Abl2/Igf1r/Cdk5r2	4
BP	GO:0051983	regulation of chromosome segregation	4/371	104/23210	0.0856337	0.220641	0.162651	Axin2/Rcc2/Sfpq/Chtf18	4
BP	GO:0035690	cellular response to drug	10/371	380/23210	0.0857156	0.220734	0.162719	Ddit4/Taf1/Rock2/Cyp1b1/Hnrnpd/Tfap4/Kmt2a/Mylk/Vim/Aqp1	10
BP	GO:0001707	mesoderm formation	3/371	65/23210	0.0858623	0.220993	0.16291	Axin1/Srf/Tal1	3
BP	GO:0021915	neural tube development	6/371	191/23210	0.0868777	0.223247	0.164571	Ambra1/Abl2/Rock2/Vasp/St14/Shh	6
BP	GO:0071804	cellular potassium ion transport	6/371	191/23210	0.0868777	0.223247	0.164571	Slc12a5/Wnk1/Slc12a9/Atp1a1/Kcnc3/Slc12a4	6
BP	GO:0071805	potassium ion transmembrane transport	6/371	191/23210	0.0868777	0.223247	0.164571	Slc12a5/Wnk1/Slc12a9/Atp1a1/Kcnc3/Slc12a4	6
BP	GO:0034976	response to endoplasmic reticulum stress	7/371	237/23210	0.0870902	0.223288	0.164602	Nfe2l1/Ep300/Atf6b/Tmem259/Dab2ip/Cebpb/Fam129a	7
BP	GO:0001958	endochondral ossification	2/371	31/23210	0.0874992	0.223288	0.164602	Inppl1/Sik3	2
BP	GO:0033081	regulation of T cell differentiation in thymus	2/371	31/23210	0.0874992	0.223288	0.164602	Zfp608/Shh	2
BP	GO:0036075	replacement ossification	2/371	31/23210	0.0874992	0.223288	0.164602	Inppl1/Sik3	2
BP	GO:0042036	negative regulation of cytokine biosynthetic process	2/371	31/23210	0.0874992	0.223288	0.164602	Crebbp/Klf4	2
BP	GO:0044030	regulation of DNA methylation	2/371	31/23210	0.0874992	0.223288	0.164602	Dnmt1/Kmt2a	2
BP	GO:0045662	negative regulation of myoblast differentiation	2/371	31/23210	0.0874992	0.223288	0.164602	Zfhx3/Ppard	2
BP	GO:0060074	synapse maturation	2/371	31/23210	0.0874992	0.223288	0.164602	Abl2/Dab2ip	2
BP	GO:0086010	membrane depolarization during action potential	2/371	31/23210	0.0874992	0.223288	0.164602	Cacna1i/Gja5	2
BP	GO:0097352	autophagosome maturation	2/371	31/23210	0.0874992	0.223288	0.164602	Phf23/Lix1l	2
BP	GO:0099560	synaptic membrane adhesion	2/371	31/23210	0.0874992	0.223288	0.164602	Ptprf/Igsf9b	2
BP	GO:1903393	positive regulation of adherens junction organization	2/371	31/23210	0.0874992	0.223288	0.164602	Ptpn23/Map4k4	2
BP	GO:1905314	semi-lunar valve development	2/371	31/23210	0.0874992	0.223288	0.164602	Hey2/Gja5	2
BP	GO:0014897	striated muscle hypertrophy	4/371	105/23210	0.0879641	0.224117	0.165212	Ttn/Ep300/Rock2/Hey2	4
BP	GO:0016241	regulation of macroautophagy	4/371	105/23210	0.0879641	0.224117	0.165212	Usp36/Mtmr3/Phf23/Qsox1	4
BP	GO:0035282	segmentation	4/371	105/23210	0.0879641	0.224117	0.165212	Axin2/Ttn/Ep300/Nrp2	4
BP	GO:0019439	aromatic compound catabolic process	12/371	483/23210	0.0888834	0.224516	0.165507	Gigyf2/Fxr2/Ddit4/Axin2/E2f1/Lin28a/Rock2/Smg5/Hnrnpd/Gtpbp2/Naf1/Vim	12
BP	GO:0032922	circadian regulation of gene expression	3/371	66/23210	0.0889368	0.224516	0.165507	Zfhx3/Mta1/Kmt2a	3
BP	GO:0008015	blood circulation	12/371	484/23210	0.0899061	0.224516	0.165507	Wnk1/Ttn/Atp1a1/Rock2/Ppard/Plcb3/Gclc/Snta1/Hey2/Comp/Gja5/Kat2b	12
BP	GO:0007249	I-kappaB kinase/NF-kappaB signaling	6/371	193/23210	0.0902294	0.224516	0.165507	Mapkbp1/Abl2/Rock2/Cd4/Otud7b/Dab2ip	6
BP	GO:1901652	response to peptide	10/371	384/23210	0.0903012	0.224516	0.165507	Socs7/Ywhag/Ptprf/Rock2/Igf1r/Zbtb7b/Inppl1/Foxo6/Kat2b/Vim	10
BP	GO:0014812	muscle cell migration	4/371	106/23210	0.0903248	0.224516	0.165507	Itgb3/Cyp1b1/Ppard/Has2	4
BP	GO:0048661	positive regulation of smooth muscle cell proliferation	4/371	106/23210	0.0903248	0.224516	0.165507	Dnmt1/Itgb3/Igf1r/Il6ra	4
BP	GO:0016051	carbohydrate biosynthetic process	6/371	194/23210	0.0919313	0.224516	0.165507	Stk11/Ep300/Sik1/Kat2b/Chst15/Has2	6
BP	GO:0001885	endothelial cell development	3/371	67/23210	0.0920569	0.224516	0.165507	Tjp1/Rock2/Rtn4	3
BP	GO:0050771	negative regulation of axonogenesis	3/371	67/23210	0.0920569	0.224516	0.165507	Ntn1/Rtn4/Ephb2	3
BP	GO:0060688	regulation of morphogenesis of a branching structure	3/371	67/23210	0.0920569	0.224516	0.165507	Rxra/Rtn4/Shh	3
BP	GO:0002051	osteoblast fate commitment	1/371	6/23210	0.0921646	0.224516	0.165507	Sh3pxd2b	1
BP	GO:0003096	renal sodium ion transport	1/371	6/23210	0.0921646	0.224516	0.165507	Klhl3	1
BP	GO:0003105	negative regulation of glomerular filtration	1/371	6/23210	0.0921646	0.224516	0.165507	Gja5	1
BP	GO:0003284	septum primum development	1/371	6/23210	0.0921646	0.224516	0.165507	Gja5	1
BP	GO:0003357	noradrenergic neuron differentiation	1/371	6/23210	0.0921646	0.224516	0.165507	Insm1	1
BP	GO:0006361	transcription initiation from RNA polymerase I promoter	1/371	6/23210	0.0921646	0.224516	0.165507	Lipe	1
BP	GO:0009912	auditory receptor cell fate commitment	1/371	6/23210	0.0921646	0.224516	0.165507	Jag2	1
BP	GO:0010871	negative regulation of receptor biosynthetic process	1/371	6/23210	0.0921646	0.224516	0.165507	Itgb3	1
BP	GO:0010887	negative regulation of cholesterol storage	1/371	6/23210	0.0921646	0.224516	0.165507	Ppard	1
BP	GO:0014045	establishment of endothelial blood-brain barrier	1/371	6/23210	0.0921646	0.224516	0.165507	Rtn4	1
BP	GO:0021631	optic nerve morphogenesis	1/371	6/23210	0.0921646	0.224516	0.165507	Ephb2	1
BP	GO:0021825	substrate-dependent cerebral cortex tangential migration	1/371	6/23210	0.0921646	0.224516	0.165507	Nrp2	1
BP	GO:0021937	cerebellar Purkinje cell-granule cell precursor cell signaling involved in regulation of granule cell precursor cell proliferation	1/371	6/23210	0.0921646	0.224516	0.165507	Shh	1
BP	GO:0021960	anterior commissure morphogenesis	1/371	6/23210	0.0921646	0.224516	0.165507	Fbxo45	1
BP	GO:0030174	regulation of DNA-dependent DNA replication initiation	1/371	6/23210	0.0921646	0.224516	0.165507	Wrnip1	1
BP	GO:0031999	negative regulation of fatty acid beta-oxidation	1/371	6/23210	0.0921646	0.224516	0.165507	Acacb	1
BP	GO:0032730	positive regulation of interleukin-1 alpha production	1/371	6/23210	0.0921646	0.224516	0.165507	Nlrp10	1
BP	GO:0032792	negative regulation of CREB transcription factor activity	1/371	6/23210	0.0921646	0.224516	0.165507	Sik1	1
BP	GO:0034165	positive regulation of toll-like receptor 9 signaling pathway	1/371	6/23210	0.0921646	0.224516	0.165507	Rtn4	1
BP	GO:0034316	negative regulation of Arp2/3 complex-mediated actin nucleation	1/371	6/23210	0.0921646	0.224516	0.165507	Hip1r	1
BP	GO:0034616	response to laminar fluid shear stress	1/371	6/23210	0.0921646	0.224516	0.165507	Klf4	1
BP	GO:0035166	post-embryonic hemopoiesis	1/371	6/23210	0.0921646	0.224516	0.165507	Klf4	1
BP	GO:0035405	histone-threonine phosphorylation	1/371	6/23210	0.0921646	0.224516	0.165507	Pkn1	1
BP	GO:0035509	negative regulation of myosin-light-chain-phosphatase activity	1/371	6/23210	0.0921646	0.224516	0.165507	Rock2	1
BP	GO:0035723	interleukin-15-mediated signaling pathway	1/371	6/23210	0.0921646	0.224516	0.165507	Cd4	1
BP	GO:0042699	follicle-stimulating hormone signaling pathway	1/371	6/23210	0.0921646	0.224516	0.165507	Arrb2	1
BP	GO:0043376	regulation of CD8-positive, alpha-beta T cell differentiation	1/371	6/23210	0.0921646	0.224516	0.165507	Zbtb7b	1
BP	GO:0043415	positive regulation of skeletal muscle tissue regeneration	1/371	6/23210	0.0921646	0.224516	0.165507	Ppard	1
BP	GO:0044803	multi-organism membrane organization	1/371	6/23210	0.0921646	0.224516	0.165507	Fchsd1	1
BP	GO:0048686	regulation of sprouting of injured axon	1/371	6/23210	0.0921646	0.224516	0.165507	Rtn4	1
BP	GO:0050705	regulation of interleukin-1 alpha secretion	1/371	6/23210	0.0921646	0.224516	0.165507	Nlrp10	1
BP	GO:0051611	regulation of serotonin uptake	1/371	6/23210	0.0921646	0.224516	0.165507	Itgb3	1
BP	GO:0051987	positive regulation of attachment of spindle microtubules to kinetochore	1/371	6/23210	0.0921646	0.224516	0.165507	Rcc2	1
BP	GO:0060120	inner ear receptor cell fate commitment	1/371	6/23210	0.0921646	0.224516	0.165507	Jag2	1
BP	GO:0060304	regulation of phosphatidylinositol dephosphorylation	1/371	6/23210	0.0921646	0.224516	0.165507	Mtmr3	1
BP	GO:0060481	lobar bronchus epithelium development	1/371	6/23210	0.0921646	0.224516	0.165507	Hoxa5	1
BP	GO:0060605	tube lumen cavitation	1/371	6/23210	0.0921646	0.224516	0.165507	Shh	1
BP	GO:0060662	salivary gland cavitation	1/371	6/23210	0.0921646	0.224516	0.165507	Shh	1
BP	GO:0060684	epithelial-mesenchymal cell signaling	1/371	6/23210	0.0921646	0.224516	0.165507	Shh	1
BP	GO:0060685	regulation of prostatic bud formation	1/371	6/23210	0.0921646	0.224516	0.165507	Shh	1
BP	GO:0060687	regulation of branching involved in prostate gland morphogenesis	1/371	6/23210	0.0921646	0.224516	0.165507	Rxra	1
BP	GO:0060842	arterial endothelial cell differentiation	1/371	6/23210	0.0921646	0.224516	0.165507	Hey2	1
BP	GO:0061197	fungiform papilla morphogenesis	1/371	6/23210	0.0921646	0.224516	0.165507	Shh	1
BP	GO:0061550	cranial ganglion development	1/371	6/23210	0.0921646	0.224516	0.165507	Nrp2	1
BP	GO:0061643	chemorepulsion of axon	1/371	6/23210	0.0921646	0.224516	0.165507	Ntn1	1
BP	GO:0070127	tRNA aminoacylation for mitochondrial protein translation	1/371	6/23210	0.0921646	0.224516	0.165507	Aars2	1
BP	GO:0070162	adiponectin secretion	1/371	6/23210	0.0921646	0.224516	0.165507	Rab11fip3	1
BP	GO:0070163	regulation of adiponectin secretion	1/371	6/23210	0.0921646	0.224516	0.165507	Rab11fip3	1
BP	GO:0070173	regulation of enamel mineralization	1/371	6/23210	0.0921646	0.224516	0.165507	Dmp1	1
BP	GO:0070447	positive regulation of oligodendrocyte progenitor proliferation	1/371	6/23210	0.0921646	0.224516	0.165507	Shh	1
BP	GO:0070562	regulation of vitamin D receptor signaling pathway	1/371	6/23210	0.0921646	0.224516	0.165507	Kank2	1
BP	GO:0071350	cellular response to interleukin-15	1/371	6/23210	0.0921646	0.224516	0.165507	Cd4	1
BP	GO:0071494	cellular response to UV-C	1/371	6/23210	0.0921646	0.224516	0.165507	Ei24	1
BP	GO:0071499	cellular response to laminar fluid shear stress	1/371	6/23210	0.0921646	0.224516	0.165507	Klf4	1
BP	GO:0071895	odontoblast differentiation	1/371	6/23210	0.0921646	0.224516	0.165507	Cebpb	1
BP	GO:0090032	negative regulation of steroid hormone biosynthetic process	1/371	6/23210	0.0921646	0.224516	0.165507	Atp1a1	1
BP	GO:0090188	negative regulation of pancreatic juice secretion	1/371	6/23210	0.0921646	0.224516	0.165507	Wnk1	1
BP	GO:0098902	regulation of membrane depolarization during action potential	1/371	6/23210	0.0921646	0.224516	0.165507	Gja5	1
BP	GO:0098961	dendritic transport of ribonucleoprotein complex	1/371	6/23210	0.0921646	0.224516	0.165507	Sfpq	1
BP	GO:0098963	dendritic transport of messenger ribonucleoprotein complex	1/371	6/23210	0.0921646	0.224516	0.165507	Sfpq	1
BP	GO:1900239	regulation of phenotypic switching	1/371	6/23210	0.0921646	0.224516	0.165507	Dnmt1	1
BP	GO:1901228	positive regulation of transcription from RNA polymerase II promoter involved in heart development	1/371	6/23210	0.0921646	0.224516	0.165507	Srf	1
BP	GO:1902035	positive regulation of hematopoietic stem cell proliferation	1/371	6/23210	0.0921646	0.224516	0.165507	Atxn1l	1
BP	GO:1902075	cellular response to salt	1/371	6/23210	0.0921646	0.224516	0.165507	Lmnb1	1
BP	GO:1902083	negative regulation of peptidyl-cysteine S-nitrosylation	1/371	6/23210	0.0921646	0.224516	0.165507	Snta1	1
BP	GO:1903026	negative regulation of RNA polymerase II regulatory region sequence-specific DNA binding	1/371	6/23210	0.0921646	0.224516	0.165507	Taf1	1
BP	GO:1905203	regulation of connective tissue replacement	1/371	6/23210	0.0921646	0.224516	0.165507	Rock2	1
BP	GO:1905323	telomerase holoenzyme complex assembly	1/371	6/23210	0.0921646	0.224516	0.165507	Naf1	1
BP	GO:1990049	retrograde neuronal dense core vesicle transport	1/371	6/23210	0.0921646	0.224516	0.165507	Kif1c	1
BP	GO:1990791	dorsal root ganglion development	1/371	6/23210	0.0921646	0.224516	0.165507	Nrp2	1
BP	GO:2000483	negative regulation of interleukin-8 secretion	1/371	6/23210	0.0921646	0.224516	0.165507	Mapkbp1	1
BP	GO:2000664	positive regulation of interleukin-5 secretion	1/371	6/23210	0.0921646	0.224516	0.165507	Il17ra	1
BP	GO:0007097	nuclear migration	2/371	32/23210	0.0923818	0.224516	0.165507	Ntn1/Sun2	2
BP	GO:0007274	neuromuscular synaptic transmission	2/371	32/23210	0.0923818	0.224516	0.165507	Fchsd1/Mylk2	2
BP	GO:0051150	regulation of smooth muscle cell differentiation	2/371	32/23210	0.0923818	0.224516	0.165507	Dnmt1/Shh	2
BP	GO:0060306	regulation of membrane repolarization	2/371	32/23210	0.0923818	0.224516	0.165507	Snta1/Gja5	2
BP	GO:0060669	embryonic placenta morphogenesis	2/371	32/23210	0.0923818	0.224516	0.165507	Llgl2/St14	2
BP	GO:0072538	T-helper 17 type immune response	2/371	32/23210	0.0923818	0.224516	0.165507	Zbtb7b/Nlrp10	2
BP	GO:0097242	amyloid-beta clearance	2/371	32/23210	0.0923818	0.224516	0.165507	Srf/Igf1r	2
BP	GO:1902110	positive regulation of mitochondrial membrane permeability involved in apoptotic process	2/371	32/23210	0.0923818	0.224516	0.165507	Hip1r/Gclc	2
BP	GO:0006275	regulation of DNA replication	4/371	107/23210	0.0927157	0.2251	0.165937	Wrnip1/Inppl1/Chtf18/Rbbp6	4
BP	GO:0014896	muscle hypertrophy	4/371	107/23210	0.0927157	0.2251	0.165937	Ttn/Ep300/Rock2/Hey2	4
BP	GO:0003205	cardiac chamber development	6/371	195/23210	0.0936505	0.227024	0.167356	Srf/Rxra/Sav1/Hey2/Gja5/Nrp2	6
BP	GO:0030307	positive regulation of cell growth	6/371	195/23210	0.0936505	0.227024	0.167356	Golga4/Ntn1/Megf8/Ep300/Srf/Rtn4	6
BP	GO:0050731	positive regulation of peptidyl-tyrosine phosphorylation	6/371	195/23210	0.0936505	0.227024	0.167356	Itgb3/Stk11/Cd4/Arrb2/Il6ra/Tal1	6
BP	GO:0006913	nucleocytoplasmic transport	8/371	289/23210	0.0937582	0.227056	0.167379	Xpo7/Axin1/Agap3/Tnpo2/Rbm15b/Ei24/Pabpn1/Shh	8
BP	GO:0051169	nuclear transport	8/371	289/23210	0.0937582	0.227056	0.167379	Xpo7/Axin1/Agap3/Tnpo2/Rbm15b/Ei24/Pabpn1/Shh	8
BP	GO:0043583	ear development	7/371	242/23210	0.0946405	0.229077	0.168869	Jag2/Ntn1/Hey2/Shh/Atp8b1/Fat4/Ephb2	7
BP	GO:1900006	positive regulation of dendrite development	4/371	108/23210	0.0951365	0.230135	0.169649	Ptprf/Numbl/Dab2ip/Foxo6	4
BP	GO:0045669	positive regulation of osteoblast differentiation	3/371	68/23210	0.0952218	0.230135	0.169649	Acvr2b/Jund/Cebpb	3
BP	GO:0055081	anion homeostasis	3/371	68/23210	0.0952218	0.230135	0.169649	Slc12a5/Slc12a9/Slc12a4	3
BP	GO:0050708	regulation of protein secretion	12/371	490/23210	0.0961948	0.23237	0.171296	Mapkbp1/Abl2/Ptpn23/Ttn/Ep300/Map4k4/Ppard/Il17ra/Rab11fip3/Baiap3/Nlrp10/Gja5	12
BP	GO:0051250	negative regulation of lymphocyte activation	5/371	152/23210	0.0973353	0.234667	0.17299	Zbtb7b/Zfp608/Pkn1/Shh/Cebpb	5
BP	GO:0010667	negative regulation of cardiac muscle cell apoptotic process	2/371	33/23210	0.0973417	0.234667	0.17299	Ambra1/Hey2	2
BP	GO:0010837	regulation of keratinocyte proliferation	2/371	33/23210	0.0973417	0.234667	0.17299	Yap1/Has2	2
BP	GO:0071539	protein localization to centrosome	2/371	33/23210	0.0973417	0.234667	0.17299	Mark4/Cep131	2
BP	GO:0008344	adult locomotory behavior	4/371	109/23210	0.0975869	0.235022	0.173252	Gigyf2/Abl2/Axin1/Arrb2	4
BP	GO:0032092	positive regulation of protein binding	4/371	109/23210	0.0975869	0.235022	0.173252	Taf1/Abl2/Hip1r/Ep300	4
BP	GO:0051091	positive regulation of DNA-binding transcription factor activity	7/371	244/23210	0.0977596	0.23532	0.173471	Taf1/Crebbp/Ep300/Srf/Jmy/Sav1/Shh	7
BP	GO:0000281	mitotic cytokinesis	3/371	69/23210	0.0984308	0.236461	0.174312	Cntrob/Rock2/Incenp	3
BP	GO:0010633	negative regulation of epithelial cell migration	3/371	69/23210	0.0984308	0.236461	0.174312	Ptpn23/Klf4/Dab2ip	3
BP	GO:0046635	positive regulation of alpha-beta T cell activation	3/371	69/23210	0.0984308	0.236461	0.174312	Zbtb7b/Shh/Il6ra	3
BP	GO:0048332	mesoderm morphogenesis	3/371	69/23210	0.0984308	0.236461	0.174312	Axin1/Srf/Tal1	3
BP	GO:0006364	rRNA processing	6/371	198/23210	0.0989116	0.237378	0.174988	Usp36/Las1l/Urb1/Ddx54/Gar1/Naf1	6
BP	GO:0009743	response to carbohydrate	6/371	198/23210	0.0989116	0.237378	0.174988	Lin28a/Ep300/Map4k4/Igf1r/Acvr2b/Baiap3	6
BP	GO:0010950	positive regulation of endopeptidase activity	5/371	153/23210	0.0993849	0.238394	0.175738	Hip1r/Rock2/Ttbk1/Tfap4/Gramd4	5
[truncated: 4,124 more rows]

## Sheet: Down
ONTOLOGY	ID	Description	GeneRatio	BgRatio	pvalue	p.adjust	qvalue	geneID	Count
BP	GO:0019886	antigen processing and presentation of exogenous peptide antigen via MHC class II	44249	14/23210	7.751e-05	0.0277934	0.0231447	H2-DMa/H2-DMb1	2
BP	GO:0002495	antigen processing and presentation of peptide antigen via MHC class II	44249	19/23210	0.000145233	0.0277934	0.0231447	H2-DMa/H2-DMb1	2
BP	GO:0002504	antigen processing and presentation of peptide or polysaccharide antigen via MHC class II	44249	20/23210	0.000161277	0.0277934	0.0231447	H2-DMa/H2-DMb1	2
BP	GO:0002478	antigen processing and presentation of exogenous peptide antigen	44249	25/23210	0.000253918	0.0328189	0.0273296	H2-DMa/H2-DMb1	2
BP	GO:0051085	chaperone cofactor-dependent protein refolding	44249	30/23210	0.000367126	0.0337963	0.0281435	H2-DMa/H2-DMb1	2
BP	GO:0019884	antigen processing and presentation of exogenous antigen	44249	31/23210	0.00039222	0.0337963	0.0281435	H2-DMa/H2-DMb1	2
BP	GO:0051084	'de novo' posttranslational protein folding	44249	35/23210	0.000500722	0.034243	0.0285155	H2-DMa/H2-DMb1	2
BP	GO:0006458	'de novo' protein folding	44249	36/23210	0.000529872	0.034243	0.0285155	H2-DMa/H2-DMb1	2
BP	GO:0002399	MHC class II protein complex assembly	44218	1/23210	0.000947867	0.0445498	0.0370983	H2-DMa	1
BP	GO:0002503	peptide antigen assembly with MHC class II protein complex	44218	1/23210	0.000947867	0.0445498	0.0370983	H2-DMa	1
BP	GO:0002878	negative regulation of acute inflammatory response to non-antigenic stimulus	44218	1/23210	0.000947867	0.0445498	0.0370983	Adcyap1	1
BP	GO:0061077	chaperone-mediated protein folding	44249	52/23210	0.00110506	0.0476098	0.0396466	H2-DMa/H2-DMb1	2
BP	GO:0048002	antigen processing and presentation of peptide antigen	44249	68/23210	0.00188111	0.0653101	0.0543863	H2-DMa/H2-DMb1	2
BP	GO:0070453	regulation of heme biosynthetic process	44218	2/23210	0.00189488	0.0653101	0.0543863	Srrd	1
BP	GO:1901463	regulation of tetrapyrrole biosynthetic process	44218	2/23210	0.00189488	0.0653101	0.0543863	Srrd	1
BP	GO:0002501	peptide antigen assembly with MHC protein complex	44218	3/23210	0.00284103	0.0816007	0.0679521	H2-DMa	1
BP	GO:0002877	regulation of acute inflammatory response to non-antigenic stimulus	44218	3/23210	0.00284103	0.0816007	0.0679521	Adcyap1	1
BP	GO:1901401	regulation of tetrapyrrole metabolic process	44218	3/23210	0.00284103	0.0816007	0.0679521	Srrd	1
BP	GO:0002396	MHC protein complex assembly	44218	4/23210	0.00378633	0.0932157	0.0776244	H2-DMa	1
BP	GO:0002525	acute inflammatory response to non-antigenic stimulus	44218	4/23210	0.00378633	0.0932157	0.0776244	Adcyap1	1
BP	GO:0090274	positive regulation of somatostatin secretion	44218	4/23210	0.00378633	0.0932157	0.0776244	Adcyap1	1
BP	GO:0002636	positive regulation of germinal center formation	44218	5/23210	0.00473077	0.104108	0.0866945	H2-DMa	1
BP	GO:0071651	positive regulation of chemokine (C-C motif) ligand 5 production	44218	5/23210	0.00473077	0.104108	0.0866945	Adcyap1	1
BP	GO:0019882	antigen processing and presentation	44249	110/23210	0.00483284	0.104108	0.0866945	H2-DMa/H2-DMb1	2
BP	GO:0002865	negative regulation of acute inflammatory response to antigenic stimulus	44218	6/23210	0.00567435	0.108653	0.0904799	Adcyap1	1
BP	GO:0090273	regulation of somatostatin secretion	44218	6/23210	0.00567435	0.108653	0.0904799	Adcyap1	1
BP	GO:1903071	positive regulation of ER-associated ubiquitin-dependent protein catabolic process	44218	6/23210	0.00567435	0.108653	0.0904799	Herpud1	1
BP	GO:0070253	somatostatin secretion	44218	8/23210	0.00755897	0.130266	0.108478	Adcyap1	1
BP	GO:0071649	regulation of chemokine (C-C motif) ligand 5 production	44218	8/23210	0.00755897	0.130266	0.108478	Adcyap1	1
BP	GO:1903069	regulation of ER-associated ubiquitin-dependent protein catabolic process	44218	8/23210	0.00755897	0.130266	0.108478	Herpud1	1
BP	GO:0021891	olfactory bulb interneuron development	44218	9/23210	0.00849999	0.137328	0.114358	Sall3	1
BP	GO:0071609	chemokine (C-C motif) ligand 5 production	44218	9/23210	0.00849999	0.137328	0.114358	Adcyap1	1
BP	GO:0006457	protein folding	44249	153/23210	0.00914625	0.143291	0.119324	H2-DMa/H2-DMb1	2
BP	GO:0002634	regulation of germinal center formation	44218	10/23210	0.00944017	0.143546	0.119536	H2-DMa	1
BP	GO:0060124	positive regulation of growth hormone secretion	44218	12/23210	0.011318	0.158146	0.131694	Adcyap1	1
BP	GO:0070444	oligodendrocyte progenitor proliferation	44218	12/23210	0.011318	0.158146	0.131694	Adcyap1	1
BP	GO:0070445	regulation of oligodendrocyte progenitor proliferation	44218	12/23210	0.011318	0.158146	0.131694	Adcyap1	1
BP	GO:0002674	negative regulation of acute inflammatory response	44218	13/23210	0.0122556	0.166741	0.138851	Adcyap1	1
BP	GO:0070365	hepatocyte differentiation	44218	14/23210	0.0131924	0.174883	0.145632	Taf10	1
BP	GO:0002862	negative regulation of inflammatory response to antigenic stimulus	44218	15/23210	0.0141283	0.176995	0.14739	Adcyap1	1
BP	GO:1904294	positive regulation of ERAD pathway	44218	15/23210	0.0141283	0.176995	0.14739	Herpud1	1
BP	GO:0001821	histamine secretion	44218	16/23210	0.0150634	0.176995	0.14739	Adcyap1	1
BP	GO:0002467	germinal center formation	44218	16/23210	0.0150634	0.176995	0.14739	H2-DMa	1
BP	GO:0045059	positive thymic T cell selection	44218	16/23210	0.0150634	0.176995	0.14739	H2-DMa	1
BP	GO:0002922	positive regulation of humoral immune response	44218	17/23210	0.0159976	0.179799	0.149726	H2-DMa	1
BP	GO:0060253	negative regulation of glial cell proliferation	44218	17/23210	0.0159976	0.179799	0.149726	Adcyap1	1
BP	GO:0001675	acrosome assembly	44218	18/23210	0.016931	0.181087	0.150798	Zpbp	1
BP	GO:0051608	histamine transport	44218	18/23210	0.016931	0.181087	0.150798	Adcyap1	1
BP	GO:0050650	chondroitin sulfate proteoglycan biosynthetic process	44218	19/23210	0.0178635	0.181087	0.150798	B3gat2	1
BP	GO:0060123	regulation of growth hormone secretion	44218	19/23210	0.0178635	0.181087	0.150798	Adcyap1	1
BP	GO:1902236	negative regulation of endoplasmic reticulum stress-induced intrinsic apoptotic signaling pathway	44218	19/23210	0.0178635	0.181087	0.150798	Herpud1	1
BP	GO:0006783	heme biosynthetic process	44218	21/23210	0.0197261	0.192422	0.160238	Srrd	1
BP	GO:0007190	activation of adenylate cyclase activity	44218	21/23210	0.0197261	0.192422	0.160238	Adcyap1	1
BP	GO:0002864	regulation of acute inflammatory response to antigenic stimulus	44218	22/23210	0.0206561	0.194167	0.161691	Adcyap1	1
BP	GO:0030252	growth hormone secretion	44218	22/23210	0.0206561	0.194167	0.161691	Adcyap1	1
BP	GO:0016578	histone deubiquitination	44218	24/23210	0.0225136	0.195175	0.16253	Taf10	1
BP	GO:0021889	olfactory bulb interneuron differentiation	44218	24/23210	0.0225136	0.195175	0.16253	Sall3	1
BP	GO:0032469	endoplasmic reticulum calcium ion homeostasis	44218	25/23210	0.0234411	0.195175	0.16253	Herpud1	1
BP	GO:0090023	positive regulation of neutrophil chemotaxis	44218	25/23210	0.0234411	0.195175	0.16253	Sell	1
BP	GO:0006779	porphyrin-containing compound biosynthetic process	44218	26/23210	0.0243677	0.195175	0.16253	Srrd	1
BP	GO:0045117	azole transport	44218	26/23210	0.0243677	0.195175	0.16253	Adcyap1	1
BP	GO:0030970	retrograde protein transport, ER to cytosol	44218	27/23210	0.0252935	0.195175	0.16253	Herpud1	1
BP	GO:0033014	tetrapyrrole biosynthetic process	44218	27/23210	0.0252935	0.195175	0.16253	Srrd	1
BP	GO:0045061	thymic T cell selection	44218	27/23210	0.0252935	0.195175	0.16253	H2-DMa	1
BP	GO:0050901	leukocyte tethering or rolling	44218	27/23210	0.0252935	0.195175	0.16253	Sell	1
BP	GO:0071624	positive regulation of granulocyte chemotaxis	44218	27/23210	0.0252935	0.195175	0.16253	Sell	1
BP	GO:1903513	endoplasmic reticulum to cytosol transport	44218	27/23210	0.0252935	0.195175	0.16253	Herpud1	1
BP	GO:0033198	response to ATP	44218	28/23210	0.0262185	0.196082	0.163285	Sell	1
BP	GO:1904292	regulation of ERAD pathway	44218	28/23210	0.0262185	0.196082	0.163285	Herpud1	1
BP	GO:1902235	regulation of endoplasmic reticulum stress-induced intrinsic apoptotic signaling pathway	44218	29/23210	0.0271426	0.196082	0.163285	Herpud1	1
BP	GO:0002438	acute inflammatory response to antigenic stimulus	44218	30/23210	0.0280659	0.196082	0.163285	Adcyap1	1
BP	GO:0034260	negative regulation of GTPase activity	44218	30/23210	0.0280659	0.196082	0.163285	Adcyap1	1
BP	GO:0042168	heme metabolic process	44218	30/23210	0.0280659	0.196082	0.163285	Srrd	1
BP	GO:0050654	chondroitin sulfate proteoglycan metabolic process	44218	30/23210	0.0280659	0.196082	0.163285	B3gat2	1
BP	GO:0090022	regulation of neutrophil chemotaxis	44218	31/23210	0.0289884	0.199827	0.166403	Sell	1
BP	GO:0043950	positive regulation of cAMP-mediated signaling	44218	33/23210	0.0308308	0.205767	0.171351	Adcyap1	1
BP	GO:0045879	negative regulation of smoothened signaling pathway	44218	33/23210	0.0308308	0.205767	0.171351	Sall3	1
BP	GO:1902624	positive regulation of neutrophil migration	44218	34/23210	0.0317507	0.205767	0.171351	Sell	1
BP	GO:1905898	positive regulation of response to endoplasmic reticulum stress	44218	34/23210	0.0317507	0.205767	0.171351	Herpud1	1
BP	GO:0002861	regulation of inflammatory response to antigenic stimulus	44218	36/23210	0.0335881	0.205767	0.171351	Adcyap1	1
BP	GO:0002920	regulation of humoral immune response	44218	36/23210	0.0335881	0.205767	0.171351	H2-DMa	1
BP	GO:0033363	secretory granule organization	44218	36/23210	0.0335881	0.205767	0.171351	Zpbp	1
BP	GO:0021884	forebrain neuron development	44218	37/23210	0.0345056	0.205767	0.171351	Sall3	1
BP	GO:0061756	leukocyte adhesion to vascular endothelial cell	44218	37/23210	0.0345056	0.205767	0.171351	Sell	1
BP	GO:0006778	porphyrin-containing compound metabolic process	44218	38/23210	0.0354222	0.205767	0.171351	Srrd	1
BP	GO:0016339	calcium-dependent cell-cell adhesion via plasma membrane cell adhesion molecules	44218	38/23210	0.0354222	0.205767	0.171351	Sell	1
BP	GO:0043267	negative regulation of potassium ion transport	44218	38/23210	0.0354222	0.205767	0.171351	Adcyap1	1
BP	GO:0043368	positive T cell selection	44218	38/23210	0.0354222	0.205767	0.171351	H2-DMa	1
BP	GO:0051968	positive regulation of synaptic transmission, glutamatergic	44218	38/23210	0.0354222	0.205767	0.171351	Adcyap1	1
BP	GO:0007159	leukocyte cell-cell adhesion	44249	319/23210	0.0362993	0.206448	0.171917	H2-DMa/Sell	2
BP	GO:0060251	regulation of glial cell proliferation	44218	39/23210	0.036338	0.206448	0.171917	Adcyap1	1
BP	GO:0007339	binding of sperm to zona pellucida	44218	40/23210	0.037253	0.209346	0.17433	Zpbp	1
BP	GO:1902622	regulation of neutrophil migration	44218	42/23210	0.0390804	0.214942	0.178991	Sell	1
BP	GO:1903573	negative regulation of response to endoplasmic reticulum stress	44218	42/23210	0.0390804	0.214942	0.178991	Herpud1	1
BP	GO:0032527	protein exit from endoplasmic reticulum	44218	43/23210	0.0399929	0.217645	0.181242	Herpud1	1
BP	GO:0035136	forelimb morphogenesis	44218	45/23210	0.0418154	0.223121	0.185802	Sall3	1
BP	GO:0021772	olfactory bulb development	44218	46/23210	0.0427253	0.223121	0.185802	Sall3	1
BP	GO:0033013	tetrapyrrole metabolic process	44218	46/23210	0.0427253	0.223121	0.185802	Srrd	1
BP	GO:0035036	sperm-egg recognition	44218	46/23210	0.0427253	0.223121	0.185802	Zpbp	1
BP	GO:0021988	olfactory lobe development	44218	48/23210	0.0445429	0.230287	0.191769	Sall3	1
BP	GO:0035137	hindlimb morphogenesis	44218	50/23210	0.0463571	0.234967	0.195666	Sall3	1
BP	GO:0071622	regulation of granulocyte chemotaxis	44218	50/23210	0.0463571	0.234967	0.195666	Sell	1
BP	GO:0001662	behavioral fear response	44218	52/23210	0.048168	0.237106	0.197448	Adcyap1	1
BP	GO:0046148	pigment biosynthetic process	44218	52/23210	0.048168	0.237106	0.197448	Srrd	1
BP	GO:0002209	behavioral defense response	44218	53/23210	0.0490723	0.237106	0.197448	Adcyap1	1
BP	GO:0014014	negative regulation of gliogenesis	44218	53/23210	0.0490723	0.237106	0.197448	Adcyap1	1
BP	GO:0043666	regulation of phosphoprotein phosphatase activity	44218	53/23210	0.0490723	0.237106	0.197448	2810408A11Rik	1
BP	GO:0014009	glial cell proliferation	44218	54/23210	0.0499757	0.239128	0.199131	Adcyap1	1
BP	GO:0030166	proteoglycan biosynthetic process	44218	55/23210	0.0508783	0.239128	0.199131	B3gat2	1
BP	GO:0045058	T cell selection	44218	55/23210	0.0508783	0.239128	0.199131	H2-DMa	1
BP	GO:0042596	fear response	44218	56/23210	0.0517801	0.241174	0.200835	Adcyap1	1
BP	GO:0010656	negative regulation of muscle cell apoptotic process	44218	58/23210	0.0535812	0.247334	0.205965	Adcyap1	1
BP	GO:0051346	negative regulation of hydrolase activity	44249	402/23210	0.0550367	0.251604	0.20952	Herpud1/Adcyap1	2
BP	GO:0002437	inflammatory response to antigenic stimulus	44218	62/23210	0.0571736	0.251604	0.20952	Adcyap1	1
BP	GO:0006367	transcription initiation from RNA polymerase II promoter	44218	62/23210	0.0571736	0.251604	0.20952	Taf10	1
BP	GO:0043949	regulation of cAMP-mediated signaling	44218	62/23210	0.0571736	0.251604	0.20952	Adcyap1	1
BP	GO:0043966	histone H3 acetylation	44218	62/23210	0.0571736	0.251604	0.20952	Taf10	1
BP	GO:0032722	positive regulation of chemokine production	44218	63/23210	0.0580696	0.251604	0.20952	Adcyap1	1
BP	GO:0070059	intrinsic apoptotic signaling pathway in response to endoplasmic reticulum stress	44218	63/23210	0.0580696	0.251604	0.20952	Herpud1	1
BP	GO:0009988	cell-cell recognition	44218	64/23210	0.0589649	0.251604	0.20952	Zpbp	1
BP	GO:0030968	endoplasmic reticulum unfolded protein response	44218	65/23210	0.0598593	0.251604	0.20952	Herpud1	1
BP	GO:0042440	pigment metabolic process	44218	65/23210	0.0598593	0.251604	0.20952	Srrd	1
BP	GO:0045123	cellular extravasation	44218	65/23210	0.0598593	0.251604	0.20952	Sell	1
BP	GO:0002673	regulation of acute inflammatory response	44218	67/23210	0.0616458	0.257023	0.214033	Adcyap1	1
BP	GO:0001541	ovarian follicle development	44218	69/23210	0.063429	0.262342	0.218463	Adcyap1	1
BP	GO:0051336	regulation of hydrolase activity	44277	985/23210	0.0643978	0.264235	0.220039	Herpud1/2810408A11Rik/Adcyap1	3
BP	GO:0097755	positive regulation of blood vessel diameter	44218	72/23210	0.0660978	0.269075	0.224069	Adcyap1	1
BP	GO:0030433	ubiquitin-dependent ERAD pathway	44218	75/23210	0.0687592	0.27557	0.229478	Herpud1	1
BP	GO:0051193	regulation of cofactor metabolic process	44218	75/23210	0.0687592	0.27557	0.229478	Srrd	1
BP	GO:0021879	forebrain neuron differentiation	44218	76/23210	0.0696448	0.276241	0.230037	Sall3	1
BP	GO:0051966	regulation of synaptic transmission, glutamatergic	44218	77/23210	0.0705296	0.276241	0.230037	Adcyap1	1
BP	GO:1905897	regulation of response to endoplasmic reticulum stress	44218	77/23210	0.0705296	0.276241	0.230037	Herpud1	1
BP	GO:0006029	proteoglycan metabolic process	44218	79/23210	0.0722966	0.28045	0.233542	B3gat2	1
BP	GO:0043154	negative regulation of cysteine-type endopeptidase activity involved in apoptotic process	44218	80/23210	0.073179	0.28045	0.233542	Herpud1	1
BP	GO:0006874	cellular calcium ion homeostasis	44249	473/23210	0.0732317	0.28045	0.233542	Herpud1/Adcyap1	2
BP	GO:0007218	neuropeptide signaling pathway	44218	81/23210	0.0740605	0.280758	0.233798	Adcyap1	1
BP	GO:0032436	positive regulation of proteasomal ubiquitin-dependent protein catabolic process	44218	82/23210	0.0749413	0.280758	0.233798	Herpud1	1
BP	GO:0034620	cellular response to unfolded protein	44218	82/23210	0.0749413	0.280758	0.233798	Herpud1	1
BP	GO:0008589	regulation of smoothened signaling pathway	44218	84/23210	0.0767004	0.284028	0.236521	Sall3	1
BP	GO:0055074	calcium ion homeostasis	44249	489/23210	0.0775737	0.284028	0.236521	Herpud1/Adcyap1	2
BP	GO:0035304	regulation of protein dephosphorylation	44218	86/23210	0.0784562	0.284028	0.236521	2810408A11Rik	1
BP	GO:0002690	positive regulation of leukocyte chemotaxis	44218	87/23210	0.079333	0.284028	0.236521	Sell	1
BP	GO:2000117	negative regulation of cysteine-type endopeptidase activity	44218	87/23210	0.079333	0.284028	0.236521	Herpud1	1
BP	GO:0072503	cellular divalent inorganic cation homeostasis	44249	497/23210	0.0797756	0.284028	0.236521	Herpud1/Adcyap1	2
BP	GO:0032642	regulation of chemokine production	44218	88/23210	0.0802089	0.284028	0.236521	Adcyap1	1
BP	GO:0033077	T cell differentiation in thymus	44218	88/23210	0.0802089	0.284028	0.236521	H2-DMa	1
BP	GO:0021872	forebrain generation of neurons	44218	89/23210	0.0810841	0.285173	0.237475	Sall3	1
BP	GO:0021954	central nervous system neuron development	44218	91/23210	0.082832	0.28741	0.239338	Sall3	1
BP	GO:0046683	response to organophosphorus	44218	91/23210	0.082832	0.28741	0.239338	Sell	1
BP	GO:0032602	chemokine production	44218	92/23210	0.0837048	0.288503	0.240248	Adcyap1	1
BP	GO:2000060	positive regulation of ubiquitin-dependent protein catabolic process	44218	93/23210	0.0845768	0.289324	0.240931	Herpud1	1
BP	GO:0045582	positive regulation of T cell differentiation	44218	95/23210	0.0863184	0.289324	0.240931	H2-DMa	1
BP	GO:0072507	divalent inorganic cation homeostasis	44249	521/23210	0.0865001	0.289324	0.240931	Herpud1/Adcyap1	2
BP	GO:0006352	DNA-templated transcription, initiation	44218	96/23210	0.087188	0.289324	0.240931	Taf10	1
BP	GO:0120162	positive regulation of cold-induced thermogenesis	44218	96/23210	0.087188	0.289324	0.240931	Adcyap1	1
BP	GO:0036503	ERAD pathway	44218	97/23210	0.0880568	0.289324	0.240931	Herpud1	1
BP	GO:2001243	negative regulation of intrinsic apoptotic signaling pathway	44218	97/23210	0.0880568	0.289324	0.240931	Herpud1	1
BP	GO:0010660	regulation of muscle cell apoptotic process	44218	98/23210	0.0889248	0.289324	0.240931	Adcyap1	1
BP	GO:0032755	positive regulation of interleukin-6 production	44218	99/23210	0.0897921	0.289324	0.240931	Adcyap1	1
BP	GO:0033555	multicellular organismal response to stress	44218	99/23210	0.0897921	0.289324	0.240931	Adcyap1	1
BP	GO:0007584	response to nutrient	44218	100/23210	0.0906585	0.289324	0.240931	Sell	1
BP	GO:0030593	neutrophil chemotaxis	44218	100/23210	0.0906585	0.289324	0.240931	Sell	1
BP	GO:0010657	muscle cell apoptotic process	44218	103/23210	0.0932532	0.292193	0.243321	Adcyap1	1
BP	GO:0035967	cellular response to topologically incorrect protein	44218	103/23210	0.0932532	0.292193	0.243321	Herpud1	1
BP	GO:1901800	positive regulation of proteasomal protein catabolic process	44218	103/23210	0.0932532	0.292193	0.243321	Herpud1	1
BP	GO:0035249	synaptic transmission, glutamatergic	44218	105/23210	0.094979	0.294037	0.244856	Adcyap1	1
BP	GO:0043266	regulation of potassium ion transport	44218	105/23210	0.094979	0.294037	0.244856	Adcyap1	1
BP	GO:0014074	response to purine-containing compound	44218	107/23210	0.0967017	0.297228	0.247513	Sell	1
BP	GO:0045621	positive regulation of lymphocyte differentiation	44218	108/23210	0.0975619	0.297228	0.247513	H2-DMa	1
BP	GO:0007283	spermatogenesis	44249	561/23210	0.0980802	0.297228	0.247513	Spata16/Zpbp	2
BP	GO:0006986	response to unfolded protein	44218	110/23210	0.0992799	0.297228	0.247513	Herpud1	1
BP	GO:0002688	regulation of leukocyte chemotaxis	44218	111/23210	0.100138	0.297228	0.247513	Sell	1
BP	GO:0060078	regulation of postsynaptic membrane potential	44218	112/23210	0.100995	0.297228	0.247513	Adcyap1	1
BP	GO:0008585	female gonad development	44218	113/23210	0.101851	0.297228	0.247513	Adcyap1	1
BP	GO:2000177	regulation of neural precursor cell proliferation	44218	113/23210	0.101851	0.297228	0.247513	Adcyap1	1
BP	GO:0016579	protein deubiquitination	44218	115/23210	0.103561	0.297228	0.247513	Taf10	1
BP	GO:0048232	male gamete generation	44249	581/23210	0.104033	0.297228	0.247513	Spata16/Zpbp	2
BP	GO:0006875	cellular metal ion homeostasis	44249	582/23210	0.104333	0.297228	0.247513	Herpud1/Adcyap1	2
BP	GO:0010927	cellular component assembly involved in morphogenesis	44218	116/23210	0.104415	0.297228	0.247513	Zpbp	1
BP	GO:0046545	development of primary female sexual characteristics	44218	116/23210	0.104415	0.297228	0.247513	Adcyap1	1
BP	GO:1903052	positive regulation of proteolysis involved in cellular protein catabolic process	44218	116/23210	0.104415	0.297228	0.247513	Herpud1	1
BP	GO:0002250	adaptive immune response	44249	583/23210	0.104633	0.297228	0.247513	H2-DMa/H2-DMb1	2
BP	GO:1990266	neutrophil migration	44218	119/23210	0.106972	0.300325	0.250093	Sell	1
BP	GO:0090277	positive regulation of peptide hormone secretion	44218	120/23210	0.107823	0.300325	0.250093	Adcyap1	1
BP	GO:0001889	liver development	44218	121/23210	0.108673	0.300325	0.250093	Taf10	1
BP	GO:0002526	acute inflammatory response	44218	122/23210	0.109522	0.300325	0.250093	Adcyap1	1
BP	GO:0032434	regulation of proteasomal ubiquitin-dependent protein catabolic process	44218	122/23210	0.109522	0.300325	0.250093	Herpud1	1
BP	GO:0042752	regulation of circadian rhythm	44218	122/23210	0.109522	0.300325	0.250093	Srrd	1
BP	GO:0010921	regulation of phosphatase activity	44218	123/23210	0.110371	0.300325	0.250093	2810408A11Rik	1
BP	GO:0071621	granulocyte chemotaxis	44218	123/23210	0.110371	0.300325	0.250093	Sell	1
BP	GO:0061008	hepaticobiliary system development	44218	124/23210	0.111219	0.301048	0.250694	Taf10	1
BP	GO:0051101	regulation of DNA binding	44218	129/23210	0.115446	0.309904	0.25807	Taf10	1
BP	GO:0007189	adenylate cyclase-activating G protein-coupled receptor signaling pathway	44218	130/23210	0.116289	0.309904	0.25807	Adcyap1	1
BP	GO:0008277	regulation of G protein-coupled receptor signaling pathway	44218	130/23210	0.116289	0.309904	0.25807	Adcyap1	1
BP	GO:0015696	ammonium transport	44218	131/23210	0.117131	0.310548	0.258606	Adcyap1	1
BP	GO:0035966	response to topologically incorrect protein	44218	133/23210	0.118814	0.313402	0.260982	Herpud1	1
BP	GO:0070646	protein modification by small protein removal	44218	135/23210	0.120493	0.31382	0.26133	Taf10	1
BP	GO:1903364	positive regulation of cellular protein catabolic process	44218	135/23210	0.120493	0.31382	0.26133	Herpud1	1
BP	GO:0030003	cellular cation homeostasis	44249	641/23210	0.122472	0.31382	0.26133	Herpud1/Adcyap1	2
BP	GO:0007338	single fertilization	44218	139/23210	0.123843	0.31382	0.26133	Zpbp	1
BP	GO:0016573	histone acetylation	44218	139/23210	0.123843	0.31382	0.26133	Taf10	1
BP	GO:0002824	positive regulation of adaptive immune response based on somatic recombination of immune receptors built from immunoglobulin superfamily domains	44218	140/23210	0.124678	0.31382	0.26133	H2-DMa	1
BP	GO:0050921	positive regulation of chemotaxis	44218	140/23210	0.124678	0.31382	0.26133	Sell	1
BP	GO:0106106	cold-induced thermogenesis	44218	142/23210	0.126347	0.31382	0.26133	Adcyap1	1
BP	GO:0120161	regulation of cold-induced thermogenesis	44218	142/23210	0.126347	0.31382	0.26133	Adcyap1	1
BP	GO:0006873	cellular ion homeostasis	44249	655/23210	0.126889	0.31382	0.26133	Herpud1/Adcyap1	2
BP	GO:0007224	smoothened signaling pathway	44218	143/23210	0.12718	0.31382	0.26133	Sall3	1
BP	GO:0019233	sensory perception of pain	44218	143/23210	0.12718	0.31382	0.26133	Adcyap1	1
BP	GO:0002687	positive regulation of leukocyte migration	44218	144/23210	0.128013	0.31382	0.26133	Sell	1
BP	GO:0018393	internal peptidyl-lysine acetylation	44218	144/23210	0.128013	0.31382	0.26133	Taf10	1
BP	GO:0097530	granulocyte migration	44218	146/23210	0.129675	0.31382	0.26133	Sell	1
BP	GO:0055065	metal ion homeostasis	44249	664/23210	0.12975	0.31382	0.26133	Herpud1/Adcyap1	2
BP	GO:0002821	positive regulation of adaptive immune response	44218	147/23210	0.130505	0.31382	0.26133	H2-DMa	1
BP	GO:0006475	internal protein amino acid acetylation	44218	147/23210	0.130505	0.31382	0.26133	Taf10	1
BP	GO:0046660	female sex differentiation	44218	147/23210	0.130505	0.31382	0.26133	Adcyap1	1
BP	GO:2000058	regulation of ubiquitin-dependent protein catabolic process	44218	148/23210	0.131335	0.313957	0.261444	Herpud1	1
BP	GO:0050728	negative regulation of inflammatory response	44218	149/23210	0.132163	0.313957	0.261444	Adcyap1	1
BP	GO:0014013	regulation of gliogenesis	44218	150/23210	0.132991	0.313957	0.261444	Adcyap1	1
BP	GO:0045580	regulation of T cell differentiation	44218	150/23210	0.132991	0.313957	0.261444	H2-DMa	1
BP	GO:0032675	regulation of interleukin-6 production	44218	153/23210	0.135471	0.317031	0.264004	Adcyap1	1
BP	GO:0043086	negative regulation of catalytic activity	44249	682/23210	0.13552	0.317031	0.264004	Herpud1/Adcyap1	2
BP	GO:0018394	peptidyl-lysine acetylation	44218	155/23210	0.13712	0.319328	0.265917	Taf10	1
BP	GO:1990845	adaptive thermogenesis	44218	156/23210	0.137943	0.319805	0.266314	Adcyap1	1
BP	GO:0050777	negative regulation of immune response	44218	158/23210	0.139588	0.322173	0.268286	Adcyap1	1
BP	GO:0032635	interleukin-6 production	44218	162/23210	0.142868	0.328278	0.27337	Adcyap1	1
BP	GO:0046887	positive regulation of hormone secretion	44218	164/23210	0.144503	0.329273	0.274199	Adcyap1	1
BP	GO:0035303	regulation of dephosphorylation	44218	167/23210	0.146951	0.329273	0.274199	2810408A11Rik	1
BP	GO:0007276	gamete generation	44249	719/23210	0.147565	0.329273	0.274199	Spata16/Zpbp	2
BP	GO:1902107	positive regulation of leukocyte differentiation	44218	168/23210	0.147765	0.329273	0.274199	H2-DMa	1
BP	GO:0098609	cell-cell adhesion	44249	720/23210	0.147894	0.329273	0.274199	H2-DMa/Sell	2
BP	GO:2001242	regulation of intrinsic apoptotic signaling pathway	44218	169/23210	0.148579	0.329273	0.274199	Herpud1	1
BP	GO:0000082	G1/S transition of mitotic cell cycle	44218	171/23210	0.150204	0.329273	0.274199	Taf10	1
BP	GO:0043271	negative regulation of ion transport	44218	171/23210	0.150204	0.329273	0.274199	Adcyap1	1
BP	GO:0035296	regulation of tube diameter	44218	173/23210	0.151826	0.329273	0.274199	Adcyap1	1
BP	GO:0050880	regulation of blood vessel size	44218	173/23210	0.151826	0.329273	0.274199	Adcyap1	1
BP	GO:0097746	regulation of blood vessel diameter	44218	173/23210	0.151826	0.329273	0.274199	Adcyap1	1
BP	GO:0055080	cation homeostasis	44249	732/23210	0.151853	0.329273	0.274199	Herpud1/Adcyap1	2
BP	GO:0035150	regulation of tube size	44218	174/23210	0.152636	0.329273	0.274199	Adcyap1	1
BP	GO:0035107	appendage morphogenesis	44218	175/23210	0.153446	0.329273	0.274199	Sall3	1
BP	GO:0035108	limb morphogenesis	44218	175/23210	0.153446	0.329273	0.274199	Sall3	1
BP	GO:0070647	protein modification by small protein conjugation or removal	44249	741/23210	0.154837	0.329273	0.274199	Taf10/Herpud1	2
BP	GO:0010951	negative regulation of endopeptidase activity	44218	178/23210	0.155869	0.329273	0.274199	Herpud1	1
BP	GO:0061136	regulation of proteasomal protein catabolic process	44218	178/23210	0.155869	0.329273	0.274199	Herpud1	1
BP	GO:0098771	inorganic ion homeostasis	44249	746/23210	0.1565	0.329273	0.274199	Herpud1/Adcyap1	2
BP	GO:0001659	temperature homeostasis	44218	179/23210	0.156675	0.329273	0.274199	Adcyap1	1
BP	GO:0019933	cAMP-mediated signaling	44218	179/23210	0.156675	0.329273	0.274199	Adcyap1	1
BP	GO:0045619	regulation of lymphocyte differentiation	44218	182/23210	0.15909	0.332994	0.277297	H2-DMa	1
BP	GO:0061351	neural precursor cell proliferation	44218	183/23210	0.159893	0.333326	0.277574	Adcyap1	1
BP	GO:0009566	fertilization	44218	185/23210	0.161498	0.333977	0.278116	Zpbp	1
BP	GO:0044843	cell cycle G1/S phase transition	44218	185/23210	0.161498	0.333977	0.278116	Taf10	1
BP	GO:0006473	protein acetylation	44218	187/23210	0.163099	0.334613	0.278645	Taf10	1
BP	GO:0050870	positive regulation of T cell activation	44218	187/23210	0.163099	0.334613	0.278645	H2-DMa	1
BP	GO:0032101	regulation of response to external stimulus	44249	770/23210	0.164533	0.335232	0.279161	Adcyap1/Sell	2
BP	GO:0002822	regulation of adaptive immune response based on somatic recombination of immune receptors built from immunoglobulin superfamily domains	44218	189/23210	0.164698	0.335232	0.279161	H2-DMa	1
BP	GO:0016051	carbohydrate biosynthetic process	44218	194/23210	0.168682	0.341094	0.284042	B3gat2	1
BP	GO:0003006	developmental process involved in reproduction	44249	791/23210	0.171628	0.341094	0.284042	Adcyap1/Zpbp	2
BP	GO:0031396	regulation of protein ubiquitination	44218	199/23210	0.172648	0.341094	0.284042	Herpud1	1
BP	GO:0002685	regulation of leukocyte migration	44218	201/23210	0.174229	0.341094	0.284042	Sell	1
BP	GO:0043281	regulation of cysteine-type endopeptidase activity involved in apoptotic process	44218	201/23210	0.174229	0.341094	0.284042	Herpud1	1
BP	GO:0048736	appendage development	44218	201/23210	0.174229	0.341094	0.284042	Sall3	1
BP	GO:0060173	limb development	44218	201/23210	0.174229	0.341094	0.284042	Sall3	1
BP	GO:0098742	cell-cell adhesion via plasma-membrane adhesion molecules	44218	202/23210	0.175019	0.341094	0.284042	Sell	1
BP	GO:0003018	vascular process in circulatory system	44218	203/23210	0.175808	0.341094	0.284042	Adcyap1	1
BP	GO:1903039	positive regulation of leukocyte cell-cell adhesion	44218	203/23210	0.175808	0.341094	0.284042	H2-DMa	1
BP	GO:0007188	adenylate cyclase-modulating G protein-coupled receptor signaling pathway	44218	204/23210	0.176596	0.341094	0.284042	Adcyap1	1
BP	GO:0002819	regulation of adaptive immune response	44218	205/23210	0.177383	0.341094	0.284042	H2-DMa	1
BP	GO:0055082	cellular chemical homeostasis	44249	810/23210	0.178095	0.341094	0.284042	Herpud1/Adcyap1	2
BP	GO:0050801	ion homeostasis	44249	812/23210	0.178779	0.341094	0.284042	Herpud1/Adcyap1	2
BP	GO:0097529	myeloid leukocyte migration	44218	207/23210	0.178956	0.341094	0.284042	Sell	1
BP	GO:0007623	circadian rhythm	44218	208/23210	0.179741	0.341094	0.284042	Srrd	1
BP	GO:1903050	regulation of proteolysis involved in cellular protein catabolic process	44218	208/23210	0.179741	0.341094	0.284042	Herpud1	1
BP	GO:1903708	positive regulation of hemopoiesis	44218	208/23210	0.179741	0.341094	0.284042	H2-DMa	1
BP	GO:0019935	cyclic-nucleotide-mediated signaling	44218	210/23210	0.181309	0.341094	0.284042	Adcyap1	1
BP	GO:0045732	positive regulation of protein catabolic process	44218	210/23210	0.181309	0.341094	0.284042	Herpud1	1
BP	GO:0030595	leukocyte chemotaxis	44218	211/23210	0.182092	0.341094	0.284042	Sell	1
BP	GO:0048839	inner ear development	44218	211/23210	0.182092	0.341094	0.284042	H2-DMa	1
BP	GO:0035264	multicellular organism growth	44218	212/23210	0.182875	0.341322	0.284233	Taf10	1
BP	GO:0050920	regulation of chemotaxis	44218	213/23210	0.183657	0.341548	0.284421	Sell	1
BP	GO:0008406	gonad development	44218	214/23210	0.184437	0.341771	0.284606	Adcyap1	1
BP	GO:0043547	positive regulation of GTPase activity	44218	217/23210	0.186776	0.342634	0.285325	Adcyap1	1
BP	GO:0007286	spermatid development	44218	218/23210	0.187554	0.342634	0.285325	Zpbp	1
BP	GO:0045137	development of primary sexual characteristics	44218	218/23210	0.187554	0.342634	0.285325	Adcyap1	1
BP	GO:0070374	positive regulation of ERK1 and ERK2 cascade	44218	218/23210	0.187554	0.342634	0.285325	Adcyap1	1
BP	GO:0031348	negative regulation of defense response	44218	220/23210	0.189108	0.344257	0.286676	Adcyap1	1
BP	GO:0030073	insulin secretion	44218	223/23210	0.191434	0.347268	0.289184	Adcyap1	1
BP	GO:0021953	central nervous system neuron differentiation	44218	225/23210	0.192981	0.34815	0.289918	Sall3	1
BP	GO:2000116	regulation of cysteine-type endopeptidase activity	44218	226/23210	0.193753	0.34815	0.289918	Herpud1	1
BP	GO:0048515	spermatid differentiation	44218	227/23210	0.194525	0.34815	0.289918	Zpbp	1
BP	GO:0048609	multicellular organismal reproductive process	44249	858/23210	0.194614	0.34815	0.289918	Spata16/Zpbp	2
BP	GO:0090276	regulation of peptide hormone secretion	44218	228/23210	0.195296	0.348166	0.289932	Adcyap1	1
BP	GO:1903320	regulation of protein modification by small protein conjugation or removal	44218	229/23210	0.196067	0.348338	0.290075	Herpud1	1
BP	GO:0043543	protein acylation	44218	231/23210	0.197605	0.348675	0.290356	Taf10	1
BP	GO:2001234	negative regulation of apoptotic signaling pathway	44218	231/23210	0.197605	0.348675	0.290356	Herpud1	1
BP	GO:0032504	multicellular organism reproduction	44249	869/23210	0.198431	0.348942	0.290578	Spata16/Zpbp	2
BP	GO:0007187	G protein-coupled receptor signaling pathway, coupled to cyclic nucleotide second messenger	44218	233/23210	0.199141	0.349003	0.290628	Adcyap1	1
BP	GO:0006813	potassium ion transport	44218	234/23210	0.199908	0.349163	0.290762	Adcyap1	1
BP	GO:0034976	response to endoplasmic reticulum stress	44218	237/23210	0.202204	0.34993	0.291401	Herpud1	1
BP	GO:0006470	protein dephosphorylation	44218	238/23210	0.202968	0.34993	0.291401	2810408A11Rik	1
BP	GO:0010243	response to organonitrogen compound	44249	883/23210	0.203306	0.34993	0.291401	Herpud1/Sell	2
BP	GO:0019953	sexual reproduction	44249	883/23210	0.203306	0.34993	0.291401	Spata16/Zpbp	2
BP	GO:1903362	regulation of cellular protein catabolic process	44218	239/23210	0.203731	0.34993	0.291401	Herpud1	1
BP	GO:0010466	negative regulation of peptidase activity	44218	242/23210	0.206017	0.350364	0.291762	Herpud1	1
BP	GO:0022409	positive regulation of cell-cell adhesion	44218	242/23210	0.206017	0.350364	0.291762	H2-DMa	1
BP	GO:0043583	ear development	44218	242/23210	0.206017	0.350364	0.291762	H2-DMa	1
BP	GO:0046034	ATP metabolic process	44218	247/23210	0.209812	0.355306	0.295878	Adcyap1	1
BP	GO:0050776	regulation of immune response	44249	903/23210	0.210297	0.355306	0.295878	Adcyap1/H2-DMa	2
BP	GO:0021537	telencephalon development	44218	249/23210	0.211326	0.355881	0.296356	Sall3	1
BP	GO:0051188	cofactor biosynthetic process	44218	251/23210	0.212837	0.357261	0.297506	Srrd	1
BP	GO:0043066	negative regulation of apoptotic process	44249	921/23210	0.216615	0.362427	0.301807	Herpud1/Adcyap1	2
BP	GO:0016050	vesicle organization	44218	259/23210	0.218852	0.363814	0.302963	Zpbp	1
BP	GO:0016064	immunoglobulin mediated immune response	44218	259/23210	0.218852	0.363814	0.302963	H2-DMa	1
BP	GO:0019725	cellular homeostasis	44249	930/23210	0.219782	0.36419	0.303276	Herpud1/Adcyap1	2
BP	GO:0019724	B cell mediated immunity	44218	263/23210	0.221843	0.36643	0.305141	H2-DMa	1
BP	GO:0043069	negative regulation of programmed cell death	44249	939/23210	0.222954	0.367093	0.305693	Herpud1/Adcyap1	2
BP	GO:0008037	cell recognition	44218	267/23210	0.224823	0.368995	0.307276	Zpbp	1
BP	GO:0030217	T cell differentiation	44218	269/23210	0.226309	0.370258	0.308328	H2-DMa	1
BP	GO:0009167	purine ribonucleoside monophosphate metabolic process	44218	272/23210	0.228532	0.371545	0.3094	Adcyap1	1
BP	GO:0009205	purine ribonucleoside triphosphate metabolic process	44218	272/23210	0.228532	0.371545	0.3094	Adcyap1	1
BP	GO:0009126	purine nucleoside monophosphate metabolic process	44218	273/23210	0.229272	0.371579	0.309429	Adcyap1	1
BP	GO:0009161	ribonucleoside monophosphate metabolic process	44218	276/23210	0.231488	0.372833	0.310473	Adcyap1	1
BP	GO:0009199	ribonucleoside triphosphate metabolic process	44218	276/23210	0.231488	0.372833	0.310473	Adcyap1	1
BP	GO:0009101	glycoprotein biosynthetic process	44218	278/23210	0.232962	0.372883	0.310514	B3gat2	1
BP	GO:0030072	peptide hormone secretion	44218	278/23210	0.232962	0.372883	0.310514	Adcyap1	1
BP	GO:0009144	purine nucleoside triphosphate metabolic process	44218	281/23210	0.235167	0.375252	0.312487	Adcyap1	1
BP	GO:0009123	nucleoside monophosphate metabolic process	44218	285/23210	0.238099	0.377713	0.314536	Adcyap1	1
BP	GO:1901698	response to nitrogen compound	44249	982/23210	0.238171	0.377713	0.314536	Herpud1/Sell	2
BP	GO:1903037	regulation of leukocyte cell-cell adhesion	44218	287/23210	0.23956	0.37875	0.3154	H2-DMa	1
BP	GO:0007548	sex differentiation	44218	288/23210	0.24029	0.37875	0.3154	Adcyap1	1
BP	GO:0048511	rhythmic process	44218	291/23210	0.242476	0.379867	0.31633	Srrd	1
BP	GO:0034622	cellular protein-containing complex assembly	44249	996/23210	0.243143	0.379867	0.31633	Taf10/H2-DMa	2
BP	GO:0097193	intrinsic apoptotic signaling pathway	44218	292/23210	0.243203	0.379867	0.31633	Herpud1	1
BP	GO:1902105	regulation of leukocyte differentiation	44218	294/23210	0.244655	0.380966	0.317245	H2-DMa	1
BP	GO:0043087	regulation of GTPase activity	44218	295/23210	0.24538	0.380966	0.317245	Adcyap1	1
BP	GO:0006836	neurotransmitter transport	44218	297/23210	0.246829	0.382017	0.318121	Adcyap1	1
BP	GO:0009141	nucleoside triphosphate metabolic process	44218	298/23210	0.247552	0.382017	0.318121	Adcyap1	1
BP	GO:0060326	cell chemotaxis	44218	299/23210	0.248274	0.382017	0.318121	Sell	1
BP	GO:0046883	regulation of hormone secretion	44218	302/23210	0.250438	0.384203	0.319941	Adcyap1	1
BP	GO:0050863	regulation of T cell activation	44218	304/23210	0.251877	0.385267	0.320827	H2-DMa	1
BP	GO:0070372	regulation of ERK1 and ERK2 cascade	44218	306/23210	0.253313	0.386321	0.321705	Adcyap1	1
BP	GO:0032103	positive regulation of response to external stimulus	44218	312/23210	0.257607	0.391714	0.326195	Sell	1
BP	GO:0042063	gliogenesis	44218	323/23210	0.265417	0.401229	0.33412	Adcyap1	1
BP	GO:0070371	ERK1 and ERK2 cascade	44218	323/23210	0.265417	0.401229	0.33412	Adcyap1	1
BP	GO:0007204	positive regulation of cytosolic calcium ion concentration	44218	327/23210	0.268237	0.404193	0.336588	Adcyap1	1
BP	GO:0045862	positive regulation of proteolysis	44218	328/23210	0.268941	0.404193	0.336588	Herpud1	1
BP	GO:0002793	positive regulation of peptide secretion	44218	331/23210	0.271048	0.406179	0.338241	Adcyap1	1
BP	GO:0032102	negative regulation of response to external stimulus	44218	336/23210	0.274546	0.408493	0.340169	Adcyap1	1
BP	GO:0050768	negative regulation of neurogenesis	44218	337/23210	0.275244	0.408493	0.340169	Adcyap1	1
BP	GO:0052548	regulation of endopeptidase activity	44218	337/23210	0.275244	0.408493	0.340169	Herpud1	1
BP	GO:0009100	glycoprotein metabolic process	44218	338/23210	0.275941	0.408493	0.340169	B3gat2	1
BP	GO:0007281	germ cell development	44218	339/23210	0.276637	0.408493	0.340169	Zpbp	1
BP	GO:0050900	leukocyte migration	44218	340/23210	0.277333	0.408493	0.340169	Sell	1
BP	GO:0018205	peptidyl-lysine modification	44218	345/23210	0.280802	0.412429	0.343446	Taf10	1
BP	GO:0045861	negative regulation of proteolysis	44218	349/23210	0.283567	0.415142	0.345705	Herpud1	1
BP	GO:0050806	positive regulation of synaptic transmission	44218	350/23210	0.284256	0.415142	0.345705	Adcyap1	1
BP	GO:0050727	regulation of inflammatory response	44218	354/23210	0.287008	0.416459	0.346802	Adcyap1	1
BP	GO:0006959	humoral immune response	44218	355/23210	0.287694	0.416459	0.346802	H2-DMa	1
BP	GO:0031331	positive regulation of cellular catabolic process	44218	355/23210	0.287694	0.416459	0.346802	Herpud1	1
BP	GO:0044772	mitotic cell cycle phase transition	44218	356/23210	0.28838	0.416459	0.346802	Taf10	1
BP	GO:0051961	negative regulation of nervous system development	44218	361/23210	0.291798	0.420034	0.349779	Adcyap1	1
BP	GO:0010976	positive regulation of neuron projection development	44218	362/23210	0.29248	0.420034	0.349779	Adcyap1	1
BP	GO:0046879	hormone secretion	44218	365/23210	0.294522	0.4216	0.351083	Adcyap1	1
BP	GO:0016311	dephosphorylation	44218	366/23210	0.295202	0.4216	0.351083	2810408A11Rik	1
BP	GO:0031667	response to nutrient levels	44218	371/23210	0.298589	0.425263	0.354134	Sell	1
BP	GO:0009914	hormone transport	44218	373/23210	0.29994	0.425801	0.354582	Adcyap1	1
BP	GO:0051480	regulation of cytosolic calcium ion concentration	44218	374/23210	0.300614	0.425801	0.354582	Adcyap1	1
BP	GO:0042176	regulation of protein catabolic process	44218	378/23210	0.303306	0.42844	0.356779	Herpud1	1
BP	GO:0051260	protein homooligomerization	44218	383/23210	0.306656	0.431757	0.359541	Taf10	1
BP	GO:0010256	endomembrane system organization	44218	384/23210	0.307324	0.431757	0.359541	Zpbp	1
BP	GO:0030900	forebrain development	44218	386/23210	0.308659	0.432219	0.359926	Sall3	1
BP	GO:0010721	negative regulation of cell development	44218	387/23210	0.309325	0.432219	0.359926	Adcyap1	1
BP	GO:0043161	proteasome-mediated ubiquitin-dependent protein catabolic process	44218	394/23210	0.313973	0.433776	0.361222	Herpud1	1
BP	GO:0044770	cell cycle phase transition	44218	394/23210	0.313973	0.433776	0.361222	Taf10	1
BP	GO:0051251	positive regulation of lymphocyte activation	44218	394/23210	0.313973	0.433776	0.361222	H2-DMa	1
BP	GO:0022407	regulation of cell-cell adhesion	44218	395/23210	0.314634	0.433776	0.361222	H2-DMa	1
BP	GO:0030098	lymphocyte differentiation	44218	395/23210	0.314634	0.433776	0.361222	H2-DMa	1
BP	GO:0009991	response to extracellular stimulus	44218	401/23210	0.31859	0.438062	0.364791	Sell	1
BP	GO:0051098	regulation of binding	44218	403/23210	0.319904	0.438702	0.365324	Taf10	1
BP	GO:1903706	regulation of hemopoiesis	44218	407/23210	0.322525	0.441125	0.367342	H2-DMa	1
BP	GO:0045785	positive regulation of cell adhesion	44218	411/23210	0.325136	0.442356	0.368367	H2-DMa	1
BP	GO:0052547	regulation of peptidase activity	44218	411/23210	0.325136	0.442356	0.368367	Herpud1	1
BP	GO:2001233	regulation of apoptotic signaling pathway	44218	414/23210	0.327087	0.443843	0.369606	Herpud1	1
BP	GO:0010959	regulation of metal ion transport	44218	421/23210	0.331621	0.448178	0.373216	Adcyap1	1
BP	GO:0009896	positive regulation of catabolic process	44218	422/23210	0.332266	0.448178	0.373216	Herpud1	1
BP	GO:0009150	purine ribonucleotide metabolic process	44218	423/23210	0.332911	0.448178	0.373216	Adcyap1	1
BP	GO:0002449	lymphocyte mediated immunity	44218	425/23210	0.334198	0.448178	0.373216	H2-DMa	1
BP	GO:0016570	histone modification	44218	427/23210	0.335483	0.448178	0.373216	Taf10	1
BP	GO:0019932	second-messenger-mediated signaling	44218	427/23210	0.335483	0.448178	0.373216	Adcyap1	1
BP	GO:0009259	ribonucleotide metabolic process	44218	433/23210	0.339325	0.452141	0.376516	Adcyap1	1
BP	GO:0022412	cellular process involved in reproduction in multicellular organism	44218	436/23210	0.341237	0.453521	0.377665	Zpbp	1
BP	GO:0045860	positive regulation of protein kinase activity	44218	438/23210	0.342509	0.453723	0.377833	Adcyap1	1
BP	GO:0042391	regulation of membrane potential	44218	439/23210	0.343145	0.453723	0.377833	Adcyap1	1
BP	GO:0002460	adaptive immune response based on somatic recombination of immune receptors built from immunoglobulin superfamily domains	44218	441/23210	0.344413	0.454239	0.378263	H2-DMa	1
BP	GO:0016569	covalent chromatin modification	44218	444/23210	0.346312	0.454769	0.378704	Taf10	1
BP	GO:0002696	positive regulation of leukocyte activation	44218	446/23210	0.347575	0.454769	0.378704	H2-DMa	1
BP	GO:0006163	purine nucleotide metabolic process	44218	447/23210	0.348205	0.454769	0.378704	Adcyap1	1
BP	GO:0001819	positive regulation of cytokine production	44218	449/23210	0.349464	0.454769	0.378704	Adcyap1	1
BP	GO:0048608	reproductive structure development	44218	449/23210	0.349464	0.454769	0.378704	Adcyap1	1
BP	GO:0019693	ribose phosphate metabolic process	44218	450/23210	0.350093	0.454769	0.378704	Adcyap1	1
BP	GO:0045786	negative regulation of cell cycle	44218	452/23210	0.351349	0.454929	0.378837	Adcyap1	1
BP	GO:0061458	reproductive system development	44218	453/23210	0.351976	0.454929	0.378837	Adcyap1	1
BP	GO:0015672	monovalent inorganic cation transport	44218	455/23210	0.353228	0.455409	0.379237	Adcyap1	1
BP	GO:0010498	proteasomal protein catabolic process	44218	459/23210	0.355726	0.456818	0.38041	Herpud1	1
BP	GO:0045666	positive regulation of neuron differentiation	44218	461/23210	0.356972	0.456818	0.38041	Adcyap1	1
BP	GO:0050867	positive regulation of cell activation	44218	461/23210	0.356972	0.456818	0.38041	H2-DMa	1
BP	GO:0031346	positive regulation of cell projection organization	44218	466/23210	0.360075	0.459308	0.382484	Adcyap1	1
BP	GO:0048732	gland development	44218	467/23210	0.360694	0.459308	0.382484	Taf10	1
BP	GO:1903532	positive regulation of secretion by cell	44218	472/23210	0.363781	0.461747	0.384515	Adcyap1	1
BP	GO:0002683	negative regulation of immune system process	44218	473/23210	0.364396	0.461747	0.384515	Adcyap1	1
BP	GO:0033674	positive regulation of kinase activity	44218	476/23210	0.366239	0.462948	0.385515	Adcyap1	1
BP	GO:0008015	blood circulation	44218	484/23210	0.37113	0.467986	0.38971	Adcyap1	1
BP	GO:0048871	multicellular organismal homeostasis	44218	486/23210	0.372347	0.468378	0.390037	Adcyap1	1
BP	GO:0072521	purine-containing compound metabolic process	44218	490/23210	0.374774	0.469906	0.39131	Adcyap1	1
BP	GO:0042110	T cell activation	44218	491/23210	0.37538	0.469906	0.39131	H2-DMa	1
BP	GO:0003013	circulatory system process	44218	495/23210	0.377796	0.471788	0.392877	Adcyap1	1
BP	GO:0002443	leukocyte mediated immunity	44218	507/23210	0.384991	0.479529	0.399323	H2-DMa	1
BP	GO:0051186	cofactor metabolic process	44218	509/23210	0.386182	0.479529	0.399323	Srrd	1
BP	GO:0051345	positive regulation of hydrolase activity	44218	510/23210	0.386777	0.479529	0.399323	Adcyap1	1
BP	GO:0043410	positive regulation of MAPK cascade	44218	519/23210	0.392106	0.484973	0.403856	Adcyap1	1
BP	GO:0023061	signal release	44218	523/23210	0.39446	0.48672	0.405311	Adcyap1	1
BP	GO:0051047	positive regulation of secretion	44218	527/23210	0.396806	0.487289	0.405784	Adcyap1	1
BP	GO:1902532	negative regulation of intracellular signal transduction	44218	527/23210	0.396806	0.487289	0.405784	Herpud1	1
BP	GO:0002791	regulation of peptide secretion	44218	529/23210	0.397975	0.487567	0.406016	Adcyap1	1
BP	GO:0030335	positive regulation of cell migration	44218	539/23210	0.40379	0.493063	0.410593	Sell	1
BP	GO:0051051	negative regulation of transport	44218	540/23210	0.404369	0.493063	0.410593	Adcyap1	1
BP	GO:0005975	carbohydrate metabolic process	44218	546/23210	0.407829	0.496112	0.413132	B3gat2	1
BP	GO:0051347	positive regulation of transferase activity	44218	551/23210	0.410698	0.498429	0.415062	Adcyap1	1
BP	GO:0009117	nucleotide metabolic process	44218	555/23210	0.412983	0.498861	0.415421	Adcyap1	1
BP	GO:0051249	regulation of lymphocyte activation	44218	555/23210	0.412983	0.498861	0.415421	H2-DMa	1
BP	GO:0010817	regulation of hormone levels	44218	557/23210	0.414123	0.499071	0.415596	Adcyap1	1
BP	GO:0090066	regulation of anatomical structure size	44218	561/23210	0.416396	0.499482	0.415938	Adcyap1	1
BP	GO:2000147	positive regulation of cell motility	44218	561/23210	0.416396	0.499482	0.415938	Sell	1
BP	GO:0006753	nucleoside phosphate metabolic process	44218	564/23210	0.418095	0.500359	0.416669	Adcyap1	1
BP	GO:0002521	leukocyte differentiation	44218	567/23210	0.419789	0.500743	0.416988	H2-DMa	1
BP	GO:0016567	protein ubiquitination	44218	568/23210	0.420353	0.500743	0.416988	Herpud1	1
BP	GO:0006511	ubiquitin-dependent protein catabolic process	44218	580/23210	0.427077	0.50526	0.42075	Herpud1	1
BP	GO:0050769	positive regulation of neurogenesis	44218	580/23210	0.427077	0.50526	0.42075	Adcyap1	1
BP	GO:0051272	positive regulation of cellular component movement	44218	580/23210	0.427077	0.50526	0.42075	Sell	1
BP	GO:0019941	modification-dependent protein catabolic process	44218	592/23210	0.433727	0.510513	0.425125	Herpud1	1
BP	GO:0040017	positive regulation of locomotion	44218	593/23210	0.434277	0.510513	0.425125	Sell	1
BP	GO:0006935	chemotaxis	44218	597/23210	0.436476	0.510513	0.425125	Sell	1
BP	GO:0042330	taxis	44218	600/23210	0.438119	0.510513	0.425125	Sell	1
BP	GO:1901137	carbohydrate derivative biosynthetic process	44218	601/23210	0.438666	0.510513	0.425125	B3gat2	1
BP	GO:0043632	modification-dependent macromolecule catabolic process	44218	602/23210	0.439212	0.510513	0.425125	Herpud1	1
BP	GO:0010975	regulation of neuron projection development	44218	603/23210	0.439757	0.510513	0.425125	Adcyap1	1
BP	GO:0009306	protein secretion	44218	605/23210	0.440847	0.510513	0.425125	Adcyap1	1
BP	GO:0097190	apoptotic signaling pathway	44218	605/23210	0.440847	0.510513	0.425125	Herpud1	1
BP	GO:0007423	sensory organ development	44218	606/23210	0.441392	0.510513	0.425125	H2-DMa	1
BP	GO:0051259	protein complex oligomerization	44218	617/23210	0.447344	0.516243	0.429896	Taf10	1
BP	GO:0032446	protein modification by small protein conjugation	44218	620/23210	0.448957	0.516951	0.430485	Herpud1	1
BP	GO:0030855	epithelial cell differentiation	44218	626/23210	0.45217	0.519493	0.432602	Taf10	1
BP	GO:0055086	nucleobase-containing small molecule metabolic process	44218	630/23210	0.454301	0.520784	0.433678	Adcyap1	1
BP	GO:0007420	brain development	44218	634/23210	0.456425	0.522061	0.434741	Sall3	1
BP	GO:0031347	regulation of defense response	44218	640/23210	0.459596	0.524528	0.436795	Adcyap1	1
BP	GO:1903047	mitotic cell cycle process	44218	644/23210	0.4617	0.525769	0.437828	Taf10	1
BP	GO:0051962	positive regulation of nervous system development	44218	651/23210	0.465363	0.527051	0.438896	Adcyap1	1
BP	GO:0002694	regulation of leukocyte activation	44218	652/23210	0.465885	0.527051	0.438896	H2-DMa	1
BP	GO:0002790	peptide secretion	44218	652/23210	0.465885	0.527051	0.438896	Adcyap1	1
BP	GO:0010720	positive regulation of cell development	44218	659/23210	0.469521	0.528296	0.439933	Adcyap1	1
BP	GO:0050804	modulation of chemical synaptic transmission	44218	661/23210	0.470556	0.528296	0.439933	Adcyap1	1
BP	GO:0045859	regulation of protein kinase activity	44218	662/23210	0.471072	0.528296	0.439933	Adcyap1	1
BP	GO:0099177	regulation of trans-synaptic signaling	44218	662/23210	0.471072	0.528296	0.439933	Adcyap1	1
BP	GO:0080135	regulation of cellular response to stress	44218	666/23210	0.473133	0.529459	0.440901	Herpud1	1
BP	GO:0001817	regulation of cytokine production	44218	679/23210	0.47978	0.535714	0.44611	Adcyap1	1
BP	GO:0008285	negative regulation of cell proliferation	44218	681/23210	0.480796	0.535714	0.44611	Adcyap1	1
BP	GO:0030155	regulation of cell adhesion	44218	686/23210	0.483326	0.537187	0.447336	H2-DMa	1
BP	GO:0060322	head development	44218	688/23210	0.484335	0.537187	0.447336	Sall3	1
BP	GO:0006954	inflammatory response	44218	691/23210	0.485845	0.537187	0.447336	Adcyap1	1
BP	GO:0050865	regulation of cell activation	44218	693/23210	0.486849	0.537187	0.447336	H2-DMa	1
BP	GO:0031329	regulation of cellular catabolic process	44218	695/23210	0.487851	0.537187	0.447336	Herpud1	1
BP	GO:0051603	proteolysis involved in cellular protein catabolic process	44218	696/23210	0.488351	0.537187	0.447336	Herpud1	1
BP	GO:0030162	regulation of proteolysis	44218	716/23210	0.498263	0.546925	0.455446	Herpud1	1
BP	GO:0017144	drug metabolic process	44218	727/23210	0.503635	0.549854	0.457885	Adcyap1	1
BP	GO:0007610	behavior	44218	728/23210	0.504121	0.549854	0.457885	Adcyap1	1
BP	GO:0043549	regulation of kinase activity	44218	728/23210	0.504121	0.549854	0.457885	Adcyap1	1
BP	GO:0043269	regulation of ion transport	44218	732/23210	0.506059	0.549958	0.457972	Adcyap1	1
BP	GO:0014070	response to organic cyclic compound	44218	734/23210	0.507026	0.549958	0.457972	Sell	1
BP	GO:0006325	chromatin organization	44218	735/23210	0.507508	0.549958	0.457972	Taf10	1
BP	GO:0043408	regulation of MAPK cascade	44218	737/23210	0.508472	0.549958	0.457972	Adcyap1	1
BP	GO:0044257	cellular protein catabolic process	44218	740/23210	0.509914	0.550367	0.458312	Herpud1	1
BP	GO:0050778	positive regulation of immune response	44218	747/23210	0.513264	0.552703	0.460257	H2-DMa	1
BP	GO:0090087	regulation of peptide transport	44218	749/23210	0.514217	0.552703	0.460257	Adcyap1	1
BP	GO:0001816	cytokine production	44218	755/23210	0.517065	0.554611	0.461847	Adcyap1	1
BP	GO:0007017	microtubule-based process	44218	759/23210	0.518955	0.555486	0.462575	Srrd	1
BP	GO:0120035	regulation of plasma membrane bounded cell projection organization	44218	772/23210	0.525049	0.560847	0.46704	Adcyap1	1
BP	GO:0045664	regulation of neuron differentiation	44218	776/23210	0.526909	0.561674	0.467728	Adcyap1	1
BP	GO:0031344	regulation of cell projection organization	44218	781/23210	0.529224	0.562981	0.468817	Adcyap1	1
BP	GO:0048589	developmental growth	44218	787/23210	0.531988	0.564759	0.470298	Taf10	1
BP	GO:0000165	MAPK cascade	44218	793/23210	0.534737	0.565931	0.471273	Adcyap1	1
BP	GO:0070925	organelle assembly	44218	796/23210	0.536105	0.565931	0.471273	Zpbp	1
BP	GO:0000278	mitotic cell cycle	44218	799/23210	0.53747	0.565931	0.471273	Taf10	1
BP	GO:0045596	negative regulation of cell differentiation	44218	799/23210	0.53747	0.565931	0.471273	Adcyap1	1
BP	GO:0023014	signal transduction by protein phosphorylation	44218	810/23210	0.542441	0.570004	0.474665	Adcyap1	1
BP	GO:0009894	regulation of catabolic process	44218	821/23210	0.547361	0.574008	0.477999	Herpud1	1
BP	GO:1903530	regulation of secretion by cell	44218	831/23210	0.55179	0.576775	0.480303	Adcyap1	1
BP	GO:0051338	regulation of transferase activity	44218	832/23210	0.552231	0.576775	0.480303	Adcyap1	1
BP	GO:0030001	metal ion transport	44218	839/23210	0.555304	0.578559	0.481789	Adcyap1	1
BP	GO:0046649	lymphocyte activation	44218	841/23210	0.556178	0.578559	0.481789	H2-DMa	1
BP	GO:0007268	chemical synaptic transmission	44218	856/23210	0.562683	0.58298	0.48547	Adcyap1	1
BP	GO:0098916	anterograde trans-synaptic signaling	44218	856/23210	0.562683	0.58298	0.48547	Adcyap1	1
BP	GO:0099537	trans-synaptic signaling	44218	865/23210	0.566542	0.585804	0.487822	Adcyap1	1
BP	GO:0099536	synaptic signaling	44218	874/23210	0.570368	0.588583	0.490137	Adcyap1	1
BP	GO:0002252	immune effector process	44218	879/23210	0.57248	0.589586	0.490972	H2-DMa	1
BP	GO:0006886	intracellular protein transport	44218	882/23210	0.573742	0.589711	0.491076	Herpud1	1
BP	GO:0007417	central nervous system development	44218	888/23210	0.576256	0.59112	0.492249	Sall3	1
BP	GO:0030334	regulation of cell migration	44218	892/23210	0.577925	0.591338	0.49243	Sell	1
BP	GO:0042493	response to drug	44218	894/23210	0.578756	0.591338	0.49243	Sell	1
BP	GO:0030163	protein catabolic process	44218	898/23210	0.580415	0.591863	0.492868	Herpud1	1
BP	GO:0051046	regulation of secretion	44218	911/23210	0.585763	0.596141	0.49643	Adcyap1	1
BP	GO:0030097	hemopoiesis	44218	921/23210	0.589833	0.599103	0.498897	H2-DMa	1
BP	GO:2000145	regulation of cell motility	44218	939/23210	0.597062	0.605257	0.504021	Sell	1
BP	GO:0019637	organophosphate metabolic process	44218	954/23210	0.602993	0.608485	0.50671	Adcyap1	1
BP	GO:0051726	regulation of cell cycle	44218	955/23210	0.603386	0.608485	0.50671	Adcyap1	1
BP	GO:0050767	regulation of neurogenesis	44218	956/23210	0.603778	0.608485	0.50671	Adcyap1	1
BP	GO:0008284	positive regulation of cell proliferation	44218	972/23210	0.610001	0.61237	0.509944	Adcyap1	1
BP	GO:0048534	hematopoietic or lymphoid organ development	44218	972/23210	0.610001	0.61237	0.509944	H2-DMa	1
BP	GO:0001934	positive regulation of protein phosphorylation	44218	989/23210	0.61651	0.617705	0.514387	Adcyap1	1
BP	GO:0045321	leukocyte activation	44218	994/23210	0.618405	0.618405	0.51497	H2-DMa	1
CC	GO:0042613	MHC class II protein complex	44248	9/23436	2.74258e-05	0.00183753	0.00161668	H2-DMa/H2-DMb1	2
CC	GO:0042611	MHC protein complex	44248	23/23436	0.00019129	0.00640821	0.00563802	H2-DMa/H2-DMb1	2
CC	GO:1990037	Lewy body core	44217	3/23436	0.00268588	0.059959	0.0527526	Herpud1	1
CC	GO:0000125	PCAF complex	44217	4/23436	0.00357964	0.059959	0.0527526	Taf10	1
CC	GO:0097413	Lewy body	44217	6/23436	0.00536489	0.0718895	0.0632492	Herpud1	1
CC	GO:0030914	STAGA complex	44217	12/23436	0.0107024	0.104482	0.0919243	Taf10	1
CC	GO:0002199	zona pellucida receptor complex	44217	13/23436	0.0115893	0.104482	0.0919243	Zpbp	1
CC	GO:0033276	transcription factor TFTC complex	44217	14/23436	0.0124754	0.104482	0.0919243	Taf10	1
CC	GO:0070461	SAGA-type complex	44217	25/23436	0.0221734	0.165069	0.14523	Taf10	1
CC	GO:0005669	transcription factor TFIID complex	44217	37/23436	0.0326496	0.218752	0.192461	Taf10	1
CC	GO:0005771	multivesicular body	44217	42/23436	0.0369831	0.223246	0.196414	H2-DMa	1
CC	GO:0034704	calcium channel complex	44217	60/23436	0.0524309	0.223246	0.196414	Herpud1	1
CC	GO:0005667	transcription factor complex	44248	421/23436	0.054	0.223246	0.196414	Taf10/Onecut3	2
CC	GO:0005764	lysosome	44248	431/23436	0.0562987	0.223246	0.196414	H2-DMa/H2-DMb1	2
CC	GO:0000323	lytic vacuole	44248	432/23436	0.0565305	0.223246	0.196414	H2-DMa/H2-DMb1	2
CC	GO:0016234	inclusion body	44217	76/23436	0.0659639	0.223246	0.196414	Herpud1	1
CC	GO:0016591	RNA polymerase II, holoenzyme	44217	77/23436	0.0668036	0.223246	0.196414	Taf10	1
CC	GO:0000123	histone acetyltransferase complex	44217	82/23436	0.0709912	0.223246	0.196414	Taf10	1
CC	GO:0043195	terminal bouton	44217	86/23436	0.0743283	0.223246	0.196414	Adcyap1	1
CC	GO:0031248	protein acetyltransferase complex	44217	92/23436	0.0793127	0.223246	0.196414	Taf10	1
CC	GO:1902493	acetyltransferase complex	44217	92/23436	0.0793127	0.223246	0.196414	Taf10	1
CC	GO:0005773	vacuole	44248	526/23436	0.0797643	0.223246	0.196414	H2-DMa/H2-DMb1	2
CC	GO:0098797	plasma membrane protein complex	44248	541/23436	0.0837157	0.223246	0.196414	H2-DMa/H2-DMb1	2
CC	GO:0055029	nuclear DNA-directed RNA polymerase complex	44217	100/23436	0.0859188	0.223246	0.196414	Taf10	1
CC	GO:0000428	DNA-directed RNA polymerase complex	44217	101/23436	0.0867414	0.223246	0.196414	Taf10	1
CC	GO:0030880	RNA polymerase complex	44217	104/23436	0.0892049	0.223246	0.196414	Taf10	1
CC	GO:0005765	lysosomal membrane	44217	108/23436	0.0924797	0.223246	0.196414	H2-DMa	1
CC	GO:0098852	lytic vacuole membrane	44217	109/23436	0.0932967	0.223246	0.196414	H2-DMa	1
CC	GO:0001669	acrosomal vesicle	44217	127/23436	0.107883	0.249246	0.21929	Zpbp	1
CC	GO:0043204	perikaryon	44217	137/23436	0.115889	0.258819	0.227712	Adcyap1	1
CC	GO:0090575	RNA polymerase II transcription factor complex	44217	163/23436	0.136387	0.284831	0.250597	Taf10	1
CC	GO:0005774	vacuolar membrane	44217	166/23436	0.138723	0.284831	0.250597	H2-DMa	1
CC	GO:0044437	vacuolar part	44217	176/23436	0.146465	0.284831	0.250597	H2-DMa	1
CC	GO:0043679	axon terminus	44217	183/23436	0.151846	0.284831	0.250597	Adcyap1	1
CC	GO:0044297	cell body	44248	798/23436	0.159213	0.284831	0.250597	Adcyap1/Zpbp	2
CC	GO:0005770	late endosome	44217	198/23436	0.163266	0.284831	0.250597	H2-DMa	1
CC	GO:0044306	neuron projection terminus	44217	205/23436	0.168546	0.284831	0.250597	Adcyap1	1
CC	GO:0005768	endosome	44248	829/23436	0.169072	0.284831	0.250597	H2-DMa/H2-DMb1	2
CC	GO:0044798	nuclear transcription factor complex	44217	206/23436	0.169297	0.284831	0.250597	Taf10	1
CC	GO:0010008	endosome membrane	44217	207/23436	0.170048	0.284831	0.250597	H2-DMa	1
CC	GO:0034703	cation channel complex	44217	219/23436	0.17901	0.288552	0.253871	Herpud1	1
CC	GO:0044440	endosomal part	44217	231/23436	0.187879	0.288552	0.253871	H2-DMa	1
CC	GO:0031984	organelle subcompartment	44248	896/23436	0.190747	0.288552	0.253871	B3gat2/Herpud1	2
CC	GO:0000139	Golgi membrane	44217	239/23436	0.19374	0.288552	0.253871	B3gat2	1
CC	GO:0097223	sperm part	44217	240/23436	0.19447	0.288552	0.253871	Zpbp	1
CC	GO:0061695	transferase complex, transferring phosphorus-containing groups	44217	245/23436	0.19811	0.288552	0.253871	Taf10	1
CC	GO:0034702	ion channel complex	44217	293/23436	0.232267	0.331104	0.291309	Herpud1	1
CC	GO:1902495	transmembrane transporter complex	44217	308/23436	0.242654	0.338357	0.29769	Herpud1	1
CC	GO:1990351	transporter complex	44217	315/23436	0.247455	0.338357	0.29769	Herpud1	1
CC	GO:0150034	distal axon	44217	369/23436	0.28353	0.379931	0.334267	Adcyap1	1
CC	GO:0030141	secretory granule	44217	383/23436	0.292611	0.38441	0.338208	Zpbp	1
CC	GO:0098791	Golgi subcompartment	44217	438/23436	0.327234	0.421409	0.37076	B3gat2	1
CC	GO:0033267	axon part	44217	448/23436	0.333353	0.421409	0.37076	Adcyap1	1
CC	GO:0044431	Golgi apparatus part	44217	491/23436	0.359067	0.445509	0.391964	B3gat2	1
CC	GO:0005789	endoplasmic reticulum membrane	44217	518/23436	0.374727	0.4486	0.394684	Herpud1	1
CC	GO:0044433	cytoplasmic vesicle part	44217	521/23436	0.376444	0.4486	0.394684	H2-DMa	1
CC	GO:0098827	endoplasmic reticulum subcompartment	44217	532/23436	0.382703	0.4486	0.394684	Herpud1	1
CC	GO:0042175	nuclear outer membrane-endoplasmic reticulum membrane network	44217	542/23436	0.38834	0.4486	0.394684	Herpud1	1
CC	GO:0098793	presynapse	44217	557/23436	0.396705	0.450496	0.396351	Adcyap1	1
CC	GO:0009897	external side of plasma membrane	44217	581/23436	0.409862	0.451962	0.397641	Sell	1
CC	GO:0099503	secretory vesicle	44217	584/23436	0.411487	0.451962	0.397641	Zpbp	1
CC	GO:0044432	endoplasmic reticulum part	44217	630/23436	0.435881	0.471033	0.41442	Herpud1	1
CC	GO:0048471	perinuclear region of cytoplasm	44217	645/23436	0.443625	0.471792	0.415088	Taf10	1
CC	GO:0030424	axon	44217	706/23436	0.474087	0.491174	0.432141	Adcyap1	1
CC	GO:0043025	neuronal cell body	44217	711/23436	0.476512	0.491174	0.432141	Adcyap1	1
CC	GO:0098552	side of membrane	44217	760/23436	0.499722	0.502034	0.441695	Sell	1
CC	GO:1990234	transferase complex	44217	765/23436	0.502034	0.502034	0.441695	Taf10	1
MF	GO:0023026	MHC class II protein complex binding	44250	6/22710	1.4681e-05	0.000910221	0.000664508	H2-DMa/H2-DMb1	2
MF	GO:0023023	MHC protein complex binding	44250	12/22710	6.43578e-05	0.00199509	0.00145652	H2-DMa/H2-DMb1	2
MF	GO:0016521	pituitary adenylate cyclase activating polypeptide activity	44219	1/22710	0.00101277	0.0156979	0.0114603	Adcyap1	1
MF	GO:0031858	pituitary adenylate cyclase-activating polypeptide receptor binding	44219	1/22710	0.00101277	0.0156979	0.0114603	Adcyap1	1
MF	GO:0015018	galactosylgalactosylxylosylprotein 3-beta-glucuronosyltransferase activity	44219	3/22710	0.00303537	0.0376385	0.0274781	B3gat2	1
MF	GO:1990756	protein binding, bridging involved in substrate recognition for ubiquitination	44219	7/22710	0.00706882	0.0730444	0.0533262	Herpud1	1
MF	GO:0016251	RNA polymerase II general transcription initiation factor activity	44219	13/22710	0.0130897	0.103695	0.0757027	Taf10	1
MF	GO:0051427	hormone receptor binding	44250	178/22710	0.0138722	0.103695	0.0757027	Taf10/Adcyap1	2
MF	GO:0070492	oligosaccharide binding	44219	17/22710	0.0170843	0.103695	0.0757027	Sell	1
MF	GO:0140223	general transcription initiation factor activity	44219	19/22710	0.0190757	0.103695	0.0757027	Taf10	1
MF	GO:0051428	peptide hormone receptor binding	44219	20/22710	0.02007	0.103695	0.0757027	Adcyap1	1
MF	GO:0051861	glycolipid binding	44219	20/22710	0.02007	0.103695	0.0757027	Sell	1
MF	GO:0005184	neuropeptide hormone activity	44219	25/22710	0.025027	0.119359	0.0871385	Adcyap1	1
MF	GO:0071855	neuropeptide receptor binding	44219	30/22710	0.02996	0.124963	0.0912293	Adcyap1	1
MF	GO:0030246	carbohydrate binding	44250	270/22710	0.030233	0.124963	0.0912293	Clec2l/Sell	2
MF	GO:0015020	glucuronosyltransferase activity	44219	34/22710	0.0338891	0.13132	0.0958706	B3gat2	1
MF	GO:0004864	protein phosphatase inhibitor activity	44219	39/22710	0.0387792	0.14143	0.103251	2810408A11Rik	1
MF	GO:0019212	phosphatase inhibitor activity	44219	43/22710	0.0426742	0.146989	0.107309	2810408A11Rik	1
MF	GO:0030331	estrogen receptor binding	44219	48/22710	0.0475217	0.155071	0.11321	Taf10	1
MF	GO:0070063	RNA polymerase binding	44219	58/22710	0.0571465	0.177154	0.129331	Taf10	1
MF	GO:0004402	histone acetyltransferase activity	44219	64/22710	0.0628766	0.18256	0.133278	Taf10	1
MF	GO:0061733	peptide-lysine-N-acetyltransferase activity	44219	66/22710	0.0647792	0.18256	0.133278	Taf10	1
MF	GO:0019888	protein phosphatase regulator activity	44219	71/22710	0.0695196	0.187401	0.136812	2810408A11Rik	1
MF	GO:0034212	peptide N-acetyltransferase activity	44219	75/22710	0.0732953	0.189346	0.138232	Taf10	1
MF	GO:0019208	phosphatase regulator activity	44219	84/22710	0.0817373	0.201583	0.147166	2810408A11Rik	1
MF	GO:0035258	steroid hormone receptor binding	44219	87/22710	0.0845349	0.201583	0.147166	Taf10	1
MF	GO:0008080	N-acetyltransferase activity	44219	93/22710	0.0901057	0.206909	0.151054	Taf10	1
MF	GO:0016410	N-acyltransferase activity	44219	114/22710	0.109349	0.235719	0.172087	Taf10	1
MF	GO:0016407	acetyltransferase activity	44219	115/22710	0.110256	0.235719	0.172087	Taf10	1
MF	GO:0005179	hormone activity	44219	128/22710	0.121961	0.245711	0.179381	Adcyap1	1
MF	GO:0030674	protein binding, bridging	44219	129/22710	0.122855	0.245711	0.179381	Herpud1	1
MF	GO:0044325	ion channel binding	44219	136/22710	0.129091	0.250114	0.182596	Herpud1	1
MF	GO:0002020	protease binding	44219	146/22710	0.137926	0.253643	0.185172	Sell	1
MF	GO:0035257	nuclear hormone receptor binding	44219	150/22710	0.141436	0.253643	0.185172	Taf10	1
MF	GO:0008194	UDP-glycosyltransferase activity	44219	152/22710	0.143185	0.253643	0.185172	B3gat2	1
MF	GO:0016758	transferase activity, transferring hexosyl groups	44219	208/22710	0.190817	0.328629	0.239916	B3gat2	1
MF	GO:0060090	molecular adaptor activity	44219	225/22710	0.204768	0.343124	0.250498	Herpud1	1
MF	GO:0016747	transferase activity, transferring acyl groups other than amino-acyl groups	44219	233/22710	0.211253	0.344676	0.251631	Taf10	1
MF	GO:0050839	cell adhesion molecule binding	44219	241/22710	0.217688	0.346068	0.252647	Sell	1
MF	GO:0016746	transferase activity, transferring acyl groups	44219	267/22710	0.238256	0.369296	0.269605	Taf10	1
MF	GO:0016757	transferase activity, transferring glycosyl groups	44219	276/22710	0.245254	0.370872	0.270755	B3gat2	1
MF	GO:0001664	G protein-coupled receptor binding	44219	293/22710	0.258306	0.381308	0.278375	Adcyap1	1
MF	GO:0004857	enzyme inhibitor activity	44219	384/22710	0.32458	0.467999	0.341663	2810408A11Rik	1
MF	GO:0015267	channel activity	44219	438/22710	0.361189	0.487708	0.356052	Aqp12	1
MF	GO:0022803	passive transmembrane transporter activity	44219	438/22710	0.361189	0.487708	0.356052	Aqp12	1
MF	GO:0001228	DNA-binding transcription activator activity, RNA polymerase II-specific	44219	439/22710	0.361848	0.487708	0.356052	Onecut3	1
MF	GO:0048018	receptor ligand activity	44219	489/22710	0.394015	0.519764	0.379454	Adcyap1	1
MF	GO:0030545	receptor regulator activity	44219	524/22710	0.415602	0.536819	0.391905	Adcyap1	1
MF	GO:0005549	odorant binding	44219	583/22710	0.450337	0.569814	0.415993	Olfr1463	1
MF	GO:0005509	calcium ion binding	44219	609/22710	0.465009	0.576611	0.420955	Sell	1
MF	GO:0008134	transcription factor binding	44219	712/22710	0.519534	0.626289	0.457223	Taf10	1
MF	GO:0008289	lipid binding	44219	746/22710	0.536335	0.626289	0.457223	Sell	1
MF	GO:0004930	G protein-coupled receptor activity	44219	752/22710	0.539241	0.626289	0.457223	Olfr139	1
MF	GO:0000981	DNA-binding transcription factor activity, RNA polymerase II-specific	44219	765/22710	0.545477	0.626289	0.457223	Onecut3	1
MF	GO:0000977	RNA polymerase II regulatory region sequence-specific DNA binding	44219	831/22710	0.575914	0.641554	0.468367	Onecut3	1
MF	GO:0001012	RNA polymerase II regulatory region DNA binding	44219	839/22710	0.579468	0.641554	0.468367	Onecut3	1
MF	GO:0000976	transcription regulatory region sequence-specific DNA binding	44219	875/22710	0.595112	0.643335	0.469667	Onecut3	1
MF	GO:1990837	sequence-specific double-stranded DNA binding	44219	918/22710	0.613068	0.643335	0.469667	Onecut3	1
MF	GO:0030234	enzyme regulator activity	44219	967/22710	0.632601	0.643335	0.469667	2810408A11Rik	1
MF	GO:0044212	transcription regulatory region DNA binding	44219	985/22710	0.639536	0.643335	0.469667	Onecut3	1
MF	GO:0001067	regulatory region nucleic acid binding	44219	989/22710	0.641061	0.643335	0.469667	Onecut3	1
MF	GO:0003700	DNA-binding transcription factor activity	44219	995/22710	0.643335	0.643335	0.469667	Onecut3	1
