# Supplementary material for: Cyclophosphamide Exposure Causes Long-Term Detrimental Effect of Oocytes Developmental Competence Through Affecting the Epigenetic Modification and Maternal Factors’ Transcription During Oocyte Growth
Source: Front Cell Dev Biol. 2021 Jun 7;9:682060. doi: 10.3389/fcell.2021.682060 (PMC8215553; doi:10.3389/fcell.2021.682060)
Supplement: Supplementary file 5 [file Table_3.XLSX]

## Sheet: Sheet1
Sample	CC1	CC2	CC3	CC4	CC5	CC6	CC7	CC8	CC9	CC10	CC11	CC12	CC13	CC14	CC15	CC16	CC17	CC18	CT1	CT2	CT3	CT4	CT5	CT6	CT7	CT8	CT9	CT10	CT11	CT12	CT13	CT14	CT15	CT16	CT17
Raw Reads Number	30662820	25924038	28635302	26736880	28518414	27145210	23188356	28639530	29233010	25359498	18552012	22154592	26514478	22443192	19419524	21806930	18049114	25561990	21592906	23190788	23419088	24018882	23613354	24748302	20607210	23641028	24391766	23066590	23123594	24178316	24786298	23228062	25975010	24543966	24808552
Raw Bases Number	4599423000	3888605700	4295295300	4010532000	4277762100	4071781500	3478253400	4295929500	4384951500	3803924700	2782801800	3323188800	3977171700	3366478800	2912928600	3271039500	2707367100	3834298500	3238935900	3478618200	3512863200	3602832300	3542003100	3712245300	3091081500	3546154200	3658764900	3459988500	3468539100	3626747400	3717944700	3484209300	3896251500	3681594900	3721282800
Clean Reads Number	22066656	20529550	21668112	21148772	22241244	21863996	19260356	22486120	22600976	21069778	15672678	18468414	22176336	18419470	15555284	17843026	13793802	20986004	17945564	19218286	19186964	19185402	18451836	19929024	17061108	19468714	19423548	19395992	19575188	20523822	21175596	19430596	20938512	20127610	20853084
Clean Reads Rate(%)	71.97	79.19	75.67	79.1	77.99	80.55	83.06	78.51	77.31	83.08	84.48	83.36	83.64	82.07	80.1	81.82	76.42	82.1	83.11	82.87	81.93	79.88	78.14	80.53	82.79	82.35	79.63	84.09	84.66	84.89	85.43	83.65	80.61	82.01	84.06
Clean Bases Number	3309998400	3079432500	3250216800	3172315800	3336186600	3279599400	2889053400	3372918000	3390146400	3160466700	2350901700	2770262100	3326450400	2762920500	2333292600	2676453900	2069070300	3147900600	2691834600	2882742900	2878044600	2877810300	2767775400	2989353600	2559166200	2920307100	2913532200	2909398800	2936278200	3078573300	3176339400	2914589400	3140776800	3019141500	3127962600
Low-quality Reads Number	522428	655672	580880	598926	700420	529418	540502	587634	694234	547316	364240	514252	479410	448404	419306	489458	378794	549314	572978	561544	507556	502084	545898	475040	451214	617582	482556	400520	502300	534140	460678	509556	500972	513848	538322
Low-quality Reads Rate(%)	1.7	2.53	2.03	2.24	2.46	1.95	2.33	2.05	2.38	2.16	1.96	2.32	1.81	2	2.16	2.25	2.1	2.15	2.65	2.42	2.17	2.09	2.31	1.92	2.19	2.61	1.98	1.74	2.17	2.21	1.86	2.19	1.93	2.09	2.17
Ns Reads Number	1806	1390	1700	1556	1652	1680	7098	1766	1738	7864	5960	6896	8142	7056	5514	6436	5158	7894	6538	7140	7068	7122	6756	7652	6388	7258	7106	7402	7472	7564	7634	7006	7754	7454	7898
Ns Reads Rate(%)	0.01	0.01	0.01	0.01	0.01	0.01	0.03	0.01	0.01	0.03	0.03	0.03	0.03	0.03	0.03	0.03	0.03	0.03	0.03	0.03	0.03	0.03	0.03	0.03	0.03	0.03	0.03	0.03	0.03	0.03	0.03	0.03	0.03	0.03	0.03
Adapter Polluted Reads Number	8071930	4737426	6384610	4987626	5575098	4750116	3380400	5564010	5936062	3734540	2509134	3165030	3850590	3568262	3439420	3468010	3871360	4018778	3067826	3403818	3717500	4324274	4608864	4336586	3088500	3547474	4478556	3262676	3038634	3112790	3142390	3280904	4527772	3895054	3409248
Adapter Polluted Reads Rate(%)	26.32	18.27	22.3	18.65	19.55	17.5	14.58	19.43	20.31	14.73	13.53	14.29	14.52	15.9	17.71	15.9	21.45	15.72	14.21	14.68	15.87	18	19.52	17.52	14.99	15.01	18.36	14.14	13.14	12.87	12.68	14.12	17.43	15.87	13.74
Raw Q30 Bases Rate(%)	87.94	87.28	88.43	88.73	87.17	89.89	87.72	88.14	86.78	87.35	88.45	86.77	88.55	87.74	84.19	87.05	85.73	87.31	86.65	87.19	87.49	87.89	86.51	88.19	87.87	86.57	87.91	89.12	88.23	87.98	89.38	87.95	88.1	87.72	88.36
Clean Q30 Bases Rate(%)	88.69	88.38	89.84	89.85	88.55	91.19	88.74	89.38	88.11	88.5	89.66	88.74	89.56	89.29	87.95	89.36	89.35	88.29	87.86	88.26	88.64	88.89	88.19	89.12	88.87	87.72	88.76	90.05	89.17	88.92	90.19	88.86	88.85	88.61	89.25
nCount_RNA	6938510	6976608	7281589	7676432	7556202	8179236	6699618	7308215	7437735	7122738	5473897	6486812	7957843	6199633	5191016	6258274	4695085	7139928	6408439	6896140	6602453	6845676	6243463	6994617	6059705	6837949	6669480	6540336	6986355	7314320	7865448	6916498	7288392	6914371	7698676
nFeature_RNA	14973	15042	14946	14926	14970	14287	14535	14913	15285	14975	15024	14942	15186	14672	14594	14841	14249	14939	14814	14698	14976	14952	15269	15066	14876	14990	15141	13828	14496	14924	14534	15108	15003	15038	14624
